# Supplementary material for: Chronic ER Stress Triggers Cell‐Surface Chaperones as the Therapeutic Targets of CAR Cells in Acute Myeloid Leukemia
Source: Adv Sci (Weinh). 2025 Oct 23;13(5):e11573. doi: 10.1002/advs.202511573 (PMC12849903; doi:10.1002/advs.202511573)
Supplement: Supplementary file 2 — Supplemental Dataset 1 [file ADVS-13-e11573-s005.xlsx]

## Sheet: MV4-11 vs NC
Log2(LFQ intensity)						-Log Welch's T-test p-value	Welch's T-test Difference	uniprot IDs
MV1	MV2	MV3	MVNC1	MVNC2	MVNC3
22.4747	22.5472	22.8409	NaN	NaN	NaN	0	NaN	Q9NZJ9;A0A024RBG1;Q96G61;Q8NFP7
26.3003	26.2614	26.3686	NaN	NaN	NaN	0	NaN	Q6ZSZ5;A0A590UK10
23.1878	23.5081	23.1327	NaN	NaN	NaN	0	NaN	A0AVT1
24.4885	25.1358	24.9654	NaN	NaN	NaN	0	NaN	A0FGR8
23.5287	23.1158	23.6297	NaN	NaN	NaN	0	NaN	A2RRP1
24.29	24.2438	24.324	NaN	NaN	NaN	0	NaN	A2RUS2
NaN	NaN	22.4054	NaN	NaN	NaN	0	NaN	A3KN83;Q9Y2G9
23.9064	24.1216	24.1724	NaN	NaN	NaN	0	NaN	A5YKK6
25.0644	25.0019	24.5438	NaN	NaN	NaN	0	NaN	A6NHR9
22.7807	22.7385	22.701	NaN	NaN	NaN	0	NaN	A8MXV4
28.2402	28.5842	28.272	23.2109	24.0763	24.7596	2.11946	4.34989	B0I1T2
26.8466	26.8538	25.9209	23.8522	23.5455	23.3287	2.42923	2.96498	Q99613;B5ME19
NaN	24.1462	23.9757	NaN	NaN	NaN	0	NaN	P63165;G2XKQ0
25.4193	25.1066	25.5953	NaN	NaN	NaN	0	NaN	O00116
24.0663	23.9213	24.1094	NaN	NaN	NaN	0	NaN	O00139
27.8237	28.0835	27.7478	25.7723	25.8602	26.1215	3.75235	1.96701	O00148
23.4646	23.1948	23.2855	NaN	NaN	NaN	0	NaN	O00151
25.1031	25.6497	25.2871	23.9986	24.3135	24.0847	2.23473	1.21433	O00154
22.9419	23.674	NaN	NaN	NaN	NaN	0	NaN	O00159
27.8772	27.6773	27.6513	23.6341	23.7324	24.566	2.37329	3.75777	O00160
23.8466	23.9368	24.3193	NaN	NaN	NaN	0	NaN	O00170
24.214	23.8805	24.2094	NaN	NaN	NaN	0	NaN	O00178
26.0157	26.7813	26.228	NaN	NaN	NaN	0	NaN	O00182;Q6DKI2;Q3B8N2
23.4311	23.3774	23.625	NaN	NaN	NaN	0	NaN	O00186
25.2614	25.1096	25.1615	NaN	NaN	NaN	0	NaN	O00203;Q13367
25.5966	25.6026	25.3088	NaN	NaN	NaN	0	NaN	O00231
26.1109	26.1762	26.2055	NaN	NaN	NaN	0	NaN	O00232
24.6609	24.7534	24.6492	NaN	NaN	NaN	0	NaN	O00267
27.9741	28.0094	27.8035	NaN	NaN	NaN	0	NaN	O00299
30.1629	29.8982	29.9654	NaN	NaN	NaN	0	NaN	O00329
22.0787	NaN	NaN	NaN	NaN	NaN	0	NaN	O00410
NaN	NaN	22.5084	NaN	NaN	NaN	0	NaN	O00411
22.7918	23.5489	23.3332	NaN	NaN	NaN	0	NaN	O00429
NaN	NaN	23.8262	NaN	NaN	NaN	0	NaN	O00442
NaN	25.5099	25.0594	NaN	NaN	NaN	0	NaN	O00453
24.6933	23.9486	24.0615	NaN	NaN	NaN	0	NaN	O00483
25.7448	25.5491	25.5189	NaN	NaN	24.5509	0	1.05335	O00487
24.6645	25.0167	24.8607	NaN	NaN	NaN	0	NaN	O00541
NaN	23.4596	NaN	NaN	NaN	NaN	0	NaN	O00560
26.2863	26.4137	26.4691	NaN	NaN	NaN	0	NaN	O00567
27.7956	27.8165	27.8007	26.2204	25.9413	26.5647	1.88676	1.56212	O00571;Q9NQI0
NaN	NaN	22.7748	NaN	NaN	NaN	0	NaN	O00635
25.5016	25.3275	25.4118	NaN	NaN	NaN	0	NaN	O00743
23.5328	23.3965	NaN	NaN	NaN	NaN	0	NaN	O00764
23.5582	23.623	23.6964	NaN	NaN	NaN	0	NaN	O00767
23.2276	23.6621	23.8911	NaN	NaN	NaN	0	NaN	O14497;Q8NFD5
22.4774	NaN	NaN	NaN	NaN	NaN	0	NaN	O14530
24.1371	23.7406	23.8137	NaN	NaN	NaN	0	NaN	O14579
24.6171	25.1285	24.8215	NaN	NaN	NaN	0	NaN	P47813;O14602
23.0011	23.6158	22.9159	NaN	NaN	NaN	0	NaN	O14646;Q3L8U1;Q8TD26
23.9506	23.8857	23.7116	NaN	NaN	NaN	0	NaN	O14734
24.8595	24.6148	25.0069	NaN	NaN	NaN	0	NaN	O14744
23.957	24.0591	23.2659	NaN	NaN	NaN	0	NaN	O14773
24.106	24.0874	24.0665	NaN	NaN	NaN	0	NaN	O14776
23.9804	23.8482	23.7161	NaN	NaN	NaN	0	NaN	O14786
25.3764	25.1143	25.0157	NaN	NaN	NaN	0	NaN	O14818;Q8TAA3
24.7686	24.4554	24.0539	NaN	NaN	NaN	0	NaN	O14828
23.177	23.1335	23.2362	NaN	NaN	NaN	0	NaN	O14880
25.0115	25.2633	25.0359	NaN	NaN	NaN	0	NaN	O14920;O15111
24.9747	24.6415	25.467	NaN	NaN	NaN	0	NaN	O14925;Q5SRD1
26.0208	25.1608	26.3331	NaN	NaN	NaN	0	NaN	O14929
24.4573	24.6902	24.4769	NaN	NaN	NaN	0	NaN	O14950;P19105
NaN	NaN	23.2208	NaN	NaN	NaN	0	NaN	O14966;P57729
23.1281	23.5998	NaN	NaN	NaN	NaN	0	NaN	O14972
23.4848	23.6673	23.6725	NaN	NaN	NaN	0	NaN	O14976
24.8632	24.8401	24.9622	NaN	NaN	NaN	0	NaN	O14979
26.3389	26.1285	26.389	NaN	NaN	NaN	0	NaN	O14980
23.7535	23.4054	23.721	NaN	NaN	NaN	0	NaN	O14981
24.6276	24.7613	24.52	NaN	NaN	NaN	0	NaN	O15027
25.5569	25.7734	25.5765	NaN	NaN	NaN	0	NaN	O15031
23.1818	23.5917	23.8818	NaN	NaN	NaN	0	NaN	O15042
22.3708	22.0649	22.4674	NaN	NaN	NaN	0	NaN	O15047;Q9UPS6
24.7867	24.9085	24.7205	NaN	NaN	NaN	0	NaN	O15067
26.8775	26.9403	27.0376	NaN	NaN	23.6191	0	3.33272	O15143
25.2557	25.3328	25.2541	NaN	NaN	NaN	0	NaN	O15144
25.8597	25.9021	25.4393	NaN	NaN	NaN	0	NaN	O15145
24.1197	23.9502	24.0833	NaN	NaN	NaN	0	NaN	O15160
22.7337	23.0542	NaN	NaN	NaN	NaN	0	NaN	O15173
23.4919	24.0263	23.7523	NaN	NaN	NaN	0	NaN	O15213
23.4974	23.4012	23.3483	NaN	NaN	NaN	0	NaN	O15226
26.2622	26.7348	26.6248	NaN	NaN	NaN	0	NaN	O15260
24.6293	24.5873	24.7972	NaN	NaN	NaN	0	NaN	O15269
22.8439	23.442	23.3133	NaN	NaN	NaN	0	NaN	O15294
22.9333	23.4672	23.0635	NaN	NaN	NaN	0	NaN	O15305
24.4285	24.25	24.2996	NaN	NaN	NaN	0	NaN	O15355
26.5661	26.6782	26.3131	NaN	NaN	24.9226	0	1.59654	O15371
24.0276	23.8073	24.4811	NaN	NaN	NaN	0	NaN	O15372
22.509	22.0663	21.5801	NaN	NaN	NaN	0	NaN	O15389
27.287	27.1466	26.6645	24.2101	24.3061	24.4574	2.7233	2.70815	O15427
26.3626	26.6886	26.5547	NaN	NaN	NaN	0	NaN	O15511
26.285	25.725	25.6352	NaN	NaN	NaN	0	NaN	O15523
27.042	26.6009	26.9172	NaN	NaN	NaN	0	NaN	O43143;Q14562
23.9066	23.7379	23.6655	NaN	NaN	NaN	0	NaN	O43149
23.4085	23.5117	23.5626	NaN	NaN	NaN	0	NaN	O43156
22.9925	22.6559	22.6456	NaN	NaN	NaN	0	NaN	O43159
23.9374	23.8737	23.8554	NaN	NaN	NaN	0	NaN	O43172
25.755	24.8236	25.4455	NaN	NaN	NaN	0	NaN	O43175
22.8861	23.0606	22.8368	NaN	NaN	NaN	0	NaN	O43264
22.9319	NaN	22.6831	NaN	NaN	NaN	0	NaN	O43314
NaN	23.5669	NaN	NaN	NaN	NaN	0	NaN	O43324
27.6483	27.2902	27.128	NaN	NaN	NaN	0	NaN	O43390
24.9698	25.3225	25.1447	NaN	NaN	NaN	0	NaN	O43396
23.7552	NaN	22.3888	NaN	NaN	NaN	0	NaN	O43427
25.3065	25.2776	25.3662	NaN	NaN	NaN	0	NaN	O43488
24.6573	24.6996	24.8136	NaN	NaN	NaN	0	NaN	O43592
25.2648	25.0501	25.2299	NaN	NaN	NaN	0	NaN	O43681
25.5104	26.0633	25.7777	NaN	NaN	23.1625	0	2.62127	O43684
26.0663	26.2037	25.9994	NaN	NaN	22.9538	0	3.13597	O43707
24.1436	24.5794	24.4478	NaN	NaN	NaN	0	NaN	O43719
NaN	22.7941	NaN	NaN	NaN	NaN	0	NaN	O43747
23.122	NaN	23.7851	NaN	NaN	NaN	0	NaN	O43765
26.5261	26.3395	26.4797	NaN	NaN	NaN	0	NaN	O43776
24.2638	24.4494	NaN	NaN	NaN	NaN	0	NaN	O43809
NaN	NaN	23.6406	NaN	NaN	NaN	0	NaN	O43813
22.2726	22.5314	22.5279	NaN	NaN	NaN	0	NaN	O43818
25.3582	25.3641	25.2807	NaN	NaN	NaN	0	NaN	O43819
24.8305	24.4005	24.5908	NaN	NaN	NaN	0	NaN	O43865;Q96HN2
23.8465	23.8843	23.9689	NaN	NaN	NaN	0	NaN	O60216;Q9H4I0
22.9038	22.9102	22.7204	NaN	NaN	NaN	0	NaN	O60231
28.1218	27.964	28.0304	NaN	NaN	NaN	0	NaN	O60234;P60983
NaN	24.3063	NaN	NaN	NaN	NaN	0	NaN	O60256;Q14558
26.1414	25.8241	25.6979	NaN	NaN	20.3757	0	5.51211	O60264
22.6812	NaN	22.3704	NaN	NaN	NaN	0	NaN	O60287
23.2801	23.2048	24.2121	NaN	NaN	NaN	0	NaN	O60291
24.737	24.2595	24.1947	NaN	NaN	NaN	0	NaN	O60306
NaN	NaN	22.2427	NaN	NaN	NaN	0	NaN	O60307;O15021
24.85	24.3737	24.6631	NaN	NaN	NaN	0	NaN	O60313
23.4443	22.8805	22.7074	NaN	NaN	NaN	0	NaN	O60315
24.4165	24.3193	24.593	NaN	NaN	NaN	0	NaN	O60341
23.2061	23.142	23.23	NaN	NaN	NaN	0	NaN	O60427
27.626	27.3359	27.3122	NaN	NaN	NaN	0	NaN	O60449
25.6044	24.8499	25.4619	NaN	NaN	NaN	0	NaN	O60488
25.1063	25.0588	25.3286	NaN	NaN	NaN	0	NaN	O60493
23.8819	23.9396	24.2773	NaN	NaN	NaN	0	NaN	O60496
28.1282	28.0847	28.1246	NaN	NaN	NaN	0	NaN	O60506
22.9622	22.9268	23.1501	NaN	NaN	NaN	0	NaN	O60524
24.1524	24.4525	24.4634	NaN	NaN	NaN	0	NaN	O60547
27.4699	27.5379	27.7824	NaN	NaN	NaN	0	NaN	O60603
25.3179	25.3421	25.3151	NaN	NaN	NaN	0	NaN	O60610
22.883	23.1415	22.9617	NaN	NaN	NaN	0	NaN	O60645
23.3382	23.1535	NaN	NaN	NaN	NaN	0	NaN	O60678
22.5676	22.8441	22.5631	NaN	NaN	NaN	0	NaN	O60684;O15131
23.7603	NaN	23.4373	NaN	NaN	NaN	0	NaN	O60701
25.5276	25.5307	25.6547	NaN	NaN	NaN	0	NaN	O60749
NaN	23.752	24.1194	NaN	NaN	NaN	0	NaN	O60762
25.0092	25.0387	24.9383	NaN	NaN	NaN	0	NaN	O60763
24.1531	24.1508	24.0627	NaN	NaN	NaN	0	NaN	O60832
24.7742	24.7161	24.8517	NaN	NaN	NaN	0	NaN	O60841
24.0032	24.0482	24.2523	NaN	NaN	NaN	0	NaN	O60884
23.5586	23.451	23.4516	NaN	NaN	NaN	0	NaN	O60934
26.8574	26.9032	27.1968	NaN	NaN	NaN	0	NaN	O75083
22.9096	22.8741	22.8439	NaN	NaN	NaN	0	NaN	O75131;Q86YQ8;Q96A23;Q9UBL6;Q8IYJ1;Q9HCH3;O95741
27.343	27.3441	27.4184	NaN	NaN	NaN	0	NaN	O75144
22.1653	22.0192	NaN	NaN	NaN	NaN	0	NaN	O75152;P0DQW0;A0A1B0GTU1
24.3551	24.318	24.3441	NaN	NaN	NaN	0	NaN	O75153;Q9Y5I4
23.4865	23.5606	23.2721	NaN	NaN	NaN	0	NaN	O75165
24.638	24.3065	24.6078	NaN	NaN	NaN	0	NaN	O75251
23.4501	23.9485	24.086	NaN	NaN	NaN	0	NaN	O75306
24.9098	25.0705	24.5246	NaN	NaN	NaN	0	NaN	O75340
23.7974	23.6406	24.1299	NaN	NaN	NaN	0	NaN	O75351;Q6PIW4
26.0612	26.2241	25.8025	24.8496	24.4909	25.1475	2.03355	1.19995	O75367
24.4423	24.5721	24.1803	NaN	NaN	NaN	0	NaN	O75369
NaN	23.944	NaN	NaN	NaN	NaN	0	NaN	O75376
24.3921	24.2064	24.5731	NaN	NaN	NaN	0	NaN	O75396
26.1363	25.8811	25.8705	NaN	NaN	NaN	0	NaN	O75400
23.8571	23.0797	23.6687	NaN	NaN	NaN	0	NaN	O75427
24.4182	24.5805	24.4598	NaN	NaN	NaN	0	NaN	O75436
24.0503	24.391	NaN	NaN	NaN	NaN	0	NaN	O75475
24.9223	24.5751	24.5821	NaN	NaN	NaN	0	NaN	O75477
25.5171	25.0764	24.5978	NaN	NaN	NaN	0	NaN	O75494;Q8WXF0
22.8134	23.0555	23.1644	NaN	NaN	NaN	0	NaN	O75530
24.8031	24.7363	24.699	NaN	NaN	NaN	0	NaN	O75533
24.8829	24.8811	24.8842	NaN	NaN	NaN	0	NaN	O75534
22.3452	22.6316	22.5315	NaN	NaN	NaN	0	NaN	O75592
25.7767	25.5869	25.7119	NaN	NaN	NaN	0	NaN	O75608
27.4186	27.0357	26.6971	NaN	NaN	22.0075	0	5.04296	O75643
25.137	25.2169	25.0572	NaN	NaN	NaN	0	NaN	O75663
23.3503	23.1661	23.2952	NaN	NaN	NaN	0	NaN	O75676;O75582
23.9617	23.7397	23.4711	NaN	NaN	NaN	0	NaN	O75689
22.8024	23.0606	23.0424	NaN	NaN	NaN	0	NaN	O75691
25.3545	25.0597	24.5602	NaN	NaN	NaN	0	NaN	O75694
23.2637	23.1156	23.2673	NaN	NaN	NaN	0	NaN	O75717
23.2045	23.6874	24.304	NaN	NaN	NaN	0	NaN	O75792
24.3689	25.0989	24.7626	NaN	NaN	NaN	0	NaN	O75821
25.5298	25.436	25.0904	NaN	NaN	NaN	0	NaN	O75874
25.0664	24.846	24.8998	NaN	NaN	NaN	0	NaN	O75880
NaN	22.6285	22.2673	NaN	NaN	NaN	0	NaN	O75915
NaN	23.7438	NaN	NaN	NaN	NaN	0	NaN	O75934
23.4946	23.3244	23.2263	NaN	NaN	NaN	0	NaN	O75947
22.7777	23.29	23.2935	NaN	NaN	NaN	0	NaN	O75955
NaN	23.232	23.309	NaN	NaN	NaN	0	NaN	O76003
24.9359	24.8609	24.7677	NaN	NaN	NaN	0	NaN	O76094
26.1232	25.7884	25.7623	NaN	NaN	NaN	0	NaN	O94776
25.4062	25.7024	25.7981	NaN	NaN	NaN	0	NaN	O94804
23.1596	23.1174	22.8171	NaN	NaN	NaN	0	NaN	O94819
25.2496	25.1644	25.1942	NaN	NaN	NaN	0	NaN	O94826
23.7002	23.6339	23.0613	NaN	NaN	NaN	0	NaN	O94874
22.103	NaN	NaN	NaN	NaN	NaN	0	NaN	O94880
24.1711	23.9307	23.9195	NaN	NaN	NaN	0	NaN	O94903
26.9232	26.8688	27.1794	NaN	NaN	24.3196	0	2.67092	O94905
25.3709	25.4669	25.2436	NaN	NaN	NaN	0	NaN	O94906
NaN	23.679	23.8125	NaN	NaN	NaN	0	NaN	O94925
NaN	22.0667	22.3492	NaN	NaN	NaN	0	NaN	O94966
22.3965	23.22	22.7445	NaN	NaN	NaN	0	NaN	O94973
25.0256	24.9088	24.9824	NaN	NaN	NaN	0	NaN	O94979
24.2596	24.403	24.3178	NaN	NaN	NaN	0	NaN	O95104;Q9UPN6
23.924	23.7071	24.0273	NaN	NaN	NaN	0	NaN	O95140
23.5397	23.4262	23.6751	NaN	NaN	NaN	0	NaN	O95163
24.4919	24.2614	24.5567	NaN	NaN	NaN	0	NaN	O95185
23.4889	23.5898	23.3979	NaN	NaN	NaN	0	NaN	O95202
23.0584	NaN	22.9593	NaN	NaN	NaN	0	NaN	O95239;Q2VIQ3;Q9Y496;Q6ZMV9
23.8381	NaN	23.7895	NaN	NaN	NaN	0	NaN	O95251
24.4947	24.4532	24.3339	NaN	NaN	NaN	0	NaN	O95319
24.3166	24.3549	24.3266	NaN	NaN	NaN	0	NaN	O95336
24.8167	24.9273	24.5826	NaN	NaN	NaN	0	NaN	O95347
23.2037	23.5248	23.5768	NaN	NaN	NaN	0	NaN	O95352
23.9245	23.2938	23.071	NaN	NaN	NaN	0	NaN	O95361;Q309B1
23.97	23.2853	23.9187	NaN	NaN	NaN	0	NaN	O95373
NaN	24.3464	NaN	NaN	NaN	NaN	0	NaN	O95453
24.2185	24.1183	23.5616	NaN	NaN	NaN	0	NaN	O95466
NaN	22.777	NaN	NaN	NaN	NaN	0	NaN	O95563
24.4461	24.4367	24.2075	NaN	NaN	NaN	0	NaN	O95573
23.4125	23.1471	23.2353	NaN	NaN	NaN	0	NaN	O95602
24.7949	24.4029	24.5443	NaN	NaN	NaN	0	NaN	O95671
26.8831	26.8045	26.8327	NaN	NaN	24.7555	0	2.08457	O95716
24.0074	23.37	23.8436	NaN	NaN	NaN	0	NaN	O95747;Q9UEW8
24.1555	24.4988	24.1459	NaN	NaN	NaN	0	NaN	O95757
25.744	25.8589	25.7298	NaN	24.5677	NaN	0	1.20992	O95758
25.0599	24.6929	24.8091	NaN	NaN	NaN	0	NaN	O95782
22.5817	23.0318	23.0515	NaN	NaN	NaN	0	NaN	O95816
NaN	NaN	23.0563	NaN	NaN	NaN	0	NaN	O95819;Q9UKE5;Q8N4C8
24.4194	24.2617	24.0147	NaN	NaN	NaN	0	NaN	O95831
25.4693	25.51	26.0263	NaN	NaN	24.6297	0	1.0388	O95864
23.2238	23.3357	23.3483	NaN	NaN	NaN	0	NaN	O95870
NaN	24.3637	24.2346	NaN	NaN	NaN	0	NaN	O96000
24.8866	24.8789	24.4601	NaN	NaN	NaN	0	NaN	O96008
NaN	22.8133	22.9252	NaN	NaN	NaN	0	NaN	O96011
24.5694	24.857	24.7943	NaN	NaN	NaN	0	NaN	O96019
25.7658	25.6632	25.8815	NaN	NaN	NaN	0	NaN	P00338
24.7361	24.8532	24.7831	NaN	NaN	NaN	0	NaN	P00374;Q86XF0
25.2954	25.1838	25.0003	NaN	NaN	NaN	0	NaN	P00387
27.0826	27.01	26.2308	25.0688	25.5101	25.7412	1.70144	1.33443	P00403
NaN	22.844	NaN	NaN	NaN	NaN	0	NaN	P00492;Q9NRG1
27.6516	27.7494	27.6856	25.0978	24.6666	24.7668	2.86121	2.8518	P00558;P07205
NaN	NaN	23.4644	NaN	NaN	NaN	0	NaN	P00749
25.5612	26.2058	26.1654	NaN	NaN	NaN	0	NaN	P01889
26.9157	26.7826	26.3974	NaN	23.8591	24.0097	3.06633	2.76419	P02545
20.2989	19.8823	20.2652	NaN	NaN	NaN	0	NaN	P02675
26.8232	26.7873	26.8022	NaN	NaN	NaN	0	NaN	P02751
28.0144	27.9528	27.9047	NaN	NaN	NaN	0	NaN	P02786;Q9UP52
23.8527	24.3407	23.8401	NaN	NaN	NaN	0	NaN	P04040
26.7917	26.8963	27.1027	NaN	NaN	NaN	0	NaN	P04075;P05062
24.3786	24.4987	24.6353	NaN	NaN	NaN	0	NaN	P04114
29.275	29.731	29.4623	28.1747	28.3341	28.4182	2.40361	1.18045	P04406;O14556
26.3628	26.0845	25.9964	NaN	NaN	NaN	0	NaN	P04439
23.4918	NaN	23.2966	NaN	NaN	NaN	0	NaN	P04632
27.363	27.3711	27.3903	26.1623	26.081	26.2002	3.32539	1.22699	P04792
23.6915	23.438	23.69	NaN	NaN	NaN	0	NaN	P04818
26.1778	26.5575	26.36	24.792	24.7529	24.4901	3.45644	1.68676	P04843
27.119	27.4507	27.4643	24.4083	24.7682	NaN	2.06255	2.75644	P04899;P63096;P09471;P19087;A8MTJ3;P11488;P38405
26.4676	26.3102	26.432	NaN	NaN	NaN	0	NaN	P05023;P13637;P50993;Q13733;P20648;P54707
21.7369	21.4943	21.6808	NaN	NaN	NaN	0	NaN	P05106
29.2667	29.4361	29.4267	NaN	NaN	NaN	0	NaN	P05107
25.6512	25.6808	25.5594	NaN	NaN	NaN	0	NaN	P05198
26.2675	26.0114	26.1437	NaN	NaN	NaN	0	NaN	P05387
26.3907	26.2293	26.283	24.9753	25.2726	25.5467	1.74179	1.03616	P05388;Q8NHW5
25.534	25.4454	25.9945	NaN	NaN	NaN	0	NaN	P05455
26.3325	25.9482	26.3314	NaN	NaN	NaN	0	NaN	P05556
24.8232	24.8613	24.8654	NaN	NaN	NaN	0	NaN	P05771
26.4053	26.9837	26.6312	NaN	NaN	NaN	0	NaN	P06213;P14616
24.8713	25.2509	24.7511	NaN	NaN	NaN	0	NaN	P06396
23.819	24.3153	24.2083	NaN	NaN	NaN	0	NaN	P06400
27.2703	27.195	27.3468	23.6442	24.6143	25.3887	1.4964	2.72164	P06493;Q00536;Q00537;Q07002;Q96Q40
26.8081	26.8534	27.1548	NaN	NaN	23.6735	0	3.2653	P06733;P13929;P09104
26.3993	26.2655	25.4421	24.1062	24.0387	23.5274	2.18274	2.14486	P06737
24.223	24.5635	24.5043	NaN	NaN	NaN	0	NaN	P06744;CON__Q3ZBD7
26.9297	27.6761	26.8861	NaN	NaN	NaN	0	NaN	P06748
25.0521	25.2174	25.2544	NaN	NaN	NaN	0	NaN	P06753
24.6168	24.935	24.5689	NaN	NaN	NaN	0	NaN	P07195
23.5767	23.6421	23.3184	NaN	NaN	NaN	0	NaN	P07203
26.8743	26.7482	26.6516	NaN	NaN	NaN	0	NaN	P07237
22.8509	23.0883	22.7204	NaN	NaN	NaN	0	NaN	P07332;P16591
23.9587	24.2297	24.5046	NaN	NaN	NaN	0	NaN	P07355;A6NMY6
25.7495	25.2147	25.7215	NaN	NaN	NaN	0	NaN	P07384
30.6397	30.6045	30.5192	28.4824	28.4909	28.9872	2.25413	1.93427	P07437;A6NNZ2
28.3256	28.4524	28.3007	NaN	NaN	23.5981	0	4.76146	P07737;CON__P02584
27.8082	27.682	27.4995	NaN	NaN	24.552	0	3.11126	P07741
27.6029	27.445	27.5544	22.778	22.8236	21.8254	2.45135	5.05848	P07814
28.4269	28.3159	28.258	22.4584	22.5993	23.0373	3.36804	5.6353	P07900;Q14568;Q58FG0
28.5535	28.4958	28.7019	23.5273	23.2819	23.3305	5.95134	5.20384	P07910;O60812;B2RXH8;B7ZW38;P0DMR1
23.3944	NaN	23.6894	NaN	NaN	NaN	0	NaN	P07947
26.3188	26.2692	26.0005	NaN	NaN	NaN	0	NaN	P07948
25.1595	25.2682	25.3087	NaN	NaN	NaN	0	NaN	P07954
NaN	NaN	23.2681	NaN	NaN	NaN	0	NaN	P07996;P35442
24.6599	23.7915	23.9231	NaN	NaN	NaN	0	NaN	P08069
26.4217	27.164	26.6948	NaN	NaN	NaN	0	NaN	P08133
26.5678	26.8359	26.7706	NaN	NaN	NaN	0	NaN	P08195
30.1285	30.1573	30.1684	25.7196	25.7915	25.535	3.66662	4.46937	P08238;Q58FF7;Q58FF6;Q58FG1
26.2092	26.3665	26.3185	NaN	NaN	NaN	0	NaN	P08240
24.1303	24.1957	23.9043	NaN	NaN	NaN	0	NaN	P08243
NaN	23.2068	NaN	NaN	NaN	NaN	0	NaN	P08246
25.6694	25.7794	25.9327	NaN	NaN	NaN	0	NaN	P08567
26.409	26.3742	25.9997	NaN	NaN	NaN	0	NaN	P08574
26.8367	26.3575	26.4189	NaN	NaN	NaN	0	NaN	P08575
24.2729	23.9748	23.8768	NaN	NaN	NaN	0	NaN	P08621
25.5979	25.7275	25.4334	NaN	NaN	NaN	0	NaN	P08631
27.1907	27.3353	27.5455	NaN	NaN	NaN	0	NaN	P08648
25.0628	25.1674	25.2449	21.9678	21.5935	21.5748	3.50162	3.44632	P08670;P41219;P07197;Q16352;P12036;P07196
25.4775	25.5583	NaN	NaN	NaN	NaN	0	NaN	P08708
24.1037	24.8758	24.1227	NaN	NaN	NaN	0	NaN	P08754
24.1934	24.3558	23.5283	NaN	NaN	NaN	0	NaN	P08758
27.3123	27.0136	27.2579	NaN	NaN	NaN	0	NaN	P08865;A0A8I5KQE6
26.5599	26.6717	26.5697	NaN	NaN	NaN	0	NaN	P09211
27.1182	27.3165	26.9231	NaN	NaN	NaN	0	NaN	P09382
26.9205	27.0763	27.2521	NaN	NaN	NaN	0	NaN	P09429;B2RPK0
25.0746	24.7358	24.5851	NaN	NaN	NaN	0	NaN	P09543
NaN	NaN	22.8733	NaN	NaN	NaN	0	NaN	P09619;P16234
22.0075	21.4822	21.8909	NaN	NaN	NaN	0	NaN	P09622
28.223	27.8124	28.5896	NaN	NaN	21.3701	0	6.83828	P09651;A0A2R8Y4L2;Q32P51
22.8321	NaN	22.7595	NaN	NaN	NaN	0	NaN	P09661
24.8714	24.7961	24.8028	NaN	NaN	NaN	0	NaN	P09874
23.7121	24.2295	23.8307	NaN	NaN	NaN	0	NaN	P09972
22.1065	NaN	NaN	NaN	NaN	NaN	0	NaN	P0CG22;Q9BTZ2;Q6PKH6
25.2901	25.5978	25.22	NaN	NaN	NaN	0	NaN	P0DMV8;P0DMV9
23.6163	NaN	NaN	NaN	NaN	NaN	0	NaN	P0DP25;P0DP24;P0DP23
23.8913	23.8006	23.971	NaN	NaN	NaN	0	NaN	P10155
24.9247	24.9993	24.9554	NaN	NaN	NaN	0	NaN	P10321;P30511
24.4639	24.5065	24.0135	NaN	NaN	NaN	0	NaN	P10398
25.326	25.7382	25.454	23.6977	23.9072	24.7901	1.37998	1.37437	P10515
25.6178	25.2621	24.6301	NaN	NaN	NaN	0	NaN	P10599
24.958	25.1399	25.0189	NaN	NaN	NaN	0	NaN	P10644;P31321
25.0945	24.3117	24.7095	NaN	NaN	NaN	0	NaN	P10768
29.5468	29.7689	29.4624	27.9539	28.1244	28.4247	2.74068	1.42504	P10809
26.271	26.1815	26.4883	NaN	NaN	23.0725	0	3.24109	P11021
29.0023	28.9274	28.878	24.5734	24.6528	25.0544	3.13878	4.17569	P11142;P54652
NaN	25.4192	NaN	NaN	NaN	NaN	0	NaN	P11166
23.9415	23.6819	23.7533	NaN	NaN	NaN	0	NaN	P11216
24.6533	NaN	24.7529	NaN	NaN	NaN	0	NaN	P11234
26.1571	26.1841	26.0618	NaN	NaN	NaN	0	NaN	P11388
25.416	25.4564	25.4188	NaN	NaN	NaN	0	NaN	P11413
22.8723	23.0161	23.06	NaN	NaN	NaN	0	NaN	P11717
25.9992	25.7256	25.9702	NaN	NaN	NaN	0	NaN	P11766
NaN	22.6158	23.109	NaN	NaN	NaN	0	NaN	P11802
27.5241	27.6943	27.5799	NaN	NaN	NaN	0	NaN	P11940;Q9H361;Q4VXU2;Q96DU9
27.6554	27.9271	27.9484	NaN	NaN	NaN	0	NaN	P12268
23.8928	23.7288	23.8472	NaN	NaN	NaN	0	NaN	P12270
NaN	NaN	23.1909	NaN	NaN	NaN	0	NaN	P12314;Q92637
25.8537	25.773	25.8687	NaN	NaN	NaN	0	NaN	P12318
NaN	22.8244	23.1506	NaN	NaN	NaN	0	NaN	P12694
26.374	25.7802	26.2723	NaN	NaN	NaN	0	NaN	P12814;P35609;Q08043
27.2634	27.5943	27.157	NaN	NaN	NaN	0	NaN	P12956
26.6089	26.7308	26.7015	NaN	23.3988	23.0635	1.61655	3.44921	P13010
NaN	23.9425	NaN	NaN	NaN	NaN	0	NaN	P13073
26.9977	27.3187	27.5504	NaN	NaN	NaN	0	NaN	P13489
26.4176	25.918	NaN	NaN	NaN	24.1494	0	2.01838	P13498
NaN	23.022	NaN	NaN	NaN	NaN	0	NaN	P13591
27.0367	26.9554	26.6377	NaN	NaN	NaN	0	NaN	P13612
29.1297	29.0286	28.9076	25.854	25.6729	25.7296	5.4522	3.2698	P13639
22.8308	22.625	23.8361	NaN	NaN	NaN	0	NaN	P13667
26.7068	26.5272	26.5158	NaN	NaN	NaN	0	NaN	P13693;Q56UQ5
23.593	23.7563	23.8661	NaN	NaN	NaN	0	NaN	P13796;P13797;Q14651
24.3558	24.1781	24.4359	NaN	NaN	NaN	0	NaN	P13807;P54840
NaN	NaN	23.7483	NaN	NaN	NaN	0	NaN	P13861;P31323
NaN	22.677	NaN	NaN	NaN	NaN	0	NaN	P14222
24.3142	24.2587	NaN	NaN	NaN	NaN	0	NaN	P14317
26.2082	26.1059	26.3928	25.027	25.1425	25.4079	2.62165	1.0431	P14324
27.794	27.7208	27.9832	NaN	NaN	NaN	0	NaN	P14384
NaN	23.6479	23.1508	NaN	NaN	NaN	0	NaN	P14406
25.3732	25.4248	25.4225	NaN	NaN	NaN	0	NaN	P14550
25.1787	25.9527	25.1746	NaN	NaN	NaN	0	NaN	P14598;A6NI72;A8MVU1
28.8652	29.2472	28.9407	27.8778	28.0694	28.099	2.41107	1.00231	P14618;P30613
26.2958	26.3437	26.5155	NaN	NaN	NaN	0	NaN	P14625;Q58FF3
25.4698	25.3284	25.7117	NaN	NaN	NaN	0	NaN	P14678;P63162
22.8107	22.8068	22.5534	NaN	NaN	NaN	0	NaN	P14735
28.1542	28.156	27.9225	24.5827	24.7703	25.3896	2.50408	3.16335	P14866
27.5413	27.3802	27.4823	24.7405	24.846	24.9231	5.44508	2.63141	P14868
25.2047	25.4495	25.4586	NaN	NaN	NaN	0	NaN	P15151
28.0552	27.611	27.7638	NaN	NaN	NaN	0	NaN	P15153
25.4063	25.4799	25.4661	NaN	NaN	NaN	0	NaN	P15170;Q8IYD1
22.9644	23.4273	23.0294	NaN	NaN	NaN	0	NaN	P15374
25.476	25.282	25.7276	NaN	NaN	NaN	0	NaN	P15498;Q9UKW4
23.7727	23.8555	23.8757	NaN	NaN	NaN	0	NaN	P15509
27.0617	26.7438	26.4784	NaN	NaN	NaN	0	NaN	P15529
25.9259	26.1699	26.2901	NaN	NaN	NaN	0	NaN	P15531
28.8117	28.7052	28.327	27.4552	27.3196	27.8929	1.99253	1.05873	P15880
29.7957	29.5626	28.8499	NaN	NaN	NaN	0	NaN	P16070
28.8601	28.9562	29.1164	NaN	NaN	NaN	0	NaN	P16150
25.5529	25.6645	25.3497	NaN	NaN	NaN	0	NaN	P16152
24.8933	25.8785	24.7406	NaN	NaN	NaN	0	NaN	P16284
23.8141	23.5024	23.6353	NaN	NaN	NaN	0	NaN	P16435
26.5206	26.4507	25.617	NaN	NaN	NaN	0	NaN	P16615
23.7535	23.4774	23.4432	NaN	NaN	NaN	0	NaN	P16671
24.3496	24.5401	24.3341	NaN	NaN	NaN	0	NaN	P16885
22.7666	NaN	NaN	NaN	NaN	NaN	0	NaN	P17026
24.0152	23.9565	23.8722	NaN	NaN	NaN	0	NaN	P17480
NaN	24.2893	24.1165	NaN	NaN	NaN	0	NaN	P17612;P22694
23.3217	23.2089	23.3115	NaN	NaN	NaN	0	NaN	P17655
23.5318	23.3059	23.4687	NaN	NaN	NaN	0	NaN	P17706
25.5643	25.4005	25.6384	NaN	NaN	NaN	0	NaN	P17812;Q9NRF8
26.8081	26.7984	26.3665	22.5486	24.1478	24.4439	1.50053	2.94421	P17844
27.5257	27.9842	27.7765	22.9799	22.3196	24.5601	1.74019	4.47562	P17858
25.3901	25.067	25.1776	NaN	NaN	NaN	0	NaN	P17980
28.1984	28.196	28.3808	27.4587	26.9373	27.1946	1.97354	1.06153	P17987
24.2005	24.2253	24.3502	NaN	NaN	NaN	0	NaN	P18031
27.1266	26.9455	27.0589	NaN	NaN	NaN	0	NaN	P18085
22.7766	NaN	23.7919	NaN	NaN	NaN	0	NaN	P18433
23.8924	NaN	NaN	NaN	NaN	NaN	0	NaN	P18440
27.8483	28.234	28.2637	26.5358	25.9508	26.493	2.64715	1.78878	P18621
24.5943	24.5165	24.8823	NaN	NaN	NaN	0	NaN	P18669;P15259;Q8N0Y7
25.0126	25.2812	25.212	NaN	NaN	NaN	0	NaN	P18754
25.0762	25.1229	24.9697	NaN	NaN	NaN	0	NaN	P18858
24.0935	24.4138	24.4	NaN	NaN	NaN	0	NaN	P19256
27.457	27.7734	27.5235	NaN	NaN	NaN	0	NaN	P19338
23.6574	23.7856	23.6628	NaN	NaN	NaN	0	NaN	P19387
24.9184	24.6428	NaN	NaN	NaN	NaN	0	NaN	P19388
NaN	23.4744	23.2849	NaN	NaN	NaN	0	NaN	P19474
NaN	NaN	21.7156	NaN	NaN	NaN	0	NaN	P19525
26.0351	25.676	25.6916	24.0279	23.8097	24.245	3.29273	1.77337	P19623
24.2195	23.9773	23.6949	NaN	NaN	NaN	0	NaN	P19784
NaN	23.184	23.9668	NaN	NaN	NaN	0	NaN	P19838
NaN	NaN	24.1151	NaN	NaN	NaN	0	NaN	P19971
25.0628	24.9281	24.4861	NaN	NaN	NaN	0	NaN	P20042
24.2605	24.2277	23.6768	NaN	NaN	NaN	0	NaN	P20073
25.5895	26.0766	26.052	NaN	NaN	NaN	0	NaN	P20138
27.3813	27.9652	28.1223	NaN	NaN	NaN	0	NaN	P20340
23.3627	23.2073	23.1577	NaN	NaN	NaN	0	NaN	P20585
24.6095	24.287	24.1662	NaN	NaN	NaN	0	NaN	P20674
28.9749	29.1521	29.3052	NaN	NaN	NaN	0	NaN	P20700
29.2261	29.1448	29.2971	NaN	NaN	NaN	0	NaN	P20701
24.9104	24.8327	24.7659	NaN	NaN	NaN	0	NaN	P20839
24.7691	25.0169	24.9987	NaN	NaN	NaN	0	NaN	P21127;Q9UQ88;Q13882
26.6223	26.457	26.4693	NaN	NaN	20.0918	0	6.42434	P21333
26.5534	26.8554	26.5316	NaN	NaN	NaN	0	NaN	P21796
NaN	NaN	21.4129	NaN	NaN	NaN	0	NaN	P21854
23.6536	23.905	23.8486	NaN	NaN	NaN	0	NaN	P21912
26.8033	25.9308	26.1691	NaN	NaN	NaN	0	NaN	P21964
24.1215	23.9695	23.9943	NaN	NaN	NaN	0	NaN	P22059
26.6451	26.7323	26.812	23.7715	23.8798	24.3179	2.69383	2.74009	P22102
26.14	26.2457	26.2644	NaN	NaN	NaN	0	NaN	P22234
24.3398	24.7955	24.419	NaN	NaN	NaN	0	NaN	P22307
26.704	26.5059	26.6558	NaN	NaN	NaN	0	NaN	P22314
29.2467	29.7446	29.409	NaN	24.0556	NaN	0	5.41109	P22626
NaN	24.8934	24.3637	NaN	NaN	NaN	0	NaN	P22732
23.8071	24.0319	23.9669	NaN	NaN	NaN	0	NaN	P23193
23.1524	23.2398	21.8391	NaN	NaN	NaN	0	NaN	P23229
28.1398	28.1001	28.434	26.2991	26.7727	27.0311	2.06986	1.52368	P23246
24.5413	24.4519	24.4953	NaN	NaN	NaN	0	NaN	P23258;Q9NRH3
23.4044	26.0431	NaN	NaN	NaN	NaN	0	NaN	P23284
23.6959	23.8687	23.9831	NaN	NaN	NaN	0	NaN	P23368
28.2645	28.1861	28.0356	25.4799	25.3011	25.5259	5.03756	2.72641	P23381
29.1628	29.3434	29.2672	27.979	27.7509	28.3239	1.93329	1.23986	P23396
26.6628	26.8813	27.5536	NaN	NaN	NaN	0	NaN	P23526
28.2662	28.8134	28.2532	26.8253	27.631	27.4285	1.65694	1.14935	P23528;Q9Y281
23.8952	24.4206	24.3331	NaN	NaN	NaN	0	NaN	P23634
24.9978	24.9099	24.7962	NaN	NaN	NaN	0	NaN	P23921
25.0348	25.2901	25.1529	NaN	NaN	NaN	0	NaN	P24534
24.6525	24.6353	24.8351	NaN	NaN	NaN	0	NaN	P24539
25.0365	25.1444	24.6191	NaN	NaN	NaN	0	NaN	P24666
23.8675	24.3122	23.9698	NaN	NaN	NaN	0	NaN	P24928
23.7001	23.8869	23.5444	NaN	NaN	NaN	0	NaN	P24941;Q00526
25.4118	25.4636	25.6201	NaN	NaN	NaN	0	NaN	P25098;P35626
27.3664	27.6152	27.4484	21.181	21.5347	22.9038	2.111	5.60353	P25205
NaN	22.0874	22.0132	NaN	NaN	NaN	0	NaN	P25325
27.7217	27.941	28.1515	NaN	NaN	NaN	0	NaN	P25398
24.4225	23.7282	24.7193	NaN	NaN	NaN	0	NaN	P25685
25.0936	24.9887	25.074	NaN	NaN	NaN	0	NaN	P25786
25.3578	25.2907	24.9767	NaN	NaN	NaN	0	NaN	P25788
25.5505	25.9138	26.1174	NaN	NaN	NaN	0	NaN	P25789
26.0477	26.3343	26.0159	NaN	NaN	NaN	0	NaN	P26038
25.7811	25.6972	25.6961	NaN	NaN	NaN	0	NaN	P26196
25.4403	25.5319	25.3545	NaN	NaN	NaN	0	NaN	P26358
24.4373	24.8141	23.7857	NaN	NaN	NaN	0	NaN	P26368
29	28.8899	28.5829	27.7419	27.3196	27.8778	2.20622	1.1778	P26373
25.5812	25.4647	25.1473	NaN	NaN	NaN	0	NaN	P26447
25.1018	24.3962	24.0474	NaN	NaN	NaN	0	NaN	P26583
25.8928	25.7176	25.9767	NaN	NaN	24.091	0	1.77143	P26599
27.0906	27.0533	27.3843	NaN	NaN	NaN	0	NaN	P26639
27.1973	27.1744	27.3747	22.628	22.8564	23.3265	2.97943	4.31181	P26640
26.2901	26.5515	27.0832	22.5005	22.6557	22.431	2.75892	4.11251	P26641
27.5531	27.6618	27.6862	NaN	NaN	NaN	0	NaN	P26951
24.1119	23.9882	23.3251	NaN	NaN	NaN	0	NaN	P27105
25.3411	25.3444	25.6138	NaN	NaN	NaN	0	NaN	P27348
29.9417	30.037	30.04	25.5534	25.1033	25.6256	3.05761	4.57874	P27635
25.8426	25.2766	25.1769	NaN	NaN	NaN	0	NaN	P27694
23.962	24.4652	24.5969	NaN	NaN	NaN	0	NaN	P27695
24.5287	24.2153	24.4519	NaN	NaN	NaN	0	NaN	P27707
26.1811	26.1176	26.531	24.9809	24.7475	NaN	2.31435	1.41237	P27797
27.3391	27.3679	27.2476	NaN	NaN	NaN	0	NaN	P27824
23.3373	23.3768	23.3709	NaN	NaN	NaN	0	NaN	P27986;O00459;Q92569
24.5514	24.4201	24.7504	NaN	NaN	NaN	0	NaN	P28066
24.788	NaN	24.606	NaN	NaN	NaN	0	NaN	P28072
24.0855	24.0418	24.0536	NaN	NaN	NaN	0	NaN	P28331
24.6994	24.4336	24.648	NaN	NaN	NaN	0	NaN	P28340
24.4956	24.5728	24.4671	NaN	NaN	NaN	0	NaN	P28482
NaN	NaN	21.6151	NaN	NaN	NaN	0	NaN	P28702
23.3322	23.7122	23.7266	NaN	NaN	NaN	0	NaN	P28838
NaN	24.1706	NaN	NaN	NaN	NaN	0	NaN	P28907
23.5573	23.6018	23.589	NaN	NaN	NaN	0	NaN	P29144
23.6247	23.3344	23.8203	NaN	NaN	NaN	0	NaN	P29218
27.222	27.0115	26.7162	21.8063	22.0731	22.4895	4.1365	4.86026	P29350
23.6492	23.4367	23.4638	NaN	NaN	NaN	0	NaN	P29372
23.0312	23.4052	23.5773	NaN	NaN	NaN	0	NaN	P29401
24.0936	24.3057	24.2119	NaN	NaN	NaN	0	NaN	P29466
23.9491	24.5821	24.6241	NaN	NaN	NaN	0	NaN	P29590
24.3138	24.3106	24.3177	NaN	NaN	NaN	0	NaN	P29597
25.5272	25.605	25.6302	NaN	NaN	NaN	0	NaN	P29692
25.1746	25.4146	25.1178	23.8553	24.0212	24.0223	3.10311	1.2694	P30041
27.8834	27.7161	27.4499	NaN	NaN	NaN	0	NaN	P30043
26.2424	26.4446	26.2681	NaN	NaN	NaN	0	NaN	P30050
26.432	26.0768	26.1792	NaN	NaN	NaN	0	NaN	P30085
22.5932	23.0555	NaN	NaN	NaN	NaN	0	NaN	P30086
24.7334	24.8853	24.8202	NaN	NaN	NaN	0	NaN	P30101
26.3293	26.2348	26.1438	NaN	NaN	NaN	0	NaN	P30153
23.3213	23.4136	NaN	NaN	NaN	NaN	0	NaN	P30154
24.3193	24.3466	NaN	NaN	NaN	NaN	0	NaN	P30414
23.8626	23.611	23.7335	NaN	NaN	NaN	0	NaN	P30519
24.0041	24.0338	NaN	NaN	NaN	NaN	0	NaN	P30520
24.581	24.8574	24.8948	NaN	NaN	NaN	0	NaN	P30566
22.5536	22.8263	22.5172	NaN	NaN	NaN	0	NaN	P30626
NaN	23.8407	23.2406	NaN	NaN	NaN	0	NaN	P30679
24.3569	24.4335	24.3758	NaN	NaN	NaN	0	NaN	P30876
26.4083	26.8187	27.1443	NaN	NaN	NaN	0	NaN	P31146
25.8283	25.6698	25.7229	NaN	NaN	NaN	0	NaN	P31153;Q00266
23.9489	23.8659	23.6887	NaN	NaN	NaN	0	NaN	P31483
25.3532	25.1544	25.4002	NaN	NaN	NaN	0	NaN	P31689
24.3231	24.4322	24.7891	NaN	NaN	NaN	0	NaN	P31749;Q9Y243
23.338	23.257	23.2359	NaN	NaN	NaN	0	NaN	P31751
23.6597	23.8472	23.9205	NaN	NaN	NaN	0	NaN	P31930
25.953	25.7194	25.8251	NaN	NaN	NaN	0	NaN	P31939
26.1109	25.8875	26.6047	NaN	NaN	NaN	0	NaN	P31942
29.2708	29.2208	29.0547	28.081	27.929	27.7071	2.85177	1.2764	P31943
25.7237	25.7302	25.5699	NaN	NaN	NaN	0	NaN	P31946
27.0168	27.0785	26.0565	NaN	NaN	NaN	0	NaN	P31948
22.2097	22.4661	NaN	NaN	NaN	NaN	0	NaN	P32019
25.7237	24.469	24.6784	NaN	NaN	NaN	0	NaN	P32119
23.6221	23.9986	23.9724	NaN	NaN	NaN	0	NaN	P32189;Q14409;Q14410
23.5209	NaN	22.6495	NaN	NaN	NaN	0	NaN	P32519;Q15723;Q99607
24.6447	25.47	NaN	NaN	NaN	NaN	0	NaN	P32942
26.2731	26.3008	25.6741	NaN	NaN	NaN	0	NaN	P33121;Q9UKU0
24.0189	24.1165	24.2388	NaN	NaN	NaN	0	NaN	P33176;Q12840
25.1464	25.1335	25.0585	NaN	NaN	NaN	0	NaN	P33897;Q9UBJ2
27.8189	28.1047	27.6538	23.1944	23.8731	23.883	3.43664	4.20901	P33991;Q9UJA3
27.5251	27.2274	27.0835	23.6392	24.0256	24.5811	2.65172	3.19673	P33992
27.5854	27.5563	27.4261	26.4741	26.5002	26.5885	3.81345	1.00165	P33993
26.2433	25.6388	26.3147	NaN	NaN	NaN	0	NaN	P34741
26.4159	25.7837	25.8811	NaN	NaN	NaN	0	NaN	P34910
25.3043	25.1239	25.4273	NaN	NaN	NaN	0	NaN	P34932
22.1891	22.6268	22.347	NaN	NaN	NaN	0	NaN	P34949
23.8324	23.775	23.8099	NaN	NaN	NaN	0	NaN	P35236
24.3374	24.4599	24.1363	NaN	NaN	NaN	0	NaN	P35249
23.9792	23.9555	24.4819	NaN	NaN	NaN	0	NaN	P35250
23.2538	23.464	23.6112	NaN	NaN	NaN	0	NaN	P35251
27.8422	28.2533	28.3814	NaN	26.9675	26.9742	1.74013	1.18811	P35268
24.3479	24.4305	24.5615	NaN	NaN	NaN	0	NaN	P35270
23.8685	23.6514	23.548	NaN	NaN	NaN	0	NaN	P35573
27.4963	27.6826	27.6886	22.7201	22.797	23.0988	4.44056	4.75057	P35579;REV__Q9UKV3
24.9561	24.6696	24.7656	NaN	NaN	NaN	0	NaN	P35606
24.5778	23.856	24.4359	NaN	NaN	NaN	0	NaN	P35611
24.7232	25.0785	24.9747	NaN	NaN	NaN	0	NaN	P35613
25.482	25.9888	25.8367	NaN	NaN	NaN	0	NaN	P35637
25.2922	25.6032	25.6995	NaN	NaN	NaN	0	NaN	P35658
24.7745	25.0197	25.0072	NaN	NaN	NaN	0	NaN	P35659
NaN	24.5198	NaN	NaN	NaN	NaN	0	NaN	P35914
26.0084	25.7501	25.8624	NaN	NaN	NaN	0	NaN	P35998
25.0234	25.0788	24.7151	NaN	NaN	NaN	0	NaN	P36404
25.4669	25.6677	25.4629	NaN	NaN	NaN	0	NaN	P36507
22.6695	21.8595	22.1418	NaN	NaN	NaN	0	NaN	P36551
29.2392	29.2085	29.5414	26.5488	26.4751	26.9354	3.72342	2.6766	P36578
24.7978	25.0023	25.4739	NaN	NaN	NaN	0	NaN	P36639
24.1912	24.1963	23.7905	NaN	NaN	NaN	0	NaN	P36888
23.0354	NaN	22.8117	NaN	NaN	NaN	0	NaN	P36915
NaN	NaN	23.0226	NaN	NaN	NaN	0	NaN	P36969
24.7461	24.9616	24.6894	NaN	NaN	NaN	0	NaN	P37108
25.0421	NaN	NaN	NaN	NaN	NaN	0	NaN	P37198
24.8481	24.6644	24.0513	NaN	NaN	NaN	0	NaN	P37268
25.4603	25.3262	25.7186	NaN	NaN	NaN	0	NaN	P37802
25.8478	25.5986	25.7516	NaN	NaN	NaN	0	NaN	P37837
25.1117	24.5937	24.9702	NaN	NaN	NaN	0	NaN	P38159;O75526;Q8N7X1
25.2651	25.3547	25.0801	NaN	NaN	NaN	0	NaN	P38606
26.9036	27.0348	27.4391	24.3307	23.5545	24.3447	2.86247	3.04917	P38919
24.581	23.9346	23.79	NaN	NaN	NaN	0	NaN	P39019
24.6913	24.9812	24.9212	NaN	23.8438	NaN	0	1.02074	P39656
26.1999	26.2441	26.2476	NaN	NaN	NaN	0	NaN	P39748
25.372	25.4928	25.4962	NaN	NaN	NaN	0	NaN	P40121
27.6588	27.4813	27.5611	25.8038	26.0738	26.2462	2.5391	1.52584	P40227;Q92526
25.4417	25.138	24.7744	NaN	NaN	NaN	0	NaN	P40306
29.2141	29.1689	29.2208	27.9155	27.577	27.7783	2.42147	1.44434	P40429;Q6NVV1
25.0877	25.1356	25.2867	NaN	NaN	NaN	0	NaN	P40616
22.7204	22.5977	NaN	NaN	NaN	NaN	0	NaN	P40692
24.2823	24.1345	24.545	NaN	NaN	NaN	0	NaN	P40763
24.2513	24.3747	24.2067	NaN	NaN	NaN	0	NaN	P40937
24.6103	24.6821	24.8938	NaN	NaN	NaN	0	NaN	P40938
26.3446	26.5888	26.1081	24.942	25.1555	25.4386	2.36789	1.16847	P41091;Q2VIR3
23.4864	23.9452	23.0423	NaN	NaN	NaN	0	NaN	P41218
NaN	21.856	NaN	NaN	NaN	NaN	0	NaN	P41223
25.3844	25.6401	25.4032	NaN	NaN	NaN	0	NaN	P41227;Q9BSU3
26.0684	25.9654	25.71	NaN	NaN	NaN	0	NaN	P41240
26.6937	27.2217	26.9623	22.1268	21.8184	21.6213	4.74967	5.10373	P41252
24.2224	24.5487	24.5627	NaN	NaN	NaN	0	NaN	P41440
23.7047	NaN	23.7855	NaN	NaN	NaN	0	NaN	P41743
23.3352	23.8845	23.9488	NaN	NaN	NaN	0	NaN	P42166
26.3412	26.1269	26.2787	NaN	NaN	NaN	0	NaN	P42224
23.6087	23.079	23.6572	NaN	NaN	NaN	0	NaN	P42226
24.4988	24.4028	24.4167	NaN	NaN	NaN	0	NaN	P42285
25.5073	25.7375	25.7824	NaN	NaN	NaN	0	NaN	P42345
28.1765	27.5454	27.9781	NaN	NaN	NaN	0	NaN	P42677
23.842	23.6887	23.662	NaN	NaN	NaN	0	NaN	P42694
27.1059	27.5696	27.3962	26.1605	25.8207	NaN	1.72889	1.36661	P42766
NaN	24.9455	24.9629	NaN	NaN	NaN	0	NaN	P42768
25.2762	25.1045	NaN	NaN	NaN	NaN	0	NaN	P43007
26.9225	27.8254	26.8571	NaN	NaN	22.1946	0	5.00711	P43243
24.8598	24.9237	24.8655	NaN	NaN	NaN	0	NaN	P43246
24.0874	24.2817	NaN	NaN	NaN	NaN	0	NaN	P43250
21.8073	21.9695	NaN	NaN	NaN	NaN	0	NaN	P43304
26.5113	26.7061	27.0691	NaN	NaN	23.8861	0	2.87601	P43405;Q8NFD2
26.2758	25.8126	26.156	NaN	NaN	NaN	0	NaN	P43487
26.2647	26.1148	26.1748	NaN	NaN	NaN	0	NaN	P43686
27.8081	27.67	27.6119	26.533	26.4497	26.4865	3.20588	1.20692	P45880
26.0913	26.0395	NaN	NaN	NaN	NaN	0	NaN	P45973
24.5101	24.5935	24.3834	NaN	NaN	NaN	0	NaN	P45974
22.2254	22.0491	22.1308	NaN	NaN	NaN	0	NaN	P46013
25.0892	25.46	25.1584	NaN	NaN	NaN	0	NaN	P46060
25.1172	25.3381	25.1292	NaN	NaN	NaN	0	NaN	P46063
24.925	24.9932	24.8962	NaN	NaN	NaN	0	NaN	P46087
24.3504	24.6641	24.8519	NaN	NaN	NaN	0	NaN	P46109
23.8843	23.7597	23.5463	NaN	NaN	NaN	0	NaN	P46379
26.5204	26.2653	25.7326	NaN	NaN	NaN	0	NaN	P46459
25.2843	25.5389	25.6589	NaN	NaN	NaN	0	NaN	P46531
NaN	NaN	23.5554	NaN	NaN	NaN	0	NaN	P46734
27.2081	26.8822	26.7567	24.1286	24.1757	25.8053	1.31543	2.24575	P46777
28.6828	28.6546	28.5938	NaN	NaN	NaN	0	NaN	P46782
26.3655	26.2521	26.2555	NaN	NaN	NaN	0	NaN	P46783;Q9NQ39
24.0888	24.0644	NaN	NaN	NaN	NaN	0	NaN	P46926
26.0652	25.8083	25.7548	NaN	NaN	NaN	0	NaN	P46940;Q86VI3
24.1168	23.9142	23.7826	NaN	NaN	NaN	0	NaN	P47755
26.0034	26.1838	26.0956	NaN	NaN	24.0296	0	2.06468	P47756
26.2811	25.9519	25.8286	NaN	NaN	NaN	0	NaN	P47897
25.9288	26.1092	26.1092	NaN	NaN	NaN	0	NaN	P47914
24.3834	24.4149	24.5244	NaN	NaN	NaN	0	NaN	P48147
24.8266	24.7837	24.8923	NaN	NaN	NaN	0	NaN	P48444
23.3791	NaN	23.2718	NaN	NaN	NaN	0	NaN	P48449
23.2243	NaN	23.3232	NaN	NaN	NaN	0	NaN	P48507
23.6888	24.3513	24.2238	NaN	NaN	NaN	0	NaN	P48556
24.5066	24.6756	24.3501	NaN	NaN	NaN	0	NaN	P48651
24.0984	24.094	24.0545	NaN	NaN	NaN	0	NaN	P48729;Q8N752
23.8337	23.2751	23.8281	NaN	NaN	NaN	0	NaN	P49674;P48730
26.2473	26.2648	26.2323	NaN	NaN	NaN	0	NaN	P48960
24.7987	24.5661	24.7429	NaN	NaN	NaN	0	NaN	P49005
24.8656	24.7375	24.6403	NaN	NaN	NaN	0	NaN	P49189
27.3606	27.2859	27.3332	26.3226	26.3188	26.2858	4.57132	1.01752	P49207
24.9471	24.8149	24.9685	NaN	NaN	NaN	0	NaN	P49257
26.2223	26.287	26.0959	NaN	NaN	NaN	0	NaN	P49321
27.4959	27.4016	27.5482	23.6168	23.5601	23.8816	3.9748	3.79572	P49327
22.831	23.0292	22.4673	NaN	NaN	NaN	0	NaN	P49354
27.9918	28.1146	27.8454	26.1517	26.2836	26.2787	3.65087	1.74596	P49368
23.0785	23.0609	23.3667	NaN	NaN	NaN	0	NaN	P49406
23.3872	23.1837	23.6415	NaN	NaN	NaN	0	NaN	P49407
25.0715	25.3848	25.2922	NaN	NaN	NaN	0	NaN	P49458
25.2205	25.4387	25.3824	NaN	NaN	NaN	0	NaN	P49588
23.1014	23.593	23.2967	NaN	NaN	NaN	0	NaN	P49590;P12081
25.1701	24.9886	24.9191	NaN	NaN	NaN	0	NaN	P49591
22.8598	22.5751	22.6626	NaN	NaN	NaN	0	NaN	P49642
23.7797	23.4836	23.7179	NaN	NaN	NaN	0	NaN	P49715
27.137	27.0742	27.2234	22.1517	23.6443	22.693	2.02101	4.31523	P49736
23.1495	23.1529	NaN	NaN	NaN	NaN	0	NaN	P49750
24.4253	24.0555	23.9703	NaN	NaN	NaN	0	NaN	P49755
26.3324	26.7982	26.5647	NaN	NaN	NaN	0	NaN	P49756
23.8304	23.6523	23.5807	NaN	NaN	NaN	0	NaN	P49770
NaN	NaN	23.6129	NaN	NaN	NaN	0	NaN	P49773
25.6514	26.381	25.7138	NaN	NaN	NaN	0	NaN	P49792;Q99666;O14715;P0DJD0;P0DJD1
24.1884	24.2492	24.0161	NaN	NaN	NaN	0	NaN	P49821
22.6781	22.9671	22.9479	NaN	NaN	NaN	0	NaN	P49902
25.3062	26.0902	26.757	NaN	NaN	22.2563	0	3.79482	P49915
24.1867	24.285	24.1049	NaN	NaN	NaN	0	NaN	P49916
23.9992	23.7627	23.909	NaN	NaN	NaN	0	NaN	P49959
24.4913	24.4315	24.7384	NaN	NaN	NaN	0	NaN	P50225;P50226;P0DMM9;P0DMN0
24.4164	24.5454	NaN	NaN	NaN	NaN	0	NaN	P50281
24.3715	25.2628	25.2992	NaN	NaN	NaN	0	NaN	P50395
NaN	22.6805	23.5953	NaN	NaN	NaN	0	NaN	P50402
25.251	25.1008	25.0751	22.8995	NaN	NaN	0	2.24283	P50416
23.066	23.3973	23.498	NaN	NaN	NaN	0	NaN	P50454
25.9399	25.7682	25.9693	NaN	NaN	NaN	0	NaN	P50502;Q8IZP2;Q8NFI4
25.5507	25.6626	25.8549	NaN	NaN	NaN	0	NaN	P50552
26.7492	26.4231	26.4319	NaN	NaN	22.2571	0	4.27767	P50570;Q05193
23.0359	22.3036	23.388	NaN	NaN	NaN	0	NaN	P50748
24.324	23.9233	23.7237	NaN	NaN	NaN	0	NaN	P50749;Q9H2L5
23.9251	NaN	NaN	NaN	NaN	NaN	0	NaN	P50750
NaN	NaN	22.411	NaN	NaN	NaN	0	NaN	P50851;Q8NFP9
27.8721	27.6827	27.7793	21.4905	22.2849	22.9155	2.31311	5.54774	P50990
27.1683	26.9126	27.1956	24.1608	23.4939	23.1817	2.41902	3.48007	P50991
26.1044	26.1461	26.253	NaN	NaN	NaN	0	NaN	P50995;P27216
23.8929	23.7556	23.6976	NaN	NaN	NaN	0	NaN	P51003;Q9NRJ5
25.2253	25.1932	25.5746	NaN	NaN	23.428	0	1.90298	P51114;Q06787
23.1813	23.1296	22.8013	NaN	NaN	NaN	0	NaN	P51116
26.2689	26.1699	26.2789	NaN	NaN	NaN	0	NaN	P51149
23.9739	23.6192	23.6208	NaN	NaN	NaN	0	NaN	P51151;Q9NP90
27.673	27.8107	27.7009	NaN	NaN	25.1896	0	2.53859	P51159
23.9747	24.4053	24.8554	NaN	NaN	NaN	0	NaN	P51452
23.7307	23.6909	23.3561	NaN	NaN	NaN	0	NaN	P51531
25.3649	25.5428	25.3293	NaN	NaN	NaN	0	NaN	P51532
25.1633	24.7489	25.597	NaN	NaN	NaN	0	NaN	P51553
26.5533	26.4986	26.6709	NaN	NaN	22.3062	0	4.26805	P51570
24.2531	24.0299	24.1441	NaN	NaN	NaN	0	NaN	P51571
24.3503	24.492	24.4753	NaN	NaN	23.1042	0	1.33502	P51610;Q9Y5Z7
NaN	22.2956	NaN	NaN	NaN	NaN	0	NaN	P51617;P51955
NaN	22.6953	23.4215	NaN	NaN	NaN	0	NaN	P51648
25.0137	24.93	24.7815	NaN	NaN	NaN	0	NaN	P51659
24.2514	23.9564	24.7173	NaN	NaN	NaN	0	NaN	P51665
23.5658	24.0498	23.6479	NaN	NaN	NaN	0	NaN	P51692;P42229
22.6985	23.2123	22.8602	NaN	NaN	NaN	0	NaN	P51784
23.265	NaN	23.2399	NaN	NaN	NaN	0	NaN	P51798
24.0152	24.1309	24.0499	NaN	NaN	NaN	0	NaN	P51812
23.6044	22.556	22.2916	NaN	NaN	NaN	0	NaN	P51828
23.0383	23.3331	22.5584	NaN	NaN	NaN	0	NaN	P51970
28.4427	28.2343	27.8883	25.022	26.1984	25.8577	2.04598	2.49571	P51991
26.5859	26.239	26.5016	NaN	NaN	NaN	0	NaN	P52209
28.3457	28.4274	28.402	23.2208	23.4579	24.563	2.11489	4.64445	P52272
23.2382	23.4616	23.378	NaN	NaN	NaN	0	NaN	P52292
24.1663	24.077	24.1877	NaN	NaN	NaN	0	NaN	P52294
23.21	23.1641	23.1724	NaN	NaN	NaN	0	NaN	P52298
23.6568	23.6589	23.3393	NaN	NaN	NaN	0	NaN	P52306
25.0108	NaN	NaN	NaN	NaN	NaN	0	NaN	P52434
26.0011	26.227	26.3712	NaN	NaN	NaN	0	NaN	P52565
26.7375	26.7424	26.8588	NaN	NaN	NaN	0	NaN	P52566
27.8407	28.0253	27.7296	NaN	NaN	NaN	0	NaN	P52597
23.6931	23.1825	23.8866	NaN	NaN	NaN	0	NaN	P52630
24.6642	24.6909	24.8514	NaN	NaN	NaN	0	NaN	P52701
NaN	19.1653	NaN	NaN	NaN	NaN	0	NaN	P52732
24.1694	24.346	24.4276	NaN	NaN	NaN	0	NaN	P52789
24.6908	25.2137	24.9371	NaN	NaN	NaN	0	NaN	P52907
26.1361	26.1902	26.0699	NaN	NaN	NaN	0	NaN	P52948
25.7173	25.6756	25.6532	NaN	NaN	NaN	0	NaN	P53007
23.0576	23.3129	23.222	NaN	NaN	NaN	0	NaN	P53041
27.1552	27.2205	27.2058	NaN	NaN	NaN	0	NaN	P53396
24.5463	24.4105	24.5826	NaN	NaN	NaN	0	NaN	P53582
25.9015	26.475	26.2061	NaN	NaN	22.7137	0	3.4805	P53618
25.1843	24.8964	25.1193	NaN	NaN	NaN	0	NaN	P53680
26.1261	26.8504	26.5734	NaN	NaN	NaN	0	NaN	P53985
24.5651	24.7578	24.6178	NaN	NaN	NaN	0	NaN	P53992
26.0804	24.7391	25.5803	NaN	NaN	NaN	0	NaN	P53999
25.9183	26.0824	26.0594	NaN	NaN	NaN	0	NaN	P54105
26.0175	26.137	27.7198	NaN	NaN	NaN	0	NaN	P54136
25.9803	25.6016	25.9902	NaN	NaN	21.3736	0	4.48374	P54577
23.2471	23.3305	23.3327	NaN	NaN	NaN	0	NaN	P54578
23.4345	23.2104	23.4862	NaN	NaN	NaN	0	NaN	P54619;Q9UGJ0
23.8506	24.1528	24.1773	NaN	NaN	NaN	0	NaN	P54709
24.9028	24.6786	24.8666	NaN	NaN	NaN	0	NaN	P54819
23.9282	24.0299	24.0369	NaN	NaN	NaN	0	NaN	P54920;Q9H115
NaN	24.4426	NaN	NaN	NaN	NaN	0	NaN	P55010
NaN	NaN	24.7894	NaN	NaN	NaN	0	NaN	P55036;A2A3N6
24.8615	24.6974	25.0633	NaN	NaN	NaN	0	NaN	P55039
26.3059	26.2069	26.3675	NaN	NaN	NaN	0	NaN	P55060
25.7309	25.9038	25.607	NaN	NaN	NaN	0	NaN	P55072
22.8029	23.1068	22.9505	NaN	NaN	NaN	0	NaN	P55081
24.2799	23.8967	23.8482	NaN	NaN	NaN	0	NaN	P55160
25.6246	25.2432	25.0382	NaN	NaN	NaN	0	NaN	P55209
24.601	24.8207	25.1005	NaN	NaN	NaN	0	NaN	P55263
25.1062	25.6528	25.2806	NaN	NaN	NaN	0	NaN	P55265
NaN	25.1348	25.3747	NaN	NaN	NaN	0	NaN	P55769
23.6667	23.5017	23.5708	NaN	NaN	NaN	0	NaN	P55786;A6NEC2
NaN	23.2949	NaN	NaN	NaN	NaN	0	NaN	P55809
26.4847	27.1364	26.9615	NaN	22.7334	21.7785	1.43134	4.60492	P55884
NaN	23.8782	23.6443	NaN	NaN	NaN	0	NaN	P56182
25.763	25.7041	25.9172	NaN	NaN	NaN	0	NaN	P56192
25.2883	25.4585	25.7808	NaN	NaN	NaN	0	NaN	P56537
23.6753	23.3273	23.6668	NaN	NaN	NaN	0	NaN	P56545
23.8897	24.2034	23.7627	NaN	NaN	NaN	0	NaN	P56556
22.5358	NaN	22.7143	NaN	NaN	NaN	0	NaN	P56937
23.2628	23.3049	NaN	NaN	NaN	NaN	0	NaN	P57081
25.1483	24.9973	25.1137	NaN	NaN	NaN	0	NaN	P57678
25.265	25.1157	25.4069	NaN	NaN	NaN	0	NaN	P57737
24.0021	24.1446	24.1188	NaN	NaN	NaN	0	NaN	P57740
NaN	23.572	24.2288	NaN	NaN	NaN	0	NaN	P58546
26.1224	26.3297	26.3511	NaN	NaN	NaN	0	NaN	P59998
24.5323	24.3763	24.4006	NaN	NaN	NaN	0	NaN	P60174
26.2193	26.2433	26.2811	NaN	NaN	NaN	0	NaN	P60228
24.9546	NaN	24.8191	NaN	NaN	NaN	0	NaN	P60484
25.2739	25.4047	25.3858	NaN	NaN	NaN	0	NaN	P60660;P14649
32.9411	33.0052	32.9772	30.2099	29.9887	30.2523	3.30888	2.82419	P60709;P63261;Q9BYX7
29.8855	29.6763	29.6549	27.7468	27.8212	27.9134	4.08869	1.91176	P60842
29.2346	28.6991	29.2905	NaN	NaN	NaN	0	NaN	P60866
26.0391	26.135	26.2316	NaN	NaN	NaN	0	NaN	P60891;P21108
25.0429	25.0132	24.4696	NaN	NaN	NaN	0	NaN	P60900
NaN	24.9648	24.3454	NaN	NaN	NaN	0	NaN	P60953
NaN	23.804	NaN	NaN	NaN	NaN	0	NaN	P61006;Q96E17;P20337;P59190
25.6832	25.5935	25.474	NaN	NaN	NaN	0	NaN	P61009
NaN	23.402	23.7595	NaN	NaN	NaN	0	NaN	P61011
23.1235	23.2623	NaN	NaN	NaN	NaN	0	NaN	P61018;P20338
26.3204	25.8178	26.3232	NaN	NaN	NaN	0	NaN	P61019;Q8WUD1
23.1495	NaN	23.0195	NaN	NaN	NaN	0	NaN	P61020
26.1659	26.184	26.0627	NaN	NaN	NaN	0	NaN	P61026
NaN	24.7957	NaN	NaN	NaN	NaN	0	NaN	P61073
25.4298	NaN	26.0471	NaN	NaN	NaN	0	NaN	P61077;P62837
24.6535	24.8804	24.9179	NaN	NaN	NaN	0	NaN	P61081
25.7846	26.2252	26.3419	NaN	NaN	24.5964	0	1.52083	P61106
26.5346	26.3435	26.5204	NaN	NaN	NaN	0	NaN	P61158;Q9P1U1;Q9C0K3
26.2386	26.2539	26.1107	NaN	NaN	24.0642	0	2.13684	P61160
24.2229	24.3315	24.0948	NaN	NaN	NaN	0	NaN	P61201
25.7275	25.9005	25.9018	NaN	NaN	NaN	0	NaN	P61221
28.217	28.9167	28.9063	22.2174	23.0571	22.9899	4.05374	5.92515	P61247
NaN	23.6634	23.3987	NaN	NaN	NaN	0	NaN	P61289
25.8166	25.6894	25.7079	NaN	NaN	NaN	0	NaN	P61586;P08134;P62745
26.8694	26.7701	26.0793	25.147	25.498	25.8748	1.49701	1.06636	P61619;Q9H9S3
23.7644	23.3888	23.4628	NaN	NaN	NaN	0	NaN	P61923
NaN	23.7915	NaN	NaN	NaN	NaN	0	NaN	P61962
27.7253	28.0873	27.9857	25.0729	25.5452	26.078	2.09088	2.3674	P61978
25.8627	26.0079	25.6961	NaN	NaN	NaN	0	NaN	P61981
25.8547	26.0774	25.645	NaN	NaN	NaN	0	NaN	P62136
25.5165	25.3939	25.4977	NaN	NaN	NaN	0	NaN	P62140
25.0639	25.2269	25.1852	NaN	NaN	NaN	0	NaN	P62191
26.183	25.8206	25.8545	NaN	NaN	NaN	0	NaN	P62195
28.6885	28.6871	28.9769	27.1394	27.0742	27.3664	3.56243	1.59083	P62244
28.8661	28.9861	29.1171	27.1047	26.7881	26.8195	3.85099	2.08571	P62249
27.1603	27.3652	27.3171	NaN	NaN	NaN	0	NaN	P62258
30.3432	30.4503	30.4536	29.2895	28.2758	28.965	1.48559	1.57222	P62266
26.4066	26.5816	26.3613	NaN	NaN	NaN	0	NaN	P62269
25.8332	25.4718	25.9941	NaN	NaN	NaN	0	NaN	P62277
29.9153	29.6766	30.0549	28.0057	28.8772	28.4316	1.77619	1.44411	P62280
24.9945	25.3135	25.3002	NaN	NaN	NaN	0	NaN	P62304
NaN	22.6419	22.6111	NaN	NaN	NaN	0	NaN	P62310
26.0365	26.1779	26.0749	NaN	NaN	NaN	0	NaN	P62318
25.6018	25.4476	25.4599	NaN	NaN	NaN	0	NaN	P62330
26.2645	25.7924	26.1247	NaN	NaN	NaN	0	NaN	P62333
24.7832	24.7229	24.7185	NaN	NaN	NaN	0	NaN	P62491;Q15907;P57735
29.4208	29.3947	29.4487	27.6189	27.6547	27.668	6.87461	1.77418	P62701
24.4894	24.4241	25.0419	NaN	NaN	NaN	0	NaN	P67775;P62714
29.8003	30.0362	29.9728	28.3625	28.4174	28.6267	3.73977	1.46756	P62753
24.138	25.1486	24.6645	NaN	NaN	NaN	0	NaN	P62820
25.8707	26.2819	26.3745	NaN	NaN	NaN	0	NaN	P62834
27.4567	27.7481	27.8351	NaN	NaN	NaN	0	NaN	P62851
29.7666	29.8897	30.0873	28.8429	28.6823	28.5433	3.17318	1.22505	P62854;Q5JNZ5
26.3677	26.1708	26.4757	NaN	NaN	NaN	0	NaN	P62857
26.5613	27.147	26.6371	NaN	NaN	NaN	0	NaN	P62873;P16520
25.2732	25.4469	25.3079	NaN	NaN	NaN	0	NaN	P62888
26.6154	25.8969	26.7799	NaN	NaN	NaN	0	NaN	P62906
29.035	29.0709	28.9218	NaN	NaN	27.4376	0	1.57162	P62913
29.6614	29.458	29.5505	27.1125	27.2179	26.7197	2.90618	2.53994	P62979;P0CG48;P0CG47;P62987
24.2957	24.6232	24.3892	NaN	NaN	NaN	0	NaN	P62993
25.1413	25.2852	24.7003	NaN	NaN	NaN	0	NaN	P62995
28.7649	29.2105	29.3688	NaN	NaN	NaN	0	NaN	P63000;P60763
25.4455	25.2616	25.4795	NaN	NaN	NaN	0	NaN	P63104
25.9256	25.6645	25.7081	NaN	NaN	NaN	0	NaN	P63167
27.7546	27.7874	27.6648	NaN	25.1561	24.7962	1.46429	2.75941	P63173
24.6294	25.101	25.0794	NaN	NaN	NaN	0	NaN	P63220
26.7268	26.5833	26.8563	NaN	NaN	23.89	0	2.83208	P63241;Q6IS14;Q9GZV4
24.3267	24.4707	24.1793	NaN	NaN	NaN	0	NaN	P63279
NaN	24.0688	24.2429	NaN	NaN	NaN	0	NaN	P67809;P16989;Q9Y2T7
23.4516	23.7606	23.3978	NaN	NaN	NaN	0	NaN	P67812;P0C7V7
25.9655	26.3234	26.8897	NaN	NaN	NaN	0	NaN	P67936
NaN	NaN	23.4725	NaN	NaN	NaN	0	NaN	P68036;A0A1B0GUS4
31.0874	30.8357	30.9201	28.8005	28.73	28.7833	3.27848	2.17645	P68104;Q5VTE0
26.0049	25.961	26.0921	NaN	NaN	NaN	0	NaN	P68366
28.5251	28.531	28.5653	26.9547	26.9537	26.4066	1.99087	1.76878	P68371;Q3ZCM7
23.7443	24.0261	23.0785	NaN	NaN	NaN	0	NaN	P68400;Q8NEV1
NaN	23.1935	22.8866	NaN	NaN	NaN	0	NaN	P68402
29.6267	29.7668	29.997	NaN	NaN	NaN	0	NaN	P69905
23.9256	23.3582	23.7192	NaN	NaN	NaN	0	NaN	P78316
24.2636	23.9593	24.1313	NaN	NaN	NaN	0	NaN	P78344
23.2514	22.7593	22.94	NaN	NaN	NaN	0	NaN	P78346
24.9196	24.8809	24.9822	NaN	NaN	NaN	0	NaN	P78347;Q6EKJ0;Q86UP8
26.8282	27.0993	27.1858	NaN	NaN	NaN	0	NaN	P78371
24.3675	24.2896	23.8612	NaN	NaN	NaN	0	NaN	P78406
25.8396	26.3234	25.8947	NaN	NaN	NaN	0	NaN	P78417
30.179	30.2538	29.7844	24.3444	24.6657	24.3907	4.75634	5.60546	P78527
23.4633	NaN	NaN	NaN	NaN	NaN	0	NaN	P79483;Q30154
23.3449	23.3826	23.5527	NaN	NaN	NaN	0	NaN	P82650
22.9627	22.5329	22.7907	NaN	NaN	NaN	0	NaN	P82663
23.9479	24.5312	24.772	NaN	NaN	NaN	0	NaN	P82912
24.4189	24.6461	24.493	NaN	NaN	NaN	0	NaN	P82921
NaN	NaN	23.1468	NaN	NaN	NaN	0	NaN	P83111
28.6362	28.6623	28.483	27.4418	27.363	27.5433	3.92149	1.14445	P83731
25.3326	NaN	NaN	NaN	NaN	NaN	0	NaN	Q969Q0;P83881
24.6963	24.4738	23.9835	NaN	NaN	NaN	0	NaN	P84085
26.7227	26.6179	26.4605	NaN	NaN	NaN	0	NaN	P84095
27.4436	26.9671	27.2255	25.9839	26.4489	25.8487	2.01793	1.11827	P84098
26.6625	26.7927	26.3628	NaN	NaN	NaN	0	NaN	P84103
25.9028	25.7138	25.3981	NaN	NaN	NaN	0	NaN	P98171
22.82	NaN	22.9705	NaN	NaN	NaN	0	NaN	P98196
23.3604	NaN	23.2987	NaN	NaN	NaN	0	NaN	Q00013
24.8126	25.1941	24.7946	NaN	NaN	NaN	0	NaN	Q00341
25.4663	25.0303	25.3681	NaN	NaN	23.9242	0	1.36398	Q00534
24.7438	24.6281	NaN	NaN	NaN	NaN	0	NaN	Q00535
30.5178	30.5832	30.5241	26.8018	25.8557	26.7193	2.27788	4.08279	Q00610;P53675
23.4884	23.1775	23.7462	NaN	NaN	NaN	0	NaN	Q00796
30.4889	30.3962	30.5826	28.548	28.5855	28.5081	3.84877	1.94206	Q00839
25.0592	25.4333	25.4287	NaN	NaN	NaN	0	NaN	Q01081;Q8WU68
24.5711	NaN	24.2359	NaN	NaN	NaN	0	NaN	Q01130;Q9BRL6
24.5352	NaN	NaN	NaN	NaN	NaN	0	NaN	Q01469
25.0192	25.2257	25.0535	NaN	NaN	NaN	0	NaN	Q01518
24.0044	23.8357	23.6742	NaN	NaN	NaN	0	NaN	Q01581
25.2238	25.37	25.6948	NaN	NaN	NaN	0	NaN	Q01650;Q9UM01
24.5979	24.5602	24.6432	NaN	NaN	NaN	0	NaN	Q01780
24.3895	24.1249	24.5415	NaN	NaN	NaN	0	NaN	Q01813
24.2651	24.5803	24.3275	NaN	NaN	NaN	0	NaN	Q01826;Q9UPW6
25.6422	25.3	25.5504	NaN	NaN	NaN	0	NaN	Q01844
22.8848	22.6589	23.0413	NaN	NaN	NaN	0	NaN	Q02040
23.7144	23.4212	23.0925	NaN	NaN	NaN	0	NaN	Q02218;Q9ULD0
24.9841	25.0885	24.9646	NaN	NaN	NaN	0	NaN	Q02487
23.7617	24.231	23.6535	NaN	NaN	NaN	0	NaN	Q02556
23.8672	NaN	NaN	NaN	NaN	NaN	0	NaN	Q02750
25.3619	25.3404	25.326	NaN	NaN	NaN	0	NaN	Q02790
26.1446	26.2479	26.5386	NaN	NaN	20.3361	0	5.97419	Q02880
24.8659	25.0349	24.8089	NaN	NaN	NaN	0	NaN	Q03252
NaN	24.0464	24.063	NaN	NaN	NaN	0	NaN	Q03519
23.7065	23.9194	23.7589	NaN	NaN	NaN	0	NaN	Q03701
24.3369	24.7071	24.607	NaN	NaN	NaN	0	NaN	Q04206
24.7051	25.1246	24.8698	NaN	NaN	NaN	0	NaN	Q04446
25.154	24.6086	25.9225	NaN	NaN	NaN	0	NaN	Q04637;O43432;REV__Q8NEG2
24.6815	24.7746	24.8981	NaN	NaN	NaN	0	NaN	Q04721
NaN	22.9199	NaN	NaN	NaN	NaN	0	NaN	Q04837
NaN	22.0905	NaN	NaN	NaN	NaN	0	NaN	Q04864
24.5619	24.6275	25.1738	NaN	NaN	NaN	0	NaN	Q04917
24.0873	23.8619	23.8225	NaN	NaN	NaN	0	NaN	Q05048
22.6064	22.9023	22.6549	NaN	NaN	NaN	0	NaN	Q05086
22.9813	22.7258	22.9157	NaN	NaN	NaN	0	NaN	Q05209
25.595	25.2616	25.2748	NaN	NaN	NaN	0	NaN	Q05519
27.0072	27.4428	27.7327	26.1173	26.3758	25.6711	1.98038	1.3395	Q05655
23.4948	23.4955	NaN	NaN	NaN	NaN	0	NaN	Q05D32
22.7473	NaN	NaN	NaN	NaN	NaN	0	NaN	Q06124
25.6302	25.0489	25.2342	NaN	NaN	NaN	0	NaN	Q06187
22.4627	23.1391	22.9878	NaN	NaN	NaN	0	NaN	Q06203
25.328	25.5052	25.3556	NaN	NaN	NaN	0	NaN	Q06210;O94808
23.8446	24.1337	24.0008	NaN	NaN	NaN	0	NaN	Q06323
23.479	23.7978	23.8621	NaN	NaN	NaN	0	NaN	Q06587
26.707	26.7204	26.9638	24.5469	24.6143	NaN	3.39477	2.21647	Q06830
25.4773	25.4118	25.8638	NaN	NaN	NaN	0	NaN	Q07666;Q5VWX1
24.0503	24.096	24.157	NaN	NaN	NaN	0	NaN	Q07812
23.4057	23.4091	23.4464	NaN	NaN	NaN	0	NaN	Q07866;Q9H0B6;Q9NSK0
25.1674	24.6592	24.7744	NaN	NaN	NaN	0	NaN	Q07955
24.2777	24.0826	23.7209	NaN	NaN	NaN	0	NaN	Q07960
24.6239	24.4013	24.832	NaN	NaN	NaN	0	NaN	Q08209;P16298;P48454
28.241	28.3013	28.2623	26.2331	26.3429	26.8811	1.9247	1.78252	Q08211
25.4136	25.2603	25.0444	NaN	NaN	NaN	0	NaN	Q08334
23.7906	23.905	23.9743	NaN	NaN	NaN	0	NaN	Q08752
25.0165	25.064	25.236	NaN	NaN	NaN	0	NaN	Q08945
25.3875	25.4383	25.4592	NaN	NaN	NaN	0	NaN	Q08J23
25.0704	24.8539	25.0653	NaN	NaN	NaN	0	NaN	Q09161
23.4933	NaN	23.3939	NaN	NaN	NaN	0	NaN	Q0VDF9
24.1679	24.2447	24.2182	NaN	NaN	NaN	0	NaN	Q10567
24.7607	24.6874	24.8208	NaN	NaN	NaN	0	NaN	Q10570
25.9699	25.6645	25.5279	NaN	NaN	NaN	0	NaN	Q10589
24.0141	23.9284	23.7223	NaN	NaN	NaN	0	NaN	Q12768
24.5178	24.279	24.4015	NaN	NaN	NaN	0	NaN	Q12769
24.3354	24.1746	24.3307	NaN	NaN	NaN	0	NaN	Q12788
NaN	NaN	22.4024	NaN	NaN	NaN	0	NaN	Q12789
23.4201	24.024	23.6319	NaN	NaN	NaN	0	NaN	Q12800;Q9NZI7;Q9NZI6
24.1707	23.392	23.5025	NaN	NaN	NaN	0	NaN	Q12824
24.5773	24.601	24.5862	NaN	NaN	NaN	0	NaN	Q12874
25.5362	25.6839	25.8795	NaN	NaN	NaN	0	NaN	Q12904
25.9477	25.8296	25.3288	NaN	NaN	NaN	0	NaN	Q12905
25.7107	25.7547	25.8628	NaN	NaN	NaN	0	NaN	Q12906
24.5747	24.7489	24.789	NaN	NaN	NaN	0	NaN	Q12907
26.3918	26.25	26.6274	NaN	NaN	NaN	0	NaN	Q12913
23.3031	23.498	23.6482	NaN	NaN	NaN	0	NaN	Q12979
22.589	22.7985	23.1211	NaN	NaN	NaN	0	NaN	Q13042
23.8236	24.2161	24.4352	NaN	NaN	NaN	0	NaN	Q13043
24.3348	24.2703	24.0091	NaN	NaN	NaN	0	NaN	Q13045
24.1538	24.4663	23.8922	NaN	NaN	NaN	0	NaN	Q13057
23.9435	23.7112	NaN	NaN	NaN	NaN	0	NaN	Q13084
23.9512	23.8692	23.8803	NaN	NaN	NaN	0	NaN	Q13094
23.1569	23.6199	23.7754	NaN	NaN	NaN	0	NaN	Q13098
23.1762	23.1779	23.5003	NaN	NaN	NaN	0	NaN	Q13107
NaN	23.7004	NaN	NaN	NaN	NaN	0	NaN	Q13112
23.2822	23.3855	23.4908	NaN	NaN	NaN	0	NaN	Q13123
23.3231	23.1066	23.041	NaN	NaN	NaN	0	NaN	Q13131;P54646
24.9261	24.9141	24.8267	NaN	NaN	NaN	0	NaN	Q13144
27.3186	27.329	27.4443	25.5253	25.8365	26.1253	2.02015	1.53494	Q13148
NaN	21.7397	NaN	NaN	NaN	NaN	0	NaN	Q13162
25.4583	25.6103	25.5022	NaN	NaN	NaN	0	NaN	Q13177;O75914;Q13153
26.742	26.7374	26.0897	NaN	NaN	NaN	0	NaN	Q13185;P83916
25.965	25.4583	26.0732	NaN	NaN	NaN	0	NaN	Q13200
22.5439	22.5342	22.6515	NaN	NaN	NaN	0	NaN	Q13203
23.2548	23.2189	23.4918	NaN	NaN	NaN	0	NaN	Q13206
24.9585	24.5692	24.735	NaN	NaN	NaN	0	NaN	Q13242
26.6855	26.8097	26.5912	NaN	NaN	NaN	0	NaN	Q13247;Q08170;Q13243
24.4251	NaN	NaN	NaN	NaN	NaN	0	NaN	Q13257
27.666	27.7422	27.6864	NaN	NaN	NaN	0	NaN	Q13263
24.6784	24.5374	24.6212	NaN	NaN	NaN	0	NaN	Q13283
23.9332	24.113	24.4224	NaN	NaN	NaN	0	NaN	Q13303;Q14722
25.0039	24.9535	24.8694	NaN	NaN	NaN	0	NaN	Q13310;P0CB38
22.754	23.2657	22.7312	NaN	NaN	NaN	0	NaN	Q13330
25.4189	25.5063	25.3532	NaN	NaN	NaN	0	NaN	Q13347
25.0494	25.2183	25.2149	NaN	NaN	NaN	0	NaN	Q13363
23.4973	23.521	23.4405	NaN	NaN	NaN	0	NaN	Q13395
25.0361	24.4918	24.9482	NaN	NaN	NaN	0	NaN	Q13418
23.9669	23.6292	NaN	NaN	NaN	NaN	0	NaN	Q13422;Q9H2S9
26.7265	26.7619	27.1772	25.2314	25.0535	25.6471	2.58448	1.57789	Q13423
NaN	23.012	23.2053	NaN	NaN	NaN	0	NaN	Q13428
24.808	25.112	24.9284	NaN	NaN	NaN	0	NaN	Q13433
22.7981	23.4476	22.5098	NaN	NaN	NaN	0	NaN	Q13435
26.2522	25.6404	25.6259	NaN	NaN	NaN	0	NaN	Q13451
23.5083	23.2869	22.9169	NaN	NaN	NaN	0	NaN	Q13459
24.1323	23.5041	23.8528	NaN	NaN	NaN	0	NaN	Q13464
23.8536	23.2866	23.878	NaN	NaN	NaN	0	NaN	Q13488
24.0801	24.667	24.2015	NaN	NaN	NaN	0	NaN	Q13501
24.7583	24.6313	24.4666	NaN	NaN	NaN	0	NaN	Q13526
26.154	25.8001	25.9017	NaN	NaN	NaN	0	NaN	Q13547
22.2859	NaN	22.552	NaN	NaN	NaN	0	NaN	Q13555
24.1739	24.4438	23.6925	NaN	NaN	NaN	0	NaN	Q13557;Q9UQM7
23.144	23.4862	23.6184	NaN	NaN	NaN	0	NaN	Q13564
22.8854	NaN	23.0892	NaN	NaN	NaN	0	NaN	Q13574;O75912
25.5268	25.48	25.7492	NaN	NaN	NaN	0	NaN	Q13576
24.3274	NaN	NaN	NaN	NaN	NaN	0	NaN	Q13595
22.9557	23.2155	22.8264	NaN	NaN	NaN	0	NaN	Q13596
23.6368	24.1561	24.0777	NaN	NaN	NaN	0	NaN	Q13601
23.3934	22.7866	23.1978	NaN	NaN	NaN	0	NaN	Q13616
23.7593	23.9045	23.9771	NaN	NaN	NaN	0	NaN	Q13619;Q13620
23.6696	23.8637	23.9869	NaN	NaN	NaN	0	NaN	Q13630
24.3793	24.2688	24.2484	NaN	NaN	NaN	0	NaN	Q13637
23.8317	23.8551	23.5244	NaN	NaN	NaN	0	NaN	Q13724
NaN	NaN	23.1479	NaN	NaN	NaN	0	NaN	Q13740
23.0657	23.3385	22.7965	NaN	NaN	NaN	0	NaN	Q13823
NaN	24.4846	24.3489	NaN	NaN	NaN	0	NaN	Q13838
22.979	23.1744	23.0365	NaN	NaN	NaN	0	NaN	Q13884
23.7592	23.6301	23.7811	NaN	NaN	NaN	0	NaN	Q13895
25.5341	25.717	25.2964	NaN	NaN	NaN	0	NaN	Q13950
23.2303	23.4237	23.3094	NaN	NaN	NaN	0	NaN	Q13951
21.0409	19.8943	21.3703	NaN	NaN	NaN	0	NaN	Q14008
25.7286	24.1734	25.2012	NaN	NaN	NaN	0	NaN	Q14019
NaN	NaN	22.7082	NaN	NaN	NaN	0	NaN	Q14088
28.0485	28.407	28.2264	NaN	NaN	NaN	0	NaN	Q14103
24.8656	24.5365	24.5411	NaN	NaN	NaN	0	NaN	Q14118
24.6448	24.764	24.5612	NaN	NaN	NaN	0	NaN	Q14137
22.5223	22.6908	22.7904	NaN	NaN	NaN	0	NaN	Q14139
24.046	24.0786	24.3962	NaN	NaN	NaN	0	NaN	Q14145
22.6534	22.802	22.7094	NaN	NaN	NaN	0	NaN	Q14146
26.3488	26.8212	26.3361	NaN	NaN	NaN	0	NaN	Q14152
22.9252	22.7739	22.7304	NaN	NaN	NaN	0	NaN	Q14156;Q9Y2G0
24.574	24.5815	24.432	NaN	NaN	NaN	0	NaN	Q14160;Q9BTT6
22.1456	23.2355	23.1049	NaN	NaN	NaN	0	NaN	Q14165
25.9344	25.8985	25.9486	NaN	NaN	NaN	0	NaN	Q14166
23.0337	22.5045	22.3643	NaN	NaN	NaN	0	NaN	Q14202
23.8522	23.4424	23.8439	NaN	NaN	NaN	0	NaN	Q14203
28.0016	28.0806	28.1855	NaN	NaN	23.3512	0	4.73797	Q14204
24.493	24.1341	24.1726	NaN	NaN	NaN	0	NaN	Q14232
24.8188	24.8558	24.3581	NaN	NaN	NaN	0	NaN	Q14240
25.128	25.0501	25.2537	NaN	NaN	NaN	0	NaN	Q14242
23.2821	23.2087	23.6613	NaN	NaN	NaN	0	NaN	Q14254
25.6088	25.5787	25.4721	NaN	NaN	NaN	0	NaN	Q14258
23.7257	23.7814	NaN	NaN	NaN	NaN	0	NaN	Q14289;Q05397
24.1289	24.6354	24.4917	NaN	NaN	NaN	0	NaN	Q14314
25.0671	25.0797	24.8513	NaN	NaN	NaN	0	NaN	Q14318
NaN	24.351	24.1305	NaN	NaN	NaN	0	NaN	Q14331
25.2383	25.0006	25.1994	NaN	NaN	NaN	0	NaN	Q14344
23.0651	22.669	22.6607	NaN	NaN	NaN	0	NaN	Q14376
25.0306	24.7946	24.7755	NaN	NaN	NaN	0	NaN	Q14444
22.9984	23.199	23.338	NaN	NaN	NaN	0	NaN	Q14534
27.0874	26.8244	26.8757	23.7741	23.7429	23.8947	4.45521	3.12527	Q14566
NaN	NaN	23.5458	NaN	NaN	NaN	0	NaN	Q14643
23.1088	NaN	NaN	NaN	NaN	NaN	0	NaN	Q14644
23.2643	22.9001	22.9151	NaN	NaN	NaN	0	NaN	Q14669
23.0365	23.0771	23.5161	NaN	NaN	NaN	0	NaN	Q14671
25.1535	24.8346	24.9766	NaN	NaN	NaN	0	NaN	Q14683
NaN	24.2997	NaN	NaN	NaN	NaN	0	NaN	Q14684
NaN	22.5663	NaN	NaN	NaN	NaN	0	NaN	Q14687
25.1226	24.9735	24.7316	NaN	NaN	NaN	0	NaN	Q14690
22.961	23.4568	23.4892	NaN	NaN	NaN	0	NaN	Q14692
25.1875	24.7334	24.9482	NaN	NaN	NaN	0	NaN	Q14694
25.8275	25.7946	25.4758	NaN	23.6325	23.329	2.20854	2.21859	Q14697
NaN	23.6707	NaN	NaN	NaN	NaN	0	NaN	Q14699
22.3381	NaN	23.1639	NaN	NaN	NaN	0	NaN	Q14728
24.5419	24.2362	NaN	NaN	NaN	NaN	0	NaN	Q14738
23.729	23.6275	23.3217	NaN	NaN	NaN	0	NaN	Q14807
25.3081	26.3766	25.2596	NaN	NaN	NaN	0	NaN	Q14839
NaN	25.0767	NaN	NaN	NaN	NaN	0	NaN	Q14847
23.2767	23.1451	23.0938	NaN	NaN	NaN	0	NaN	Q14914
23.0015	22.6344	22.5402	NaN	NaN	NaN	0	NaN	Q14966
26.2777	26.3953	26.3899	NaN	NaN	NaN	0	NaN	Q14974
25.0759	25.4394	24.7145	22.9946	21.1113	21.3452	1.66326	3.25955	Q14980
24.0788	24.0212	23.8034	NaN	NaN	NaN	0	NaN	Q14C86
24.2434	24.3621	24.213	NaN	NaN	NaN	0	NaN	Q15003
24.0855	23.9456	24.2704	NaN	NaN	NaN	0	NaN	Q15005
22.2767	NaN	NaN	NaN	NaN	NaN	0	NaN	Q15007
24.3175	24.4516	24.6581	NaN	NaN	NaN	0	NaN	Q15008
22.9933	23.3508	22.877	NaN	NaN	NaN	0	NaN	Q15018
24.1683	24.2165	24.1317	NaN	NaN	NaN	0	NaN	Q15020
25.2618	25.3967	25.5908	NaN	NaN	NaN	0	NaN	Q15021;REV__Q02790
23.3328	23.4279	23.1737	NaN	NaN	NaN	0	NaN	Q15022
25.2228	25.2838	24.6835	NaN	NaN	NaN	0	NaN	Q15029
22.7153	22.8484	NaN	NaN	NaN	NaN	0	NaN	Q15036
NaN	22.9337	22.6305	NaN	NaN	NaN	0	NaN	Q15042
26.5438	26.5774	26.4919	NaN	NaN	24.6352	0	1.90255	Q15046
23.9682	24.2235	23.9785	NaN	NaN	NaN	0	NaN	Q15052
23.5054	23.632	23.6196	NaN	NaN	NaN	0	NaN	Q15054
NaN	22.2088	23.1009	NaN	NaN	NaN	0	NaN	Q15061
22.0401	22.942	23.1804	NaN	NaN	NaN	0	NaN	Q15067
25.2189	25.0705	25.0114	NaN	NaN	NaN	0	NaN	Q15070
23.5068	24.1924	23.9454	NaN	NaN	NaN	0	NaN	Q15084
24.8503	24.8589	25.0958	NaN	NaN	NaN	0	NaN	Q15102
24.6261	24.5373	24.5088	NaN	NaN	NaN	0	NaN	Q15126
25.5488	25.6409	25.5711	NaN	NaN	22.8888	0	2.69817	Q15149
22.3837	22.4512	22.4743	NaN	NaN	NaN	0	NaN	Q15154
22.8281	23.5135	23.2161	NaN	NaN	NaN	0	NaN	Q15185
NaN	22.3975	22.6735	NaN	NaN	NaN	0	NaN	Q15208
24.589	24.0909	24.2072	NaN	NaN	NaN	0	NaN	Q15223
28.9709	28.8258	29.4945	27.6808	28.185	28.288	1.70744	1.0458	Q15233
24.7307	24.5604	25.1195	NaN	NaN	NaN	0	NaN	Q15269
NaN	24.8827	24.9675	NaN	NaN	NaN	0	NaN	Q15286
24.8488	25.2677	25.0438	NaN	NaN	NaN	0	NaN	Q15287
22.9945	22.9126	NaN	NaN	NaN	NaN	0	NaN	Q15291
27.4138	26.94	27.306	24.8085	25.0355	24.9753	3.02339	2.28016	Q15365;P57721;P57723
27.4909	27.6191	27.8053	25.8488	25.6859	25.3975	3.33139	1.99435	Q15366
25.3003	25.4594	25.2761	NaN	NaN	NaN	0	NaN	Q15369
23.7106	23.7512	23.6509	NaN	NaN	NaN	0	NaN	Q15382
23.4733	23.4259	NaN	NaN	NaN	NaN	0	NaN	Q15386
24.7437	24.7401	24.8473	NaN	NaN	NaN	0	NaN	Q15388
24.9402	25.2299	25.0568	NaN	NaN	NaN	0	NaN	Q15393
23.5645	23.3305	23.3802	NaN	NaN	NaN	0	NaN	Q15397
27.6449	27.9342	27.8398	NaN	NaN	NaN	0	NaN	Q15418;Q9UK32
23.4456	23.5983	23.0229	NaN	NaN	NaN	0	NaN	Q15424;Q14151
24.5349	24.5565	24.5513	NaN	NaN	NaN	0	NaN	Q15428
NaN	23.5626	23.6828	NaN	NaN	NaN	0	NaN	Q15436
25.0307	25.2594	25.5011	NaN	NaN	NaN	0	NaN	Q15437
23.4608	23.4324	NaN	NaN	NaN	NaN	0	NaN	Q15459
23.4885	23.615	23.8483	NaN	NaN	NaN	0	NaN	Q15477
23.4288	NaN	NaN	NaN	NaN	NaN	0	NaN	Q15555;Q9UPY8
NaN	22.8579	23.1539	NaN	NaN	NaN	0	NaN	Q15631
NaN	24.6381	NaN	NaN	NaN	NaN	0	NaN	Q15637
24.2945	24.3346	24.6369	NaN	NaN	NaN	0	NaN	Q15645
24.5365	23.875	24.7089	NaN	NaN	NaN	0	NaN	Q15691
26.7486	26.5899	26.628	NaN	23.7905	23.8847	4.14522	2.81784	Q15717;Q12926;P26378
24.8166	24.8506	24.8673	NaN	NaN	NaN	0	NaN	Q15738
22.6119	22.4053	22.4981	NaN	NaN	NaN	0	NaN	Q15758
23.3086	23.2164	23.2554	NaN	NaN	NaN	0	NaN	Q15773
NaN	NaN	22.6272	NaN	NaN	NaN	0	NaN	Q15785
25.5065	25.4761	25.6314	NaN	NaN	NaN	0	NaN	Q15813
24.9309	25.405	24.5567	NaN	NaN	NaN	0	NaN	Q15833
24.6687	22.6433	NaN	NaN	NaN	NaN	0	NaN	Q15942
NaN	24.1519	23.8898	NaN	NaN	NaN	0	NaN	Q16181;Q6ZU15
NaN	24.2095	NaN	NaN	NaN	NaN	0	NaN	Q16186
24.3421	24.015	23.9708	NaN	NaN	NaN	0	NaN	Q16401
24.3819	24.4694	24.5615	NaN	NaN	NaN	0	NaN	Q16512
24.8574	24.6063	24.7038	NaN	NaN	NaN	0	NaN	Q16539
25.3802	25.374	25.3495	NaN	NaN	NaN	0	NaN	Q16543
25.2843	25.3559	25.0914	NaN	NaN	NaN	0	NaN	Q16555;Q14195
25.1157	24.989	25.1478	NaN	NaN	NaN	0	NaN	Q16576
24.7225	24.6072	24.606	NaN	NaN	NaN	0	NaN	Q16630
25.3524	25.2303	25.223	NaN	NaN	NaN	0	NaN	Q16637
24.1911	23.7385	23.861	NaN	NaN	NaN	0	NaN	Q16643
NaN	23.8812	23.9499	NaN	NaN	NaN	0	NaN	Q16644;Q96PN8;P51817;O43930
24.0942	24.1751	23.8193	NaN	NaN	NaN	0	NaN	Q16762
23.839	24.0163	23.7969	NaN	NaN	NaN	0	NaN	Q16795
23.1761	23.0887	23.5552	NaN	NaN	NaN	0	NaN	Q16822;P35558
23.3123	23.6031	NaN	NaN	NaN	NaN	0	NaN	Q16851
25.0547	25.9361	25.4467	NaN	NaN	NaN	0	NaN	Q16891
26.7533	26.2766	26.1991	25.2733	25.4479	25.4216	1.70838	1.02873	Q1KMD3
25.1207	25.0555	24.9075	NaN	NaN	NaN	0	NaN	Q29RF7
24.3684	24.2733	24.5123	NaN	NaN	NaN	0	NaN	Q2M389
23.7159	23.9739	24.0972	NaN	NaN	NaN	0	NaN	Q2NL82
NaN	23.7757	NaN	NaN	NaN	NaN	0	NaN	Q2TAL8
23.6682	23.7244	23.8904	NaN	NaN	NaN	0	NaN	Q2TAY7
NaN	22.3924	NaN	NaN	NaN	NaN	0	NaN	Q32MZ4;Q9Y608
23.1594	23.1379	NaN	NaN	NaN	NaN	0	NaN	Q32P41
NaN	21.9113	NaN	NaN	NaN	NaN	0	NaN	Q32P44
24.157	24.6058	24.5443	NaN	NaN	NaN	0	NaN	Q3LXA3
NaN	24.5614	24.5749	NaN	NaN	NaN	0	NaN	Q3MHD2
22.442	22.5282	22.5705	NaN	NaN	NaN	0	NaN	Q3SY69
25.5253	25.3827	25.5434	NaN	NaN	NaN	0	NaN	Q3ZCQ8
24.2091	23.9608	24.1548	NaN	NaN	NaN	0	NaN	Q49A26
NaN	23.622	23.3612	NaN	NaN	NaN	0	NaN	Q4G0F5
23.3546	23.8998	23.409	NaN	NaN	NaN	0	NaN	Q4G0J3
24.2158	24.4344	24.3493	NaN	NaN	NaN	0	NaN	Q4G176
24.4738	24.2795	24.5077	NaN	NaN	NaN	0	NaN	Q52LJ0
25.7411	25.5039	25.6126	NaN	NaN	NaN	0	NaN	Q53EL6
26.3754	26.3813	26.6213	NaN	NaN	NaN	0	NaN	Q53GQ0
NaN	22.9592	22.8157	NaN	NaN	NaN	0	NaN	Q53GS9
24.8888	25.0448	24.8528	NaN	NaN	NaN	0	NaN	Q53H96
22.4226	22.7365	NaN	NaN	NaN	NaN	0	NaN	Q53R41
24.6284	24.9157	24.8715	NaN	NaN	NaN	0	NaN	Q562E7
23.1839	22.8344	23.0811	NaN	NaN	NaN	0	NaN	Q58A45
23.3401	23.6501	23.2999	NaN	NaN	NaN	0	NaN	Q58FF8
NaN	24.7506	NaN	NaN	NaN	NaN	0	NaN	Q5BJF6
24.4039	24.3031	24.4772	NaN	NaN	NaN	0	NaN	Q5BKZ1
NaN	NaN	22.7324	NaN	NaN	NaN	0	NaN	Q5C9Z4
23.5642	NaN	23.909	NaN	NaN	NaN	0	NaN	Q5H9R7
22.7079	NaN	23.1099	NaN	NaN	NaN	0	NaN	Q5HYI8
23.0281	23.494	NaN	NaN	NaN	NaN	0	NaN	Q5HYK3
23.6967	23.7926	23.7892	NaN	NaN	NaN	0	NaN	Q5JSL3
NaN	23.092	NaN	NaN	NaN	NaN	0	NaN	Q5JSP0
24.7012	24.6172	24.6126	NaN	NaN	NaN	0	NaN	Q5JTH9
23.2822	23.1512	23.4981	NaN	NaN	NaN	0	NaN	Q5JTZ9
24.9491	24.3142	NaN	NaN	NaN	NaN	0	NaN	Q5JVF3
24.2421	24.2114	24.1768	NaN	NaN	NaN	0	NaN	Q5JWF2
NaN	NaN	23.7929	NaN	NaN	NaN	0	NaN	Q5QJE6
NaN	22.3619	22.6901	NaN	NaN	NaN	0	NaN	Q5RKV6
23.5284	23.5831	23.7453	NaN	NaN	NaN	0	NaN	Q5SRE5
25.2955	25.5914	25.3792	NaN	NaN	NaN	0	NaN	Q5SSJ5
23.5206	23.5603	NaN	NaN	NaN	NaN	0	NaN	Q5SY16
NaN	23.2823	23.6131	NaN	NaN	NaN	0	NaN	Q5T447
24.7734	24.7789	24.5427	NaN	NaN	NaN	0	NaN	Q5T4S7
23.4108	23.4473	23.4846	NaN	NaN	NaN	0	NaN	Q5T6V5
22.648	NaN	NaN	NaN	NaN	NaN	0	NaN	Q5T8P6;Q9P2N5
23.8143	23.3716	23.6677	NaN	NaN	NaN	0	NaN	Q5TA45
NaN	22.7242	NaN	NaN	NaN	NaN	0	NaN	Q5TBB1
22.0666	22.5495	22.5686	NaN	NaN	NaN	0	NaN	Q5UIP0
24.3087	24.1471	23.9958	NaN	NaN	NaN	0	NaN	Q5VTL8
22.104	22.4277	22.3375	NaN	NaN	NaN	0	NaN	Q5VTR2
23.5229	NaN	22.9789	NaN	NaN	NaN	0	NaN	Q5VW36
23.4751	23.1218	23.4658	NaN	NaN	NaN	0	NaN	Q5VWZ2
22.9898	22.7137	22.7809	NaN	NaN	NaN	0	NaN	Q5VYK3
23.3593	23.7652	23.5052	NaN	NaN	NaN	0	NaN	Q5VZM2;Q7L523
25.0562	24.933	24.8196	NaN	NaN	NaN	0	NaN	Q63HN8
22.8587	22.6404	22.7452	NaN	NaN	NaN	0	NaN	Q658Y4
22.7966	23.1627	23.4585	NaN	NaN	NaN	0	NaN	Q66K14
24.3305	24.059	24.5577	NaN	NaN	NaN	0	NaN	Q66K74
22.3979	22.2623	NaN	NaN	NaN	NaN	0	NaN	Q68CP9
22.8495	23.2663	NaN	NaN	NaN	NaN	0	NaN	Q68CQ4
NaN	NaN	23.2876	NaN	NaN	NaN	0	NaN	Q69YN2
22.4724	22.7072	NaN	NaN	NaN	NaN	0	NaN	Q69YN4
25.5683	25.5303	25.7074	NaN	NaN	NaN	0	NaN	Q6DD88
24.0408	24.0329	24.0333	NaN	NaN	NaN	0	NaN	Q6DKI1
22.6894	NaN	NaN	NaN	NaN	NaN	0	NaN	Q6FI81
NaN	22.2857	22.9644	NaN	NaN	NaN	0	NaN	Q6GMV3
24.562	24.8051	24.826	NaN	NaN	NaN	0	NaN	Q6GTX8;Q6ISS4
22.3973	NaN	22.3633	NaN	NaN	NaN	0	NaN	Q6IA86
23.6663	23.021	23.9138	NaN	NaN	NaN	0	NaN	Q6IAN0
23.9499	23.4764	24.0132	NaN	NaN	NaN	0	NaN	Q6IBS0;Q12792
22.3293	22.5477	22.6423	NaN	NaN	NaN	0	NaN	Q6ICG6
22.9629	23.1272	23.1838	NaN	NaN	NaN	0	NaN	Q6IN85;Q5MIZ7
23.212	23.202	23.1372	NaN	NaN	NaN	0	NaN	Q6KC79
23.4487	23.7423	23.7247	NaN	NaN	NaN	0	NaN	Q6L8Q7
23.2933	22.986	23.2483	NaN	NaN	NaN	0	NaN	Q6NUM9
22.9647	23.1035	23.5518	NaN	NaN	NaN	0	NaN	Q6NUQ4
23.9101	NaN	NaN	NaN	NaN	NaN	0	NaN	Q6NXE6
24.0479	NaN	NaN	NaN	NaN	NaN	0	NaN	Q6P1A2
23.7624	23.5466	23.8725	NaN	NaN	NaN	0	NaN	Q6P1L8
24.4339	24.3992	24.5362	NaN	NaN	NaN	0	NaN	Q6P2E9
26.3971	26.3892	26.0272	NaN	NaN	NaN	0	NaN	Q6P2Q9
24.0731	23.5971	24.0775	NaN	NaN	NaN	0	NaN	Q6P4A7
24.1996	23.7995	NaN	NaN	NaN	NaN	0	NaN	Q6PCB8
NaN	23.3102	23.0602	NaN	NaN	NaN	0	NaN	Q6PD62
24.0191	23.6811	23.6641	NaN	NaN	NaN	0	NaN	Q6PGP7
22.3689	NaN	NaN	NaN	NaN	NaN	0	NaN	Q6PJG6
24.4415	24.428	24.4321	NaN	NaN	NaN	0	NaN	Q6PKG0
23.1767	23.2536	23.4502	NaN	NaN	NaN	0	NaN	Q6PL18
25.616	26.0872	25.5136	NaN	NaN	NaN	0	NaN	Q6UWD8
NaN	23.1679	23.312	NaN	NaN	NaN	0	NaN	Q6UXN9
23.2613	23.1936	23.0459	NaN	NaN	NaN	0	NaN	Q6XQN6
22.7255	NaN	22.9901	NaN	NaN	NaN	0	NaN	Q6Y7W6
22.6398	NaN	NaN	NaN	NaN	NaN	0	NaN	Q6YHK3
23.2238	22.5893	22.4036	NaN	NaN	NaN	0	NaN	Q6YN16
NaN	22.8927	22.8038	NaN	NaN	NaN	0	NaN	Q6ZRS2
23.6687	23.3613	23.2852	NaN	NaN	NaN	0	NaN	Q6ZS81
20.5835	NaN	NaN	NaN	NaN	NaN	0	NaN	Q6ZU80
24.9117	24.8718	24.7629	NaN	NaN	NaN	0	NaN	Q6ZUJ8
23.7109	23.5106	23.4536	NaN	NaN	NaN	0	NaN	Q709C8
26.2733	26.299	26.1636	NaN	NaN	NaN	0	NaN	Q70J99
NaN	NaN	21.3039	NaN	NaN	NaN	0	NaN	Q71RC2
27.7457	27.8719	27.82	NaN	NaN	NaN	0	NaN	Q71UM5
24.5587	24.8097	24.397	NaN	NaN	NaN	0	NaN	Q7KZ85
26.638	27.0228	27.0551	NaN	NaN	NaN	0	NaN	Q7KZF4
25.5273	25.6987	25.4835	NaN	NaN	NaN	0	NaN	Q7L014
24.6782	24.6099	24.7173	NaN	NaN	NaN	0	NaN	Q7L1Q6
22.9276	NaN	22.6758	NaN	NaN	NaN	0	NaN	Q7L1W4
23.7961	24.0663	24.0036	NaN	NaN	NaN	0	NaN	Q7L2E3
24.1092	24.3539	23.6461	NaN	NaN	NaN	0	NaN	Q7L2H7
23.8267	24.1257	24.0889	NaN	NaN	NaN	0	NaN	Q7L2J0
24.1528	24.3476	24.5476	NaN	NaN	NaN	0	NaN	Q7L576
23.5304	23.8081	23.8332	NaN	NaN	NaN	0	NaN	Q7L5D6
23.5876	23.5248	NaN	NaN	NaN	NaN	0	NaN	Q7L5N1
24.2453	24.1793	24.0801	NaN	NaN	NaN	0	NaN	Q7L5N7
23.0897	23.4188	23.1638	NaN	NaN	NaN	0	NaN	Q7LBC6
NaN	23.1082	NaN	NaN	NaN	NaN	0	NaN	Q7LDG7
22.0125	NaN	NaN	NaN	NaN	NaN	0	NaN	Q7Z2K6
24.585	24.7747	24.7582	NaN	NaN	NaN	0	NaN	Q7Z2W4
23.9751	24.0787	24.3583	NaN	NaN	NaN	0	NaN	Q7Z392
22.9797	NaN	NaN	NaN	NaN	NaN	0	NaN	Q7Z3D6
23.1347	NaN	23.3589	NaN	NaN	NaN	0	NaN	Q7Z3J2
23.0771	23.0771	23.2347	NaN	NaN	NaN	0	NaN	Q7Z3K3
22.475	22.4621	NaN	NaN	NaN	NaN	0	NaN	Q7Z401
28.3311	NaN	NaN	NaN	NaN	NaN	0	NaN	Q7Z406
23.587	23.7267	23.5374	NaN	NaN	NaN	0	NaN	Q7Z478
23.0037	NaN	NaN	NaN	NaN	NaN	0	NaN	Q7Z4H3
NaN	23.7973	NaN	NaN	NaN	NaN	0	NaN	Q7Z5K2
23.6336	23.1694	23.5247	NaN	NaN	NaN	0	NaN	Q7Z5L9
23.1002	23.4974	23.0982	NaN	NaN	NaN	0	NaN	Q7Z5R6;Q70E73
24.8238	24.6999	24.7716	NaN	NaN	NaN	0	NaN	Q7Z6Z7
24.5079	24.5205	24.3478	NaN	NaN	NaN	0	NaN	Q7Z7K6
23.6552	23.948	23.4919	NaN	NaN	NaN	0	NaN	Q86SX6
22.7387	NaN	23.3853	NaN	NaN	NaN	0	NaN	Q86T03
23.0011	22.8933	22.8001	NaN	NaN	NaN	0	NaN	Q86U38
24.4209	25.1154	24.6745	NaN	NaN	NaN	0	NaN	Q86U42
23.105	23.0934	22.7087	NaN	NaN	NaN	0	NaN	Q86U86
24.3471	24.1454	24.1681	NaN	NaN	NaN	0	NaN	Q86UV5
27.4002	27.6691	27.4284	NaN	NaN	25.3638	0	2.1354	Q86UX7
24.2263	NaN	NaN	NaN	NaN	NaN	0	NaN	Q86VM9
22.8858	22.9431	NaN	NaN	NaN	NaN	0	NaN	Q86VN1
24.6712	24.4905	24.2506	NaN	NaN	NaN	0	NaN	Q86VP6;O75155
NaN	27.9957	NaN	NaN	NaN	NaN	0	NaN	Q86VV8
23.7369	23.3882	NaN	NaN	NaN	NaN	0	NaN	Q86W42
23.7482	23.8577	23.6089	NaN	NaN	NaN	0	NaN	Q86W50
NaN	23.5334	NaN	NaN	NaN	NaN	0	NaN	Q86WI1
NaN	22.3802	22.2446	NaN	NaN	NaN	0	NaN	Q86WJ1
25.5844	25.2743	25.4692	NaN	NaN	NaN	0	NaN	Q86WV6
24.5742	24.3295	24.262	NaN	NaN	NaN	0	NaN	Q86X55
22.8401	22.5761	22.8132	NaN	NaN	NaN	0	NaN	Q86XI2
23.6741	23.5112	23.769	NaN	NaN	NaN	0	NaN	Q86Y56
NaN	22.4604	NaN	NaN	NaN	NaN	0	NaN	Q86YP4
NaN	NaN	22.1527	NaN	NaN	NaN	0	NaN	Q86YS6
22.7715	22.1161	22.4995	NaN	NaN	NaN	0	NaN	Q8IUR7
23.746	23.9609	23.743	NaN	NaN	NaN	0	NaN	Q8IV63
24.3266	23.6917	24.0637	NaN	NaN	NaN	0	NaN	Q8IWA0
24.5601	24.5332	24.2613	NaN	NaN	NaN	0	NaN	Q8IWX8
NaN	NaN	24.5578	NaN	NaN	NaN	0	NaN	Q8IWZ3
23.7672	23.8231	23.5796	NaN	NaN	NaN	0	NaN	Q8IX01
24.1158	24.1112	24.2571	NaN	NaN	NaN	0	NaN	Q8IX12
23.5354	23.2608	23.5183	NaN	NaN	NaN	0	NaN	Q8IXH7
25.1899	25.4319	25.3655	NaN	NaN	NaN	0	NaN	Q8IXI1
NaN	23.3322	23.4411	NaN	NaN	NaN	0	NaN	Q8IXM2
23.7026	23.2985	23.6858	NaN	NaN	NaN	0	NaN	Q8IY17;Q6ZV29
22.6579	22.8881	23.1744	NaN	NaN	NaN	0	NaN	Q8IY18
24.6315	24.4427	24.7724	NaN	NaN	NaN	0	NaN	Q8IY37
23.6213	24.2765	23.6932	NaN	NaN	NaN	0	NaN	Q8IY67
24.2002	23.8703	23.8965	NaN	NaN	NaN	0	NaN	Q8IY81
24.2437	24.5481	24.4035	NaN	NaN	NaN	0	NaN	Q8IZ83
23.7008	23.666	23.6695	NaN	NaN	NaN	0	NaN	Q8N0X7
23.0752	23.2156	23.2711	NaN	NaN	NaN	0	NaN	Q8N122
25.169	25.4032	25.3508	NaN	NaN	NaN	0	NaN	Q8N163
25.4502	25.3114	25.401	NaN	NaN	NaN	0	NaN	Q8N1F7
24.2212	23.7743	23.5165	NaN	NaN	NaN	0	NaN	Q8N1G4
24.681	24.6081	24.4628	NaN	NaN	NaN	0	NaN	Q8N3C0
23.5492	23.4814	23.3351	NaN	NaN	NaN	0	NaN	Q8N3U4;Q8WVM7
23.0444	23.0077	23.1924	NaN	NaN	NaN	0	NaN	Q8N4Q0
NaN	23.2992	23.4837	NaN	NaN	NaN	0	NaN	Q8N5M9
24.892	24.6304	24.4424	NaN	NaN	NaN	0	NaN	Q8N684
23.3939	23.1557	23.2189	NaN	NaN	NaN	0	NaN	Q8N6H7;Q9NP61
NaN	NaN	23.2239	NaN	NaN	NaN	0	NaN	Q8N6M0
22.7502	22.5595	23.003	NaN	NaN	NaN	0	NaN	Q8N6R0
22.5673	NaN	NaN	NaN	NaN	NaN	0	NaN	Q8N7H5
23.4785	23.7293	23.7088	NaN	NaN	NaN	0	NaN	Q8N884
23.2801	23.412	22.8102	NaN	NaN	NaN	0	NaN	Q8N8A2
24.0075	23.941	24.1763	NaN	NaN	NaN	0	NaN	Q8NAV1
23.8297	NaN	NaN	NaN	NaN	NaN	0	NaN	Q8NBI5
25.2565	25.3719	25.2143	NaN	NaN	NaN	0	NaN	Q8NBJ5
23.3737	23.5093	23.3495	NaN	NaN	NaN	0	NaN	Q8NBN7
25.7897	25.5282	25.6833	NaN	24.6572	24.3502	1.38067	1.16342	Q8NBQ5
24.3103	NaN	NaN	NaN	NaN	NaN	0	NaN	Q8NBU5
23.6214	23.3262	23.5436	NaN	NaN	NaN	0	NaN	Q8NBX0
23.3828	23.0331	23.2513	NaN	NaN	NaN	0	NaN	Q8NC51
26.0389	24.8082	25.3267	NaN	NaN	NaN	0	NaN	Q8NE71
23.9016	24.2332	24.2574	NaN	NaN	NaN	0	NaN	Q8NE86
22.7347	22.9816	22.8094	NaN	NaN	NaN	0	NaN	Q8NEB9
23.3731	23.8293	24.0177	NaN	NaN	NaN	0	NaN	Q8NEZ5
25.4863	25.1005	25.2863	NaN	NaN	NaN	0	NaN	Q8NF50
23.6194	22.9228	22.9393	NaN	NaN	NaN	0	NaN	Q8NFH3
23.4634	NaN	23.0575	NaN	NaN	NaN	0	NaN	Q8NFH4
NaN	23.6465	NaN	NaN	NaN	NaN	0	NaN	Q8NFW8
26.6853	26.7138	27.1391	NaN	NaN	NaN	0	NaN	Q8NHJ6
24.498	24.4775	24.503	NaN	NaN	NaN	0	NaN	Q8NI27
24.0016	23.8405	23.7381	NaN	NaN	NaN	0	NaN	Q8NI36
22.925	22.3141	22.602	NaN	NaN	NaN	0	NaN	Q8NI60
NaN	21.1672	NaN	NaN	NaN	NaN	0	NaN	Q8TAQ2
23.5783	23.4568	23.3171	NaN	NaN	NaN	0	NaN	Q8TBC4
23.7736	23.9807	23.822	NaN	NaN	NaN	0	NaN	Q8TC07
23.4446	23.1063	22.2577	NaN	NaN	NaN	0	NaN	Q8TC12
23.8397	24.1081	23.8107	NaN	NaN	NaN	0	NaN	Q8TCJ2
23.5298	23.5414	23.2144	NaN	NaN	NaN	0	NaN	Q8TCS8
23.9502	23.8648	23.9561	NaN	NaN	NaN	0	NaN	Q8TCU6
NaN	25.6083	25.7106	NaN	NaN	NaN	0	NaN	Q8TCZ2
25.6196	25.3709	25.5383	NaN	NaN	NaN	0	NaN	Q8TD19
23.187	22.869	23.1451	NaN	NaN	NaN	0	NaN	Q8TDB6
32.2066	32.2065	32.4404	NaN	NaN	NaN	0	NaN	Q8TDD1
24.9372	24.7279	24.4575	NaN	NaN	NaN	0	NaN	Q8TDW0
23.6085	23.5753	23.9869	NaN	NaN	NaN	0	NaN	Q8TDX7;Q9HC98
23.2915	23.2799	23.4795	NaN	NaN	NaN	0	NaN	Q8TDZ2
26.5137	26.1215	26.0225	NaN	NaN	21.1405	0	5.07871	Q8TEM1
25.3073	25.187	25.2558	NaN	NaN	NaN	0	NaN	Q8TEQ6
24.47	24.4299	24.5753	NaN	NaN	NaN	0	NaN	Q8TEX9
23.8998	24.1	24.2176	NaN	NaN	NaN	0	NaN	Q8WTT2
NaN	NaN	23.4038	NaN	NaN	NaN	0	NaN	Q8WTV0
23.3115	22.9665	NaN	NaN	NaN	NaN	0	NaN	Q8WU79
NaN	22.8892	NaN	NaN	NaN	NaN	0	NaN	Q8WU90
24.8892	24.9263	24.7744	NaN	NaN	NaN	0	NaN	Q8WUM0
26.9838	27.039	27.2622	NaN	NaN	22.6089	0	4.48613	Q8WUM4
NaN	22.7136	NaN	NaN	NaN	NaN	0	NaN	Q8WUY8
24.0227	24.042	23.9754	NaN	NaN	NaN	0	NaN	Q8WVC6
23.4823	NaN	22.873	NaN	NaN	NaN	0	NaN	Q8WVJ2
22.5025	NaN	NaN	NaN	NaN	NaN	0	NaN	Q8WVM0
NaN	22.6626	23.0647	NaN	NaN	NaN	0	NaN	Q8WVM8
24.751	24.8126	24.7647	NaN	NaN	NaN	0	NaN	Q8WVV9
23.6504	23.8694	NaN	NaN	NaN	NaN	0	NaN	Q8WVX9
NaN	NaN	24.9945	NaN	NaN	NaN	0	NaN	Q8WWC4
26.1269	25.7193	25.0709	NaN	NaN	NaN	0	NaN	Q8WWI5
NaN	22.6524	22.4163	NaN	NaN	NaN	0	NaN	Q8WWM7
23.3693	23.0657	23.5194	NaN	NaN	NaN	0	NaN	Q8WWP7
25.2564	24.8748	24.7581	NaN	NaN	NaN	0	NaN	Q8WWY3
23.1737	22.9354	22.7486	NaN	NaN	NaN	0	NaN	Q8WX92
NaN	24.2507	24.4152	NaN	NaN	NaN	0	NaN	Q8WXA9
26.3077	26.5061	26.5471	NaN	NaN	24.5462	0	1.90738	Q8WXF1
23.2883	23.5362	23.3932	NaN	NaN	NaN	0	NaN	Q8WYA6
23.4586	22.5835	23.0038	NaN	NaN	NaN	0	NaN	Q8WYP5
26.7908	27.1417	26.9365	NaN	NaN	NaN	0	NaN	Q92499
23.2519	NaN	NaN	NaN	NaN	NaN	0	NaN	Q92536
23.9974	24.1369	24.0801	NaN	NaN	NaN	0	NaN	Q92538
24.3788	24.2415	23.9992	NaN	NaN	NaN	0	NaN	Q92556
23.7547	23.7447	23.5114	NaN	NaN	NaN	0	NaN	Q92572
23.695	24.1116	23.6899	NaN	NaN	NaN	0	NaN	Q92597
26.4504	26.1893	26.7754	NaN	NaN	23.8452	0	2.62652	Q92598
25.9404	25.7017	25.6384	NaN	NaN	NaN	0	NaN	Q92608
23.9378	23.7663	23.5161	NaN	NaN	NaN	0	NaN	Q92614
25.451	25.531	25.1009	NaN	NaN	NaN	0	NaN	Q92616
25.3127	25.727	25.5181	NaN	NaN	NaN	0	NaN	Q92619
25.3393	25.2856	25.2906	NaN	NaN	NaN	0	NaN	Q92621
22.7644	NaN	NaN	NaN	NaN	NaN	0	NaN	Q92667
24.0252	24.3103	24.2223	NaN	NaN	NaN	0	NaN	Q92692
24.2518	24.1307	24.7452	NaN	NaN	NaN	0	NaN	Q92769
24.1511	24.1254	24.117	NaN	NaN	NaN	0	NaN	Q92797
22.5687	22.9242	22.4365	NaN	NaN	NaN	0	NaN	Q92835;Q7Z7G1
28.3682	28.2506	28.3033	23.7694	24.6417	25.376	1.82666	3.71164	Q92841
26.0711	25.9435	26.3677	NaN	NaN	NaN	0	NaN	Q92878
24.8578	24.6742	24.5925	NaN	NaN	NaN	0	NaN	Q92882
26.2366	26.4681	26.5963	NaN	NaN	NaN	0	NaN	Q92888
25.5357	25.7023	26.1422	NaN	NaN	NaN	0	NaN	Q92900
NaN	23.4069	22.5134	NaN	NaN	NaN	0	NaN	Q92905
23.77	24.056	23.9214	NaN	NaN	NaN	0	NaN	Q92922
26.8557	27.381	27.1883	NaN	NaN	NaN	0	NaN	Q92945
25.0227	25.0905	25.3599	NaN	NaN	NaN	0	NaN	Q92973
25.9014	25.2773	25.6189	NaN	NaN	NaN	0	NaN	Q92974
24.4527	24.462	24.5088	NaN	NaN	NaN	0	NaN	Q92979
23.0221	NaN	22.9016	NaN	NaN	NaN	0	NaN	Q92989
23.9546	23.6373	24.5411	NaN	NaN	NaN	0	NaN	Q92990
23.1919	23.4742	23.4289	NaN	NaN	NaN	0	NaN	Q93008;O00507
24.9361	24.601	24.5989	NaN	NaN	NaN	0	NaN	Q93009
23.523	23.7913	24.0305	NaN	NaN	NaN	0	NaN	Q93033
22.6761	23.0653	22.6372	NaN	NaN	NaN	0	NaN	Q93034
24.0473	24.6971	24.0862	NaN	NaN	NaN	0	NaN	Q93084
29.1922	29.2266	28.6714	NaN	NaN	NaN	0	NaN	Q969G3
24.0239	23.748	24.228	NaN	NaN	NaN	0	NaN	Q969P0
22.7224	22.8547	22.7745	NaN	NaN	NaN	0	NaN	Q969U7
24.3214	24.1475	24.1874	NaN	NaN	NaN	0	NaN	Q969V3
24.5875	24.3455	24.5084	NaN	NaN	NaN	0	NaN	Q96A33
23.9284	24.4241	24.2245	NaN	NaN	NaN	0	NaN	Q96A35
23.8277	23.0161	23.2404	NaN	NaN	NaN	0	NaN	Q96A65
24.7839	25.129	24.1719	NaN	NaN	NaN	0	NaN	Q96AE4
25.5227	25.4851	25.1711	NaN	NaN	NaN	0	NaN	Q96AG4
22.6469	NaN	22.9982	NaN	NaN	NaN	0	NaN	Q96AX2
29.242	NaN	29.5924	NaN	NaN	NaN	0	NaN	Q96AY4
NaN	NaN	23.6121	NaN	NaN	NaN	0	NaN	Q96B97
24.1226	24.6227	24.6559	NaN	NaN	NaN	0	NaN	Q96BM9
NaN	23.4906	NaN	NaN	NaN	NaN	0	NaN	Q96BN8
23.2002	NaN	NaN	NaN	NaN	NaN	0	NaN	Q96BR1
23.6475	23.89	23.5588	NaN	NaN	NaN	0	NaN	Q96BY6
24.5778	24.4778	24.5892	NaN	NaN	NaN	0	NaN	Q96C19;Q9BUP0
NaN	23.8608	NaN	NaN	NaN	NaN	0	NaN	Q96C86
24.7522	25.1043	25.0114	NaN	NaN	NaN	0	NaN	Q96CS3
NaN	22.7272	22.8955	NaN	NaN	NaN	0	NaN	Q96CU9
24.2555	24.553	24.5698	NaN	NaN	NaN	0	NaN	Q96CW1
24.0077	23.9838	24.173	NaN	NaN	NaN	0	NaN	Q96CW5
24.2236	23.5622	23.6004	NaN	NaN	NaN	0	NaN	Q96D46
25.1749	25.4051	25.5931	NaN	NaN	NaN	0	NaN	Q96DI7
24.1483	24.0884	24.1066	NaN	NaN	NaN	0	NaN	Q96EE3
23.2446	23.5231	23.0924	NaN	NaN	NaN	0	NaN	Q96EK5
25.0423	24.854	25.3933	NaN	NaN	NaN	0	NaN	Q96EP5
23.5347	23.159	23.2125	NaN	NaN	NaN	0	NaN	Q96EY1
NaN	23.7835	NaN	NaN	NaN	NaN	0	NaN	Q96EY4
23.2208	23.1621	23.0744	NaN	NaN	NaN	0	NaN	Q96FV9
25.1602	25.4994	25.38	NaN	NaN	NaN	0	NaN	Q96FW1
23.6317	23.9482	24.2785	NaN	NaN	NaN	0	NaN	Q96G21
24.0041	23.4051	23.693	NaN	NaN	NaN	0	NaN	Q96G46
NaN	23.7723	23.7174	NaN	NaN	NaN	0	NaN	Q96GC5
NaN	24.8138	NaN	NaN	NaN	NaN	0	NaN	Q96GD4
23.4635	NaN	23.4151	NaN	NaN	NaN	0	NaN	Q96GM8
25.0307	24.896	24.9757	NaN	NaN	NaN	0	NaN	Q96GQ7
NaN	23.0857	NaN	NaN	NaN	NaN	0	NaN	Q96H79
24.9265	24.8308	25.0966	NaN	NaN	NaN	0	NaN	Q96I24
23.6303	22.984	23.6383	NaN	NaN	NaN	0	NaN	Q96IJ6
25.1341	25.1026	25.0095	NaN	NaN	NaN	0	NaN	Q96IU4
24.4078	24.5195	24.5536	NaN	NaN	NaN	0	NaN	Q96J01
21.327	21.6879	21.9696	NaN	NaN	NaN	0	NaN	Q96JH7
24.267	23.9324	23.811	NaN	NaN	NaN	0	NaN	Q96JJ3
22.8726	22.9332	22.9163	NaN	NaN	NaN	0	NaN	Q96K76
23.2656	NaN	23.1596	NaN	NaN	NaN	0	NaN	Q96KB5
NaN	22.5929	NaN	NaN	NaN	NaN	0	NaN	Q96KP1
22.5218	23.0398	22.6229	NaN	NaN	NaN	0	NaN	Q96KP4
23.8564	23.5006	22.9163	NaN	NaN	NaN	0	NaN	Q96KR1
23.4534	23.3566	23.2734	NaN	NaN	NaN	0	NaN	Q96L92
24.7062	24.8045	24.6996	NaN	NaN	NaN	0	NaN	Q96MU7
NaN	24.1878	23.8292	NaN	NaN	NaN	0	NaN	Q96N66
NaN	23.2146	23.236	NaN	NaN	NaN	0	NaN	Q96NW4
23.3024	23.3077	23.2651	NaN	NaN	NaN	0	NaN	Q96P11
22.6428	22.4085	22.7029	NaN	NaN	NaN	0	NaN	Q96P16
23.5212	23.5425	23.1015	NaN	NaN	NaN	0	NaN	Q96P48
23.2119	23.4081	23.3673	NaN	NaN	NaN	0	NaN	Q96P70
23.7335	23.9285	23.9682	NaN	NaN	NaN	0	NaN	Q96PE1
22.1779	22.19	NaN	NaN	NaN	NaN	0	NaN	Q96PU4
24.7381	24.7728	24.7338	NaN	NaN	NaN	0	NaN	Q96PU8
22.9124	22.9141	22.8084	NaN	NaN	NaN	0	NaN	Q96PZ0
24.1501	23.9909	24.1674	NaN	NaN	NaN	0	NaN	Q96Q11
25.83	25.6771	25.9109	NaN	NaN	NaN	0	NaN	Q96QK1
NaN	25.123	24.7927	NaN	NaN	NaN	0	NaN	Q96RS6
24.6268	24.9019	24.6956	NaN	NaN	NaN	0	NaN	Q96S44
22.8589	22.5709	22.7756	NaN	NaN	NaN	0	NaN	Q96S55
25.8024	25.941	26.2343	NaN	NaN	NaN	0	NaN	Q96S97
22.0833	NaN	NaN	NaN	NaN	NaN	0	NaN	Q96SI9
23.3457	23.4495	23.4548	NaN	NaN	NaN	0	NaN	Q96SK2
23.1578	23.4329	23.5146	NaN	NaN	NaN	0	NaN	Q96ST3
24.7143	24.4476	24.6223	NaN	NaN	NaN	0	NaN	Q96T37
24.2244	24.123	24.4378	NaN	NaN	NaN	0	NaN	Q96T51
22.4253	22.6575	NaN	NaN	NaN	NaN	0	NaN	Q96T60
23.2021	23.0332	22.9467	NaN	NaN	NaN	0	NaN	Q96T76
24.346	24.3795	24.1532	NaN	NaN	NaN	0	NaN	Q96T88
NaN	22.5536	23.231	NaN	NaN	NaN	0	NaN	Q96TA2
24.4965	NaN	24.4345	NaN	NaN	NaN	0	NaN	Q99426
23.0129	23.4461	24.0173	NaN	NaN	NaN	0	NaN	Q99439;Q15417
24.7776	24.5295	24.5605	NaN	NaN	NaN	0	NaN	Q99460
24.5736	24.4733	24.7915	NaN	NaN	NaN	0	NaN	Q99497
24.7538	24.3577	24.3725	NaN	NaN	NaN	0	NaN	Q99536
NaN	22.9344	23.3254	NaN	NaN	NaN	0	NaN	Q99543
23.5937	22.9172	22.988	NaN	NaN	NaN	0	NaN	Q99567
23.3247	23.023	23.4721	NaN	NaN	NaN	0	NaN	Q99570
NaN	NaN	22.6769	NaN	NaN	NaN	0	NaN	Q99575
24.1758	23.9054	23.8661	NaN	NaN	NaN	0	NaN	Q99614
25.7221	25.5515	25.6756	NaN	NaN	NaN	0	NaN	Q99615
23.2915	22.9249	23.1172	NaN	NaN	NaN	0	NaN	Q99661
22.68	22.7145	22.2515	NaN	NaN	NaN	0	NaN	Q99698
NaN	22.5573	22.6023	NaN	NaN	NaN	0	NaN	Q99766
NaN	22.8791	22.6794	NaN	NaN	NaN	0	NaN	Q99816
24.2957	24.2468	24.2518	NaN	NaN	NaN	0	NaN	Q99829
28.701	29.7422	29.5237	27.2042	27.726	28.046	1.79142	1.66355	Q99832
22.334	22.3852	NaN	NaN	NaN	NaN	0	NaN	Q99836
24.2633	NaN	24.1557	NaN	NaN	NaN	0	NaN	Q99856
27.1115	26.3244	26.9378	NaN	NaN	23.0838	0	3.70745	Q99873;Q9NR22
23.8571	23.748	23.8774	NaN	NaN	NaN	0	NaN	Q99961;Q99962
24.3771	24.5132	24.2546	NaN	NaN	NaN	0	NaN	Q99986
23.8065	24.0893	23.8075	NaN	NaN	NaN	0	NaN	Q9BPX3
23.85	23.8203	23.6791	NaN	NaN	NaN	0	NaN	Q9BQ39
23.2562	22.339	22.2103	NaN	NaN	NaN	0	NaN	Q9BQ52
23.0815	23.7703	23.8211	NaN	NaN	NaN	0	NaN	Q9BQ67
NaN	NaN	21.9391	NaN	NaN	NaN	0	NaN	Q9BQ75
24.331	24.0519	23.7393	NaN	NaN	NaN	0	NaN	Q9BQA1
24.7513	24.6213	24.5849	NaN	NaN	NaN	0	NaN	Q9BQA9
25.171	25.2667	25.1884	NaN	NaN	NaN	0	NaN	Q9BQG0
24.2669	24.6074	24.5435	NaN	NaN	NaN	0	NaN	Q9BR76
NaN	NaN	23.3556	NaN	NaN	NaN	0	NaN	Q9BRA2
23.1991	23.7868	NaN	NaN	NaN	NaN	0	NaN	Q9BRJ2
24.2597	23.5813	23.5785	NaN	NaN	NaN	0	NaN	Q9BRJ7;Q96DE0
23.2595	23.006	NaN	NaN	NaN	NaN	0	NaN	Q9BRR6
NaN	22.8839	23.0054	NaN	NaN	NaN	0	NaN	Q9BRU9
24.0066	23.8702	23.9308	NaN	NaN	NaN	0	NaN	Q9BRX2
23.8967	23.9468	22.8373	NaN	NaN	NaN	0	NaN	Q9BS26
24.1088	24.1012	23.689	NaN	NaN	NaN	0	NaN	Q9BSC4
23.6158	23.4761	23.5054	NaN	NaN	NaN	0	NaN	Q9BSJ2
25.739	25.3694	25.712	NaN	NaN	NaN	0	NaN	Q9BSJ8
NaN	NaN	23.655	NaN	NaN	NaN	0	NaN	Q9BSW2
24.4096	24.7105	24.57	NaN	NaN	NaN	0	NaN	Q9BT22
24.0693	24.3096	24.3119	NaN	NaN	NaN	0	NaN	Q9BT78
23.6125	23.7117	23.6511	NaN	NaN	NaN	0	NaN	Q9BTE3
23.1479	23.9637	23.4373	NaN	NaN	NaN	0	NaN	Q9BTE6
NaN	23.26	23.304	NaN	NaN	NaN	0	NaN	Q9BTE7;Q92564
26.6509	26.4188	26.2742	NaN	NaN	NaN	0	NaN	Q9BTT0
23.5099	23.9687	23.4826	NaN	NaN	NaN	0	NaN	Q9BTV4
22.792	NaN	NaN	NaN	NaN	NaN	0	NaN	Q9BTX1
24.9138	24.8964	24.7032	NaN	NaN	NaN	0	NaN	Q9BTY7
24.144	NaN	NaN	NaN	NaN	NaN	0	NaN	Q9BU89
25.6773	25.781	25.6602	NaN	NaN	NaN	0	NaN	Q9BUF5
27.4873	27.8344	NaN	NaN	NaN	NaN	0	NaN	Q9BUI4
27.0537	26.5553	26.7682	NaN	NaN	NaN	0	NaN	Q9BUJ2
25.0987	25.2775	25.2787	NaN	NaN	NaN	0	NaN	Q9BUN8
23.9323	23.9112	23.8402	NaN	NaN	NaN	0	NaN	Q9BUQ8
23.6563	23.5945	23.2914	NaN	NaN	NaN	0	NaN	Q9BV20
23.9035	23.8867	23.865	NaN	NaN	NaN	0	NaN	Q9BV44
23.9901	24.0854	23.7577	NaN	NaN	NaN	0	NaN	Q9BV57
24.7249	24.4517	24.9228	NaN	NaN	NaN	0	NaN	Q9BVI4
22.93	NaN	NaN	NaN	NaN	NaN	0	NaN	Q9BVJ7
NaN	NaN	21.8865	NaN	NaN	NaN	0	NaN	Q9BVL2
23.4692	NaN	23.5264	NaN	NaN	NaN	0	NaN	Q9BVS4
24.3202	23.8714	23.5353	NaN	NaN	NaN	0	NaN	Q9BVV7
23.6282	23.7687	NaN	NaN	NaN	NaN	0	NaN	Q9BW19
NaN	23.8935	24.0406	NaN	NaN	NaN	0	NaN	Q9BW27
23.5536	23.6614	23.7657	NaN	NaN	NaN	0	NaN	Q9BWF3
24.9931	24.8469	25.0692	NaN	NaN	23.4401	0	1.52962	Q9BWM7
26.1634	25.9037	26.3009	NaN	NaN	NaN	0	NaN	Q9BXJ9
25.1695	25.3495	25.4975	NaN	NaN	NaN	0	NaN	Q9BXP5
23.6156	22.9474	22.9886	NaN	NaN	NaN	0	NaN	Q9BXR0
NaN	NaN	22.9784	NaN	NaN	NaN	0	NaN	Q9BXS5;Q9Y6Q5
24.6383	24.5796	24.9167	NaN	NaN	NaN	0	NaN	Q9BXW7
24.0148	23.8495	23.5891	NaN	NaN	NaN	0	NaN	Q9BXY0
24.7703	24.4976	24.7737	NaN	NaN	NaN	0	NaN	Q9BY32
24.6354	24.3392	24.7741	NaN	NaN	NaN	0	NaN	Q9BY44
23.2631	23.5326	NaN	NaN	NaN	NaN	0	NaN	Q9BY77
NaN	22.5203	NaN	NaN	NaN	NaN	0	NaN	Q9BYB4
24.1803	24.1818	24.567	NaN	NaN	NaN	0	NaN	Q9BYG3
23.7442	24.4313	24.4773	NaN	NaN	NaN	0	NaN	Q9BYJ9;Q7Z739
NaN	21.5334	22.1107	NaN	NaN	NaN	0	NaN	Q9BYM8
24.9108	25.2025	24.8463	NaN	NaN	22.8564	0	2.1301	Q9BZE4
23.1831	23.4057	23.6491	NaN	NaN	NaN	0	NaN	Q9BZF1;Q9H0X9
23.2406	23.5082	23.0218	NaN	NaN	NaN	0	NaN	Q9BZG1
24.5487	24.8624	NaN	NaN	NaN	NaN	0	NaN	Q9BZH6
22.6798	22.9976	NaN	NaN	NaN	NaN	0	NaN	Q9BZK7;O60907;Q9BQ87
23.1761	23.368	23.4232	NaN	NaN	NaN	0	NaN	Q9BZL6
23.7392	23.8678	23.581	NaN	NaN	NaN	0	NaN	Q9BZX2
22.6212	NaN	NaN	NaN	NaN	NaN	0	NaN	Q9C0E2
22.7649	22.9411	22.99	NaN	NaN	NaN	0	NaN	Q9C0J8
24.2043	24.08	23.5309	NaN	NaN	NaN	0	NaN	Q9GZL7
24.8574	24.5733	24.2659	NaN	NaN	NaN	0	NaN	Q9GZR7
23.2527	23.3569	23.5893	NaN	NaN	NaN	0	NaN	Q9GZS1
24.1731	24.4182	24.0977	NaN	NaN	NaN	0	NaN	Q9GZS3
23.6958	23.1272	23.3742	NaN	NaN	NaN	0	NaN	Q9GZY6
23.5299	23.8028	23.7676	NaN	NaN	NaN	0	NaN	Q9GZZ1
24.2497	24.2268	24.0968	NaN	NaN	NaN	0	NaN	Q9GZZ9
NaN	22.9016	22.7375	NaN	NaN	NaN	0	NaN	Q9H078
23.3856	22.9313	22.842	NaN	NaN	NaN	0	NaN	Q9H089
25.8917	26.0171	25.756	NaN	NaN	23.6703	0	2.21793	Q9H0A0
24.6475	24.7534	24.7958	NaN	NaN	NaN	0	NaN	Q9H0C8
24.1859	24.0815	23.9111	NaN	NaN	NaN	0	NaN	Q9H0D6
22.9975	22.9719	22.5563	NaN	NaN	NaN	0	NaN	Q9H0L4
22.4761	NaN	NaN	NaN	NaN	NaN	0	NaN	Q9H0Q0
23.8677	24.359	24.1668	NaN	NaN	NaN	0	NaN	Q9H0S4
24.2147	24.2941	24.4109	NaN	NaN	NaN	0	NaN	Q9H0U3
27.801	28.0144	27.9938	NaN	NaN	NaN	0	NaN	Q9H0U4;Q92928
NaN	23.2797	23.2424	NaN	NaN	NaN	0	NaN	Q9H257
NaN	22.4354	22.7095	NaN	NaN	NaN	0	NaN	Q9H267
23.3265	23.8414	23.5154	NaN	NaN	NaN	0	NaN	Q9H269
22.6136	22.5452	22.941	NaN	NaN	NaN	0	NaN	Q9H270
24.5039	24.0362	24.2216	NaN	NaN	NaN	0	NaN	Q9H2K8;Q7L7X3
22.7867	22.8122	NaN	NaN	NaN	NaN	0	NaN	Q9H2M9
23.8806	23.6258	23.6898	NaN	NaN	NaN	0	NaN	Q9H2P0
NaN	22.3514	22.6606	NaN	NaN	NaN	0	NaN	Q9H2U1
24.3637	23.7419	NaN	NaN	NaN	NaN	0	NaN	Q9H2U2
23.4904	23.4918	NaN	NaN	NaN	NaN	0	NaN	Q9H2W6
23.992	23.5005	23.613	NaN	NaN	NaN	0	NaN	Q9H307
23.1296	23.2151	23.2726	NaN	NaN	NaN	0	NaN	Q9H334
26.4291	26.6428	25.7667	NaN	NaN	NaN	0	NaN	Q9H3K6
24.8523	25.0378	24.7853	NaN	NaN	NaN	0	NaN	Q9H3N1
24.4495	24.2123	24.8259	NaN	NaN	NaN	0	NaN	Q9H3S1
23.1642	23.4096	23.3328	NaN	NaN	NaN	0	NaN	Q9H3U1
22.4857	22.6888	23.1665	NaN	NaN	NaN	0	NaN	Q9H490
22.4357	22.5371	22.8799	NaN	NaN	NaN	0	NaN	Q9H4A3;Q9Y3S1;Q96J92;Q9BYP7
24.5034	24.1109	23.9421	NaN	NaN	NaN	0	NaN	Q9H4A4
23.6378	23.0556	23.0119	NaN	NaN	NaN	0	NaN	Q9H4E7
24.1978	24.2255	23.9692	NaN	NaN	NaN	0	NaN	Q9H4I3
22.9573	NaN	23.3164	NaN	NaN	NaN	0	NaN	Q9H4L4
23.9235	24.4609	23.4595	NaN	NaN	NaN	0	NaN	Q9H4M9;Q9NZN4
26.1704	26.192	26.2432	NaN	NaN	NaN	0	NaN	Q9H583
23.1648	23.3047	23.4718	NaN	NaN	NaN	0	NaN	Q9H6R0
24.2398	23.8874	24.0905	NaN	NaN	NaN	0	NaN	Q9H6R4
24.0779	24.4488	NaN	NaN	NaN	NaN	0	NaN	Q9H6W3
24.4741	24.019	24.1223	NaN	NaN	NaN	0	NaN	Q9H7B2
22.8499	22.772	22.868	NaN	NaN	NaN	0	NaN	Q9H7D0
23.975	23.8141	23.393	NaN	NaN	NaN	0	NaN	Q9H7Z7
27.2645	27.6344	27.0786	NaN	NaN	NaN	0	NaN	Q9H845
23.1227	22.8358	23.1383	NaN	NaN	NaN	0	NaN	Q9H8H0
NaN	23.3998	23.2304	NaN	NaN	NaN	0	NaN	Q9H8H2
24.171	24.075	24.2857	NaN	NaN	NaN	0	NaN	Q9H993
24.242	24.131	24.0672	NaN	NaN	NaN	0	NaN	Q9H9A6
25.5191	25.1024	25.811	24.3113	23.9888	24.3915	1.95487	1.24697	Q9H9B4
23.2265	23.3218	23.2871	NaN	NaN	NaN	0	NaN	Q9H9J2
23.7799	23.3956	23.4984	NaN	NaN	NaN	0	NaN	Q9H9T3
25.1354	24.8906	25.0803	NaN	NaN	NaN	0	NaN	Q9HA64
23.2634	23.2169	23.5966	NaN	NaN	NaN	0	NaN	Q9HA77
23.2104	24.0224	23.4906	NaN	NaN	NaN	0	NaN	Q9HAD4
23.5932	23.3918	23.5124	NaN	NaN	NaN	0	NaN	Q9HAH7
22.8151	22.8522	23.0677	NaN	NaN	NaN	0	NaN	Q9HAU5
23.5933	23.8188	23.9367	NaN	NaN	NaN	0	NaN	Q9HAV4
25.3643	25.5835	25.8086	NaN	NaN	NaN	0	NaN	Q9HAV7
23.9935	23.9744	24.2219	NaN	NaN	NaN	0	NaN	Q9HB07
26.3811	26.5339	26.8281	NaN	NaN	NaN	0	NaN	Q9HB71
23.3365	23.276	23.2931	NaN	NaN	NaN	0	NaN	Q9HB90;Q9NQL2
22.2722	NaN	22.0777	NaN	NaN	NaN	0	NaN	Q9HBH5
24.0086	24.0452	23.2795	NaN	NaN	NaN	0	NaN	Q9HC35
24.0913	23.8715	23.6562	NaN	NaN	NaN	0	NaN	Q9HCS7
24.7992	24.3547	24.2661	NaN	NaN	NaN	0	NaN	Q9HCU5
28.4509	28.0681	28.3073	NaN	NaN	NaN	0	NaN	Q9HD20
23.8316	23.5278	23.4752	NaN	NaN	NaN	0	NaN	Q9HD33
24.293	24.0705	23.9691	NaN	NaN	NaN	0	NaN	Q9HD45
24.3214	24.1349	24.1566	NaN	NaN	NaN	0	NaN	Q9NP72
24.4341	24.8541	24.3652	NaN	NaN	NaN	0	NaN	Q9NP79
23.3525	23.3294	23.2479	NaN	NaN	NaN	0	NaN	Q9NPD3
24.0218	24.0521	24.1036	NaN	NaN	NaN	0	NaN	Q9NPF4
26.4269	27.2861	27.1189	NaN	NaN	NaN	0	NaN	Q9NPH3
NaN	22.6322	22.3743	NaN	NaN	NaN	0	NaN	Q9NPQ8;Q9NVN3
23.45	23.6073	23.6218	NaN	NaN	NaN	0	NaN	Q9NQ88
23.8387	23.0347	23.4035	NaN	NaN	NaN	0	NaN	Q9NQG5
22.9825	22.9225	23.3827	NaN	NaN	NaN	0	NaN	Q9NQW7
23.0961	23.0773	23.2383	NaN	NaN	NaN	0	NaN	Q9NR09
23.8387	23.8868	23.3924	NaN	NaN	NaN	0	NaN	Q9NR12
27.4203	27.3061	27.522	25.1203	25.2824	25.331	4.77148	2.17154	Q9NR30
26.4805	26.4675	26.644	NaN	NaN	NaN	0	NaN	Q9NR31;Q9Y6B6
24.6901	24.7947	24.6573	NaN	NaN	NaN	0	NaN	Q9NR45
23.6634	23.1483	23.1495	NaN	NaN	NaN	0	NaN	Q9NR50
NaN	26.2321	26.558	NaN	NaN	NaN	0	NaN	Q9NR56;Q5VZF2;Q9NUK0
24.1917	24.312	24.7176	NaN	NaN	NaN	0	NaN	Q9NRG9
23.0939	23.1086	23.1526	NaN	NaN	NaN	0	NaN	Q9NRK6
22.5267	22.4503	22.8978	NaN	NaN	NaN	0	NaN	Q9NRL2
23.7154	23.8177	23.8722	NaN	NaN	NaN	0	NaN	Q9NRN7
NaN	NaN	21.6893	NaN	NaN	NaN	0	NaN	Q9NRR4
23.7299	24.5598	24.0671	NaN	NaN	NaN	0	NaN	Q9NRX1
23.5259	NaN	NaN	NaN	NaN	NaN	0	NaN	Q9NRX4
22.7443	23.3765	NaN	NaN	NaN	NaN	0	NaN	Q9NRZ9
23.2378	23.0927	NaN	NaN	NaN	NaN	0	NaN	Q9NS86
23.2905	NaN	NaN	NaN	NaN	NaN	0	NaN	Q9NS87
24.9821	25.6777	25.6512	NaN	NaN	NaN	0	NaN	Q9NSD9
NaN	NaN	22.551	NaN	NaN	NaN	0	NaN	Q9NSY1
23.2082	22.9494	23.3669	NaN	NaN	NaN	0	NaN	Q9NT62
25.3426	24.6343	24.1137	NaN	NaN	NaN	0	NaN	Q9NTI5
24.8477	24.7937	24.9229	NaN	NaN	NaN	0	NaN	Q9NTJ3
25.2519	24.9358	25.4809	NaN	NaN	NaN	0	NaN	Q9NTJ5
24.3354	24.4505	24.6014	NaN	NaN	NaN	0	NaN	Q9NTK5
23.3602	23.0804	23.1394	NaN	NaN	NaN	0	NaN	Q9NTX5
23.0905	22.9085	23.1881	NaN	NaN	NaN	0	NaN	Q9NTZ6
23.9232	23.7192	23.7534	NaN	NaN	NaN	0	NaN	Q9NU22
24.1483	24.3406	24.6723	NaN	NaN	NaN	0	NaN	Q9NUI1
23.4054	23.1982	22.7061	NaN	NaN	NaN	0	NaN	Q9NUL3
25.7736	25.4522	24.7854	NaN	NaN	NaN	0	NaN	Q9NUQ2
24.059	23.6629	24.1102	NaN	NaN	NaN	0	NaN	Q9NUQ8
23.3392	23.7386	23.7908	NaN	NaN	NaN	0	NaN	Q9NUQ9
22.9291	22.7968	22.8361	NaN	NaN	NaN	0	NaN	Q9NUT2
24.1592	24.0277	24.1187	NaN	NaN	NaN	0	NaN	Q9NUU7;Q9UMR2;Q9UHL0
24.2059	24.1874	24.2389	NaN	NaN	NaN	0	NaN	Q9NV06
NaN	23.5519	23.607	NaN	NaN	NaN	0	NaN	Q9NV31
23.9518	23.8382	23.534	NaN	NaN	NaN	0	NaN	Q9NV70
22.8203	NaN	NaN	NaN	NaN	NaN	0	NaN	Q9NV88
23.7664	23.6965	25.4201	NaN	NaN	NaN	0	NaN	Q9NV96;Q3MIR4
NaN	NaN	22.4564	NaN	NaN	NaN	0	NaN	Q9NVE7
23.6321	24.1716	23.9268	NaN	NaN	NaN	0	NaN	Q9NVH1
23.8876	24.145	24.0723	NaN	NaN	NaN	0	NaN	Q9NVH2
22.5958	NaN	22.6032	NaN	NaN	NaN	0	NaN	Q9NVI1
27.2795	27.2779	27.0036	NaN	NaN	NaN	0	NaN	Q9NVJ2
22.3459	NaN	22.5136	NaN	NaN	NaN	0	NaN	Q9NVN8
25.6369	25.59	25.7039	NaN	NaN	23.5447	0	2.09886	Q9NVP1
23.7819	23.7239	23.5541	NaN	NaN	NaN	0	NaN	Q9NVP2
23.1664	22.969	22.7203	NaN	NaN	NaN	0	NaN	Q9NVR2
24.4428	NaN	24.4511	NaN	NaN	NaN	0	NaN	Q9NVZ3;Q8NC96
24.0288	23.8638	24.0067	NaN	NaN	NaN	0	NaN	Q9NW13
23.3955	23.662	23.3573	NaN	NaN	NaN	0	NaN	Q9NW64
24.1955	24.4495	24.7998	NaN	NaN	NaN	0	NaN	Q9NW82
22.9183	22.7799	22.5307	NaN	NaN	NaN	0	NaN	Q9NWY4;A8MVJ9
23.5868	23.5691	23.631	NaN	NaN	NaN	0	NaN	Q9NWZ3
NaN	24.1151	23.8065	NaN	NaN	NaN	0	NaN	Q9NX47
24.17	24.1021	23.9565	NaN	NaN	NaN	0	NaN	Q9NX63
NaN	23.3137	23.0966	NaN	NaN	NaN	0	NaN	Q9NXE4
23.7441	23.846	24.079	NaN	NaN	NaN	0	NaN	Q9NXF1
23.289	23.5281	23.7634	NaN	NaN	NaN	0	NaN	Q9NXH9
NaN	23.831	23.882	NaN	NaN	NaN	0	NaN	Q9NXJ5
23.1823	23.2078	23.2928	NaN	NaN	NaN	0	NaN	Q9NXK8
23.6926	NaN	NaN	NaN	NaN	NaN	0	NaN	Q9NY27
23.5875	23.5586	NaN	NaN	NaN	NaN	0	NaN	Q9NY33
NaN	NaN	22.9086	NaN	NaN	NaN	0	NaN	Q9NY61
23.5418	23.4124	23.5533	NaN	NaN	NaN	0	NaN	Q9NY93
23.7665	23.8474	23.7078	NaN	NaN	NaN	0	NaN	Q9NYF8
24.1777	24.3148	23.9636	NaN	NaN	NaN	0	NaN	Q9NYH9
23.8804	23.8164	23.8974	NaN	NaN	NaN	0	NaN	Q9NYL2
NaN	NaN	20.2486	NaN	NaN	NaN	0	NaN	Q9NYU2;Q9NYU1
23.0079	23.386	23.9407	NaN	NaN	NaN	0	NaN	Q9NZ08
25.4828	24.9673	25.9434	NaN	NaN	NaN	0	NaN	Q9NZB2;Q5T035
24.5611	24.4931	24.3871	NaN	NaN	NaN	0	NaN	Q9NZI8
23.8587	24.051	24.2522	NaN	NaN	NaN	0	NaN	Q9NZL9
NaN	24.231	NaN	NaN	NaN	NaN	0	NaN	Q9NZT2
23.434	24.1312	23.4591	NaN	NaN	NaN	0	NaN	Q9P035
24.0444	24.2138	23.8801	NaN	NaN	NaN	0	NaN	Q9P0J0
22.9855	NaN	NaN	NaN	NaN	NaN	0	NaN	Q9P0L0
23.6436	24.1003	24.4361	NaN	NaN	NaN	0	NaN	Q9P107
23.3526	23.287	22.9303	NaN	NaN	NaN	0	NaN	Q9P253
24.9747	25.0765	25.1907	NaN	NaN	NaN	0	NaN	Q9P258
25.3564	24.7368	24.7534	NaN	NaN	NaN	0	NaN	Q9P265;Q14689
23.708	23.7446	23.7123	NaN	NaN	NaN	0	NaN	Q9P287
NaN	24.4551	23.4716	NaN	NaN	NaN	0	NaN	Q9P289
25.4138	25.2994	25.4287	NaN	NaN	NaN	0	NaN	Q9P2B2
22.9502	NaN	22.7722	NaN	NaN	NaN	0	NaN	Q9P2D3
23.2661	23.4109	23.6723	NaN	NaN	NaN	0	NaN	Q9P2E9;Q8N4C6
25.7072	25.7358	25.6892	NaN	NaN	NaN	0	NaN	Q9P2I0
26.9492	27.0897	26.9208	21.5154	21.2866	22.8829	2.05205	5.09159	Q9P2J5
23.8811	23.943	23.1329	NaN	NaN	NaN	0	NaN	Q9P2R3
24.5292	24.9619	24.951	NaN	NaN	NaN	0	NaN	Q9UBB4
NaN	NaN	22.5674	NaN	NaN	NaN	0	NaN	Q9UBB9
23.2613	23.1289	23.1018	NaN	NaN	NaN	0	NaN	Q9UBD5
24.5736	24.4973	24.3668	NaN	NaN	NaN	0	NaN	Q9UBE0
25.0253	25.0068	25.1172	NaN	NaN	NaN	0	NaN	Q9UBF2
27.5305	27.7708	27.9235	NaN	NaN	NaN	0	NaN	Q9UBG0
22.3311	22.294	NaN	NaN	NaN	NaN	0	NaN	Q9UBI1
NaN	25.2162	NaN	NaN	NaN	NaN	0	NaN	Q9UBQ0
24.5727	24.3778	24.0292	NaN	NaN	NaN	0	NaN	Q9UBQ5
25.4725	25.3445	25.4254	NaN	NaN	NaN	0	NaN	Q9UBQ7
24.4661	24.8912	24.6015	NaN	NaN	NaN	0	NaN	Q9UBT2
23.2137	NaN	23.0298	NaN	NaN	NaN	0	NaN	Q9UBV8
25.4399	25.228	25.3193	NaN	NaN	NaN	0	NaN	Q9UG63
NaN	23.3691	23.5291	NaN	NaN	NaN	0	NaN	Q9UGN4
24.0349	24.1902	24.3612	NaN	NaN	NaN	0	NaN	Q9UGP8
24.7868	24.2201	24.3138	NaN	NaN	NaN	0	NaN	Q9UH17;P31941
25.2772	25.7857	24.9715	NaN	NaN	NaN	0	NaN	Q9UH99
25.4232	25.3937	25.3728	NaN	NaN	NaN	0	NaN	Q9UHB9
24.3873	25.1249	25.0551	NaN	NaN	NaN	0	NaN	Q9UHD1
23.7557	22.9946	23.3839	NaN	NaN	NaN	0	NaN	Q9UHD2
23.3609	23.1298	23.1419	NaN	NaN	NaN	0	NaN	Q9UHD8
24.6313	24.5156	24.5745	NaN	NaN	NaN	0	NaN	Q9UHI6
24.638	24.9827	24.7601	NaN	NaN	NaN	0	NaN	Q9UHQ9
NaN	NaN	22.7519	NaN	NaN	NaN	0	NaN	Q9UHV9
23.766	23.8509	23.7132	NaN	NaN	NaN	0	NaN	Q9UHX1
23.9071	23.8683	23.5391	NaN	NaN	NaN	0	NaN	Q9UHX3
NaN	21.8504	NaN	NaN	NaN	NaN	0	NaN	Q9UHY1
23.4076	23.376	23.8709	NaN	NaN	NaN	0	NaN	Q9UI10
23.459	23.3009	23.5827	NaN	NaN	NaN	0	NaN	Q9UI12
NaN	NaN	23.3401	NaN	NaN	NaN	0	NaN	Q9UI26
24.5726	24.9181	25.0314	NaN	NaN	NaN	0	NaN	Q9UI30
24.5203	24.6791	24.5222	NaN	NaN	NaN	0	NaN	Q9UIA9
24.4377	23.9317	24.2816	NaN	NaN	NaN	0	NaN	Q9UIG0
26.9459	26.9053	26.7246	NaN	NaN	NaN	0	NaN	Q9UIQ6
24.3358	24.2228	24.1431	NaN	NaN	NaN	0	NaN	Q9UJ68
23.539	23.6772	23.7863	NaN	NaN	NaN	0	NaN	Q9UJS0
26.3085	25.7959	25.8559	NaN	NaN	NaN	0	NaN	Q9UJU6
23.8458	23.7931	23.6625	NaN	NaN	NaN	0	NaN	Q9UJV9
23.1558	23.0789	NaN	NaN	NaN	NaN	0	NaN	Q9UJX2
22.2727	22.9487	22.721	NaN	NaN	NaN	0	NaN	Q9UJX3
25.1139	25.3795	24.6973	NaN	NaN	NaN	0	NaN	Q9UK59
25.8657	26.0029	25.8246	NaN	NaN	NaN	0	NaN	Q9UKD2
25.0715	25.0151	25.2623	NaN	NaN	NaN	0	NaN	Q9UKF6
25.8812	25.9332	26.1422	NaN	NaN	NaN	0	NaN	Q9UKM9
23.3965	NaN	NaN	NaN	NaN	NaN	0	NaN	Q9UKN8
24.2905	23.9634	24.142	NaN	NaN	NaN	0	NaN	Q9UKV3
NaN	23.3907	23.0754	NaN	NaN	NaN	0	NaN	Q9UKX7
NaN	NaN	22.2126	NaN	NaN	NaN	0	NaN	Q9UKZ1
25.3306	24.7925	25.342	NaN	NaN	NaN	0	NaN	Q9UL25
25.7433	25.7963	25.5766	NaN	NaN	NaN	0	NaN	Q9UL46
NaN	NaN	22.7049	NaN	NaN	NaN	0	NaN	Q9ULC5
25.8498	25.6386	25.7413	NaN	NaN	NaN	0	NaN	Q9ULF5
23.5358	23.5664	23.111	NaN	NaN	NaN	0	NaN	Q9ULK4
NaN	21.992	22.005	NaN	NaN	NaN	0	NaN	Q9ULM3
22.8626	23.156	22.8316	NaN	NaN	NaN	0	NaN	Q9ULT0
NaN	23.0514	NaN	NaN	NaN	NaN	0	NaN	Q9ULV4
NaN	NaN	22.8748	NaN	NaN	NaN	0	NaN	Q9ULW0
24.0942	23.9694	24.0293	NaN	NaN	NaN	0	NaN	Q9ULX3
23.2366	23.5899	23.2945	NaN	NaN	NaN	0	NaN	Q9ULX6
25.2048	24.8781	25.0939	NaN	NaN	NaN	0	NaN	Q9ULZ3
26.4814	26.1539	26.486	NaN	NaN	NaN	0	NaN	Q9UMS4
24.1782	24.2626	24.6379	NaN	NaN	NaN	0	NaN	Q9UN37
22.2165	NaN	22.7523	NaN	NaN	NaN	0	NaN	Q9UN86
22.4278	NaN	22.7905	NaN	NaN	NaN	0	NaN	Q9UNE7
25.0275	24.6474	24.6645	NaN	NaN	NaN	0	NaN	Q9UNH7
25.5949	25.381	25.4207	NaN	NaN	NaN	0	NaN	Q9UNM6
24.7977	24.9636	24.6314	NaN	NaN	NaN	0	NaN	Q9UNQ2
24.6001	24.3314	23.9575	NaN	NaN	NaN	0	NaN	Q9UNX4
23.1634	22.9364	23.2534	NaN	NaN	NaN	0	NaN	Q9UNY4
23.8416	24.0966	24.0027	NaN	NaN	NaN	0	NaN	Q9UP83
24.2938	23.2493	24.0441	NaN	NaN	NaN	0	NaN	Q9UPN3
23.2097	NaN	NaN	NaN	NaN	NaN	0	NaN	Q9UPN7
23.301	22.6466	23.1223	NaN	NaN	NaN	0	NaN	Q9UPN9
NaN	22.6509	NaN	NaN	NaN	NaN	0	NaN	Q9UPQ4
22.9302	22.9423	23.2197	NaN	NaN	NaN	0	NaN	Q9UPU5
22.8169	NaN	22.6966	NaN	NaN	NaN	0	NaN	Q9UQ13
26.7201	26.734	26.8229	NaN	NaN	NaN	0	NaN	Q9UQ80
25.5174	25.9502	25.9634	NaN	NaN	NaN	0	NaN	Q9UQE7
NaN	22.3601	22.4254	NaN	NaN	NaN	0	NaN	Q9Y223
23.9875	24.059	24.3124	NaN	NaN	NaN	0	NaN	Q9Y224
NaN	24.0014	NaN	NaN	NaN	NaN	0	NaN	Q9Y228
25.3481	26.0704	26.1797	NaN	NaN	NaN	0	NaN	Q9Y230
NaN	23.8863	23.245	NaN	NaN	NaN	0	NaN	Q9Y240
26.5046	26.1734	26.4758	NaN	NaN	NaN	0	NaN	Q9Y262
24.3501	24.2577	24.1981	NaN	NaN	NaN	0	NaN	Q9Y263
26.1171	26.1841	26.4863	NaN	NaN	NaN	0	NaN	Q9Y265
24.0977	24.2522	24.3932	NaN	NaN	NaN	0	NaN	Q9Y266
28.1326	27.8813	27.9686	26.4806	26.4552	26.1579	3.41461	1.62959	Q9Y277
25.7799	25.0938	25.3597	NaN	NaN	NaN	0	NaN	Q9Y285
24.4046	24.396	24.728	NaN	NaN	NaN	0	NaN	Q9Y289
23.3126	NaN	NaN	NaN	NaN	NaN	0	NaN	Q9Y2G3
24.9073	24.6356	24.74	NaN	NaN	NaN	0	NaN	Q9Y2L1
23.5335	23.5142	23.6131	NaN	NaN	NaN	0	NaN	Q9Y2L5
23.7798	23.8658	24.0098	NaN	NaN	NaN	0	NaN	Q9Y2P8
24.2032	24.3146	24.1916	NaN	NaN	NaN	0	NaN	Q9Y2R4
24.7796	25.2013	24.8373	NaN	NaN	NaN	0	NaN	Q9Y2T2;P53677
24.0885	NaN	24.117	NaN	NaN	NaN	0	NaN	Q9Y2V2
NaN	23.2807	NaN	NaN	NaN	NaN	0	NaN	Q9Y2V7
24.7892	24.525	24.7038	NaN	NaN	NaN	0	NaN	Q9Y2W1
26.1569	26.4131	26.4121	23.7996	22.8396	23.6938	2.13715	2.88305	Q9Y2X3
24.1462	23.7598	23.5284	NaN	NaN	NaN	0	NaN	Q9Y2Z0
NaN	23.4372	NaN	NaN	NaN	NaN	0	NaN	Q9Y2Z4
NaN	23.7981	23.8114	NaN	NaN	NaN	0	NaN	Q9Y2Z9
23.213	22.664	NaN	NaN	NaN	NaN	0	NaN	Q9Y305
24.3072	24.4402	24.8502	NaN	NaN	NaN	0	NaN	Q9Y314
NaN	23.7299	24.1145	NaN	NaN	NaN	0	NaN	Q9Y316
22.7918	NaN	22.6078	NaN	NaN	NaN	0	NaN	Q9Y320
23.0243	23.1505	22.6286	NaN	NaN	NaN	0	NaN	Q9Y371
28.4482	28.1476	28.757	26.8565	27.0169	27.8003	1.49999	1.22638	Q9Y383;Q9NQ29
22.1956	22.4091	NaN	NaN	NaN	NaN	0	NaN	Q9Y388
23.2641	23.416	23.4686	NaN	NaN	NaN	0	NaN	Q9Y399
23.6332	NaN	NaN	NaN	NaN	NaN	0	NaN	Q9Y3A4;Q9NSQ0
23.7458	23.5972	23.8168	NaN	NaN	NaN	0	NaN	Q9Y3A5
24.3221	24.2837	24.3143	NaN	NaN	NaN	0	NaN	Q9Y3B4
23.9747	NaN	24.2096	NaN	NaN	NaN	0	NaN	Q9Y3C6
NaN	22.6582	22.9947	NaN	NaN	NaN	0	NaN	Q9Y3D9
24.0146	24.8837	23.8953	NaN	NaN	NaN	0	NaN	Q9Y3E5
25.9096	25.6874	25.5355	NaN	NaN	NaN	0	NaN	Q9Y3F4
29.4485	29.4505	28.9102	27.8952	27.3862	27.9044	2.46175	1.54116	Q9Y3I0
NaN	23.3449	23.0008	NaN	NaN	NaN	0	NaN	Q9Y3I1
22.4455	22.0421	21.9945	NaN	NaN	NaN	0	NaN	Q9Y3L3;Q6ZT62
26.4196	26.1868	26.2294	NaN	NaN	NaN	0	NaN	Q9Y3L5
23.3242	23.1639	23.2564	NaN	NaN	NaN	0	NaN	Q9Y3P9
24.701	24.838	24.8396	NaN	NaN	NaN	0	NaN	Q9Y3T9
25.0312	24.9608	25.1758	NaN	NaN	NaN	0	NaN	Q9Y3U8
27.654	27.6993	27.593	25.763	25.5112	26.0279	2.32396	1.88138	Q9Y3Z3
NaN	NaN	22.2569	NaN	NaN	NaN	0	NaN	Q9Y450
26.2835	26.3448	26.4288	NaN	NaN	NaN	0	NaN	Q9Y490
NaN	22.4824	22.6675	NaN	NaN	NaN	0	NaN	Q9Y4A5
NaN	NaN	21.6491	NaN	NaN	NaN	0	NaN	Q9Y4C8
23.675	23.2388	23.0357	NaN	NaN	NaN	0	NaN	Q9Y4E8
24.905	25.0135	24.9835	NaN	NaN	NaN	0	NaN	Q9Y4L1
NaN	23.3284	23.8446	NaN	NaN	NaN	0	NaN	Q9Y4P1
25.1133	25.0452	24.8305	NaN	NaN	NaN	0	NaN	Q9Y4P3
23.399	23.1049	23.2978	NaN	NaN	NaN	0	NaN	Q9Y4R8
23.5141	23.5932	23.4046	NaN	NaN	NaN	0	NaN	Q9Y4W2
24.285	24.6576	24.57	NaN	NaN	NaN	0	NaN	Q9Y512
22.9756	23.0393	NaN	NaN	NaN	NaN	0	NaN	Q9Y5A7
NaN	NaN	22.29	NaN	NaN	NaN	0	NaN	Q9Y5B0
25.6785	26.1356	25.3935	NaN	NaN	NaN	0	NaN	Q9Y5B9
24.3456	24.3174	24.477	NaN	NaN	NaN	0	NaN	Q9Y5J1
24.2914	24.1005	24.3164	NaN	NaN	NaN	0	NaN	Q9Y5K5
24.7253	24.5923	24.2114	NaN	NaN	NaN	0	NaN	Q9Y5L0
25.3324	25.4686	25.6118	NaN	NaN	NaN	0	NaN	Q9Y5M8
NaN	23.182	23.439	NaN	NaN	NaN	0	NaN	Q9Y5P6
NaN	NaN	22.6368	NaN	NaN	NaN	0	NaN	Q9Y5Q8
23.8541	NaN	23.7849	NaN	NaN	NaN	0	NaN	Q9Y5Q9
23.1524	23.1557	NaN	NaN	NaN	NaN	0	NaN	Q9Y5S1
25.2193	24.7316	24.4871	NaN	NaN	NaN	0	NaN	Q9Y5S9
24.6689	24.9707	25.1148	NaN	NaN	NaN	0	NaN	Q9Y5X3
NaN	24.1434	NaN	NaN	NaN	NaN	0	NaN	Q9Y624
24.5784	24.0757	24.1615	NaN	NaN	NaN	0	NaN	Q9Y673
26.3165	26.0551	26.3606	NaN	NaN	NaN	0	NaN	Q9Y678
23.738	23.8518	24.0579	NaN	NaN	NaN	0	NaN	Q9Y679
NaN	24.4556	24.7765	NaN	NaN	NaN	0	NaN	Q9Y696
25.5602	25.7448	26.0796	NaN	NaN	NaN	0	NaN	Q9Y6C9
23.3232	23.2567	23.2812	NaN	NaN	NaN	0	NaN	Q9Y6D6
24.1556	24.0855	23.8607	NaN	NaN	NaN	0	NaN	Q9Y6E2
23.8594	NaN	23.6101	NaN	NaN	NaN	0	NaN	Q9Y6G9
23.2294	23.3244	23.4284	NaN	NaN	NaN	0	NaN	Q9Y6I9
25.1977	NaN	NaN	NaN	NaN	NaN	0	NaN	Q9Y6K5
26.3701	26.344	26.2822	23.008	23.5186	23.9433	2.0727	2.84213	Q9Y6M1
NaN	22.6103	NaN	NaN	NaN	NaN	0	NaN	Q9Y6R4
23.49	23.216	23.0965	NaN	NaN	NaN	0	NaN	Q9Y6V7

## Sheet: Molm-13 vs NC
Log2(LFQ intensity)						-Log Welch's T-test p-value	Welch's T-test Difference	uniprot IDs
MOLM1	MOLM2	MOLM3	MOLMNC1	MOLMNC2	MOLMNC3
22.8898	22.8992	22.9987	NaN	NaN	NaN	0	NaN	Q9NZJ9;A0A024RBG1;Q96G61;Q8NFP7
26.7439	26.8774	NaN	NaN	NaN	NaN	0	NaN	Q6ZSZ5;A0A590UK10
24.015	23.7859	23.883	NaN	NaN	NaN	0	NaN	A0AVT1
24.5967	24.809	24.7664	NaN	NaN	NaN	0	NaN	A0FGR8
23.4727	23.751	23.6944	NaN	NaN	NaN	0	NaN	A2RRP1
24.8557	24.5035	24.8392	NaN	NaN	NaN	0	NaN	A2RUS2
22.7707	NaN	NaN	NaN	NaN	NaN	0	NaN	A3KN83;Q9Y2G9
23.8986	23.883	23.6958	NaN	NaN	NaN	0	NaN	A5YKK6
23.7891	23.5045	23.6859	NaN	NaN	NaN	0	NaN	A6NHR9
22.951	23.0556	23.17	NaN	NaN	NaN	0	NaN	A8MXV4
27.1141	27.5613	27.0596	22.8501	22.9337	23.0984	3.63211	4.28426	B0I1T2
25.4005	26.3331	26.459	24.2605	24.0119	23.8038	1.80699	2.03875	Q99613;B5ME19
24.0087	24.3391	24.0091	NaN	NaN	NaN	0	NaN	P63165;G2XKQ0
25.3873	25.3457	24.8473	NaN	NaN	NaN	0	NaN	O00116
24.503	23.9123	23.9413	NaN	NaN	NaN	0	NaN	O00139
28.2019	28.4455	28.1191	26.1388	25.8355	26.4386	2.84214	2.11785	O00148
26.3257	26.8536	26.5126	22.7966	23.4891	23.6204	2.97053	3.26196	O00160
24.6053	24.3755	24.5083	NaN	NaN	NaN	0	NaN	O00170
24.0508	24.452	23.8703	NaN	NaN	NaN	0	NaN	O00178
27.1458	26.6822	27.4028	NaN	NaN	NaN	0	NaN	O00182;Q6DKI2;Q3B8N2
23.4613	23.7198	23.7761	NaN	NaN	NaN	0	NaN	O00186
25.205	25.1075	25.3196	NaN	NaN	NaN	0	NaN	O00203;Q13367
23.681	24.0103	23.2748	NaN	NaN	NaN	0	NaN	O00214
24.6352	24.5672	24.4672	NaN	NaN	NaN	0	NaN	O00231
25.7594	25.8431	25.8056	NaN	NaN	NaN	0	NaN	O00232
24.5638	24.5381	24.118	NaN	NaN	NaN	0	NaN	O00267
28.1244	28.5639	28.4778	NaN	23.177	23.4814	3.26108	5.05953	O00299
NaN	29.9937	26.941	NaN	NaN	NaN	0	NaN	O00329
24.1936	24.0643	22.4482	NaN	NaN	NaN	0	NaN	O00410
28.9944	28.796	29.2244	NaN	NaN	NaN	0	NaN	O00425
23.1715	23.1818	23.4102	NaN	NaN	NaN	0	NaN	O00429
24.4471	24.1723	24.4569	NaN	NaN	NaN	0	NaN	O00442
24.7605	NaN	NaN	NaN	NaN	NaN	0	NaN	O00483
25.5016	25.3697	25.1514	NaN	NaN	NaN	0	NaN	O00487
25.0068	25.1541	24.961	NaN	NaN	NaN	0	NaN	O00541
24.038	24.0128	24.2867	NaN	NaN	NaN	0	NaN	O00560
26.1394	26.1793	26.1727	NaN	NaN	NaN	0	NaN	O00567
27.6761	28.0205	27.8471	25.975	25.8642	26.2212	3.63342	1.82776	O00571;Q9NQI0
23.7495	NaN	23.1899	NaN	NaN	NaN	0	NaN	O00635
25.7175	25.7874	25.456	NaN	NaN	NaN	0	NaN	O00743
NaN	24.3809	NaN	NaN	NaN	NaN	0	NaN	O00754
23.7258	23.4997	23.5785	NaN	NaN	NaN	0	NaN	O00767
23.5534	24.1541	23.6319	NaN	NaN	NaN	0	NaN	O14497;Q8NFD5
23.1726	23.5649	23.9096	NaN	NaN	NaN	0	NaN	O14579
24.306	24.4832	24.8323	NaN	NaN	NaN	0	NaN	P47813;O14602
24.4049	24.1991	24.3327	NaN	NaN	NaN	0	NaN	O14617
23.6402	23.5621	23.4939	NaN	NaN	NaN	0	NaN	O14646;Q3L8U1;Q8TD26
NaN	23.4957	NaN	NaN	NaN	NaN	0	NaN	O14647
24.079	24.1928	23.9766	NaN	NaN	NaN	0	NaN	O14734
24.6069	24.4391	24.4379	NaN	NaN	NaN	0	NaN	O14744
22.8536	NaN	22.9884	NaN	NaN	NaN	0	NaN	O14773
23.2686	23.4238	23.7535	NaN	NaN	NaN	0	NaN	O14776
24.3664	24.1531	23.7771	NaN	NaN	NaN	0	NaN	O14786
NaN	NaN	22.2544	NaN	NaN	NaN	0	NaN	O14802
24.7818	24.6807	24.5634	NaN	NaN	NaN	0	NaN	O14818;Q8TAA3
23.8616	23.7635	23.7207	NaN	NaN	NaN	0	NaN	O14828
24.7348	25.0083	24.4853	NaN	NaN	NaN	0	NaN	O14880
26.1502	25.7955	25.9933	NaN	NaN	NaN	0	NaN	O14920;O15111
24.2402	24.0676	24.2034	NaN	NaN	NaN	0	NaN	O14925;Q5SRD1
24.9268	25.1751	26.2477	NaN	NaN	NaN	0	NaN	O14929
24.8929	24.3688	24.9752	NaN	NaN	NaN	0	NaN	O14966;P57729
23.4089	23.4611	23.6557	NaN	NaN	NaN	0	NaN	O14972
23.4826	NaN	23.7472	NaN	NaN	NaN	0	NaN	O14975
23.8183	23.44	23.5695	NaN	NaN	NaN	0	NaN	O14976
24.9299	24.9182	25.1394	NaN	NaN	NaN	0	NaN	O14979
25.2328	25.0951	25.2551	NaN	NaN	22.6191	0	2.57525	O14980
23.8033	23.3676	23.504	NaN	NaN	NaN	0	NaN	O14981
25.1158	25.2112	25.5269	NaN	NaN	NaN	0	NaN	O15027
25.5317	25.7347	25.3837	NaN	NaN	NaN	0	NaN	O15031
23.126	NaN	23.3483	NaN	NaN	NaN	0	NaN	O15042
22.6774	22.1444	22.4617	NaN	NaN	NaN	0	NaN	O15047;Q9UPS6
24.519	24.3253	24.8785	NaN	NaN	NaN	0	NaN	O15067
26.9865	26.972	26.7552	NaN	NaN	NaN	0	NaN	O15143
25.1016	25.3029	25.127	23.8073	NaN	NaN	0	1.36991	O15144
25.1583	24.5421	24.9294	NaN	NaN	NaN	0	NaN	O15145
23.4008	23.4699	23.7349	NaN	NaN	NaN	0	NaN	O15173
24.3443	24.5356	24.274	NaN	NaN	NaN	0	NaN	O15213
23.8204	23.6287	23.8557	NaN	NaN	NaN	0	NaN	O15226
NaN	NaN	26.0174	NaN	NaN	NaN	0	NaN	O15260
25.0861	25.112	25.2909	NaN	NaN	NaN	0	NaN	O15269
23.7059	23.3393	23.416	NaN	NaN	NaN	0	NaN	O15294
23.5658	23.969	23.5222	NaN	NaN	NaN	0	NaN	O15355
26.061	25.5148	26.3009	NaN	NaN	NaN	0	NaN	O15371
24.2643	NaN	24.2541	NaN	NaN	NaN	0	NaN	O15372
25.1739	25.2094	24.9572	NaN	NaN	NaN	0	NaN	O15394
26.9951	26.6012	26.6161	25.0978	NaN	25.2543	2.68203	1.5614	O15427
25.9072	26.1363	26.1475	NaN	NaN	NaN	0	NaN	O15511
23.9915	25.731	26.2263	NaN	NaN	NaN	0	NaN	O15523
27.2263	27.1079	27.105	NaN	NaN	NaN	0	NaN	O43143;Q14562
23.9871	23.9852	24.3096	NaN	NaN	NaN	0	NaN	O43156
NaN	NaN	23.2148	NaN	NaN	NaN	0	NaN	O43159
24.0301	23.9432	24.2414	NaN	NaN	NaN	0	NaN	O43172
27.5593	27.646	26.4402	NaN	NaN	NaN	0	NaN	O43175
NaN	23.1002	23.5503	NaN	NaN	NaN	0	NaN	O43252
23.0196	23.0459	23.2049	NaN	NaN	NaN	0	NaN	O43264
NaN	NaN	22.7705	NaN	NaN	NaN	0	NaN	O43314
24.6713	NaN	24.51	NaN	NaN	NaN	0	NaN	O43324
26.7327	26.7057	26.8019	NaN	NaN	NaN	0	NaN	O43390
26.0255	25.9952	26.1096	NaN	NaN	NaN	0	NaN	O43396
22.63	22.5996	22.474	NaN	NaN	NaN	0	NaN	O43427
24.0391	23.8846	24.2434	NaN	NaN	NaN	0	NaN	O43488
24.8988	24.5992	24.8645	NaN	NaN	NaN	0	NaN	O43592
24.6086	24.6853	24.5323	NaN	NaN	NaN	0	NaN	O43681
25.6968	25.488	25.9304	NaN	NaN	23.744	0	1.96109	O43684
24.4537	24.4973	24.5284	NaN	NaN	22.979	0	1.51419	O43707
24.931	25.0594	24.7293	NaN	NaN	NaN	0	NaN	O43719
23.9465	NaN	23.3561	NaN	NaN	NaN	0	NaN	O43765
27.3042	26.9152	27.2161	NaN	NaN	NaN	0	NaN	O43776
23.7343	NaN	NaN	NaN	NaN	NaN	0	NaN	O43813
NaN	22.4682	22.712	NaN	NaN	NaN	0	NaN	O43818
25.1956	25.0674	25.3305	NaN	NaN	NaN	0	NaN	O43819
25.4762	25.5857	25.4255	NaN	NaN	NaN	0	NaN	O43865;Q96HN2
24.1193	23.9565	23.9795	NaN	NaN	NaN	0	NaN	O60216;Q9H4I0
NaN	22.9886	22.6523	NaN	NaN	NaN	0	NaN	O60231
27.9364	27.9564	28.1803	NaN	NaN	NaN	0	NaN	O60234;P60983
NaN	24.226	NaN	NaN	NaN	NaN	0	NaN	O60256;Q14558
25.9687	25.6797	25.7518	20.7694	NaN	21.1522	2.07754	4.83928	O60264
23.0058	22.6059	22.7037	NaN	NaN	NaN	0	NaN	O60287
NaN	NaN	22.87	NaN	NaN	NaN	0	NaN	O60291
24.3912	24.1948	24.0758	NaN	NaN	NaN	0	NaN	O60306
NaN	22.4621	22.5249	NaN	NaN	NaN	0	NaN	O60307;O15021
22.6537	23.0835	23.4947	NaN	NaN	NaN	0	NaN	O60313
21.9892	22.084	22.0834	NaN	NaN	NaN	0	NaN	O60315
23.9095	24.0453	24.2625	NaN	NaN	NaN	0	NaN	O60341
23.6915	23.3092	23.7037	NaN	NaN	NaN	0	NaN	O60343
22.5677	23.1723	22.8189	NaN	NaN	NaN	0	NaN	O60427
27.5567	27.8451	27.4129	NaN	NaN	NaN	0	NaN	O60449
26.5135	26.5186	26.5828	NaN	NaN	NaN	0	NaN	O60488
25.5448	25.3986	25.3563	NaN	NaN	NaN	0	NaN	O60493
24.4113	24.4831	24.5232	NaN	NaN	NaN	0	NaN	O60496
22.7526	NaN	NaN	NaN	NaN	NaN	0	NaN	O60502
28.2826	28.2454	28.2542	NaN	21.7522	NaN	0	6.50852	O60506
23.3272	23.287	23.2445	NaN	NaN	NaN	0	NaN	O60524
24.807	25.2159	25.161	NaN	NaN	NaN	0	NaN	O60547
26.4778	26.5056	26.4986	NaN	NaN	NaN	0	NaN	O60603
25.1711	24.6642	24.6735	NaN	NaN	NaN	0	NaN	O60610
22.7178	23.183	23.325	NaN	NaN	NaN	0	NaN	O60645
23.3246	23.173	23.4682	NaN	NaN	NaN	0	NaN	O60678
22.5937	22.5912	22.5631	NaN	NaN	NaN	0	NaN	O60684;O15131
24.2526	24.5846	24.142	NaN	NaN	NaN	0	NaN	O60749
23.9608	23.3335	24.1462	NaN	NaN	NaN	0	NaN	O60762
24.4753	24.4705	24.4041	NaN	NaN	NaN	0	NaN	O60763
24.6105	24.5065	24.1189	NaN	NaN	NaN	0	NaN	O60832
25.1191	24.8246	24.7554	NaN	NaN	NaN	0	NaN	O60841
24.2241	24.3206	24.3321	NaN	NaN	NaN	0	NaN	O60884
23.5232	23.912	23.3481	NaN	NaN	NaN	0	NaN	O60934
22.8843	23.266	NaN	NaN	NaN	NaN	0	NaN	O60942
24.0628	24.4547	24.0224	NaN	NaN	NaN	0	NaN	O75027
25.968	26.4375	26.6497	NaN	NaN	NaN	0	NaN	O75083
24.5583	24.6708	24.3753	NaN	NaN	NaN	0	NaN	O75131;Q86YQ8;Q96A23;Q9UBL6;Q8IYJ1;Q9HCH3;O95741
27.0262	26.8086	27.1298	NaN	NaN	NaN	0	NaN	O75144
NaN	NaN	23.107	NaN	NaN	NaN	0	NaN	O75150
NaN	22.3983	22.3705	NaN	NaN	NaN	0	NaN	O75152;P0DQW0;A0A1B0GTU1
24.5012	24.5568	24.3896	NaN	NaN	NaN	0	NaN	O75153;Q9Y5I4
22.8816	22.7542	NaN	NaN	NaN	NaN	0	NaN	O75165
23.248	23.2252	23.7482	NaN	NaN	NaN	0	NaN	O75306
24.8376	24.9778	24.7466	NaN	NaN	NaN	0	NaN	O75340
NaN	NaN	23.0504	NaN	NaN	NaN	0	NaN	O75348;O95670
24.7016	24.8062	24.729	NaN	NaN	NaN	0	NaN	O75351;Q6PIW4
25.1306	25.1489	25.3997	NaN	NaN	NaN	0	NaN	O75367
25.0552	24.7986	24.75	NaN	NaN	NaN	0	NaN	O75369
NaN	NaN	24.1675	NaN	NaN	NaN	0	NaN	O75376
24.4558	24.2326	24.335	NaN	NaN	NaN	0	NaN	O75396
26.2995	25.8751	25.8792	NaN	NaN	NaN	0	NaN	O75400
23.0367	22.6329	22.6392	NaN	NaN	NaN	0	NaN	O75427
24.1536	24.0146	24.217	NaN	NaN	NaN	0	NaN	O75436
23.6296	23.5744	23.7275	NaN	NaN	NaN	0	NaN	O75439
25.3123	25.2921	25.3127	NaN	NaN	NaN	0	NaN	O75477
25.124	25.269	24.6772	NaN	NaN	NaN	0	NaN	O75494;Q8WXF0
23.3228	23.1133	24.0031	NaN	NaN	NaN	0	NaN	O75530
24.3027	24.3199	24.0789	NaN	NaN	NaN	0	NaN	O75533
25.4166	25.4028	25.3391	NaN	NaN	NaN	0	NaN	O75534
22.5345	NaN	23.2032	NaN	NaN	NaN	0	NaN	O75558
23.257	23.1781	22.9944	NaN	NaN	NaN	0	NaN	O75592
26.0824	25.7562	25.7164	NaN	NaN	NaN	0	NaN	O75608
27.0165	27.0773	27.0679	NaN	NaN	NaN	0	NaN	O75643
25.4927	25.3149	25.1892	NaN	NaN	NaN	0	NaN	O75663
NaN	NaN	22.1556	NaN	NaN	NaN	0	NaN	O75676;O75582
23.5106	23.5822	23.6708	NaN	NaN	NaN	0	NaN	O75691
24.856	24.817	25.0907	NaN	NaN	NaN	0	NaN	O75694
23.5315	23.5063	23.5425	NaN	NaN	NaN	0	NaN	O75717
23.6331	23.0943	NaN	NaN	NaN	NaN	0	NaN	O75792
24.7539	25.3905	25.0409	NaN	NaN	NaN	0	NaN	O75874
25.1787	25.7523	25.166	NaN	NaN	NaN	0	NaN	O75880
20.088	20.8822	20.1658	NaN	NaN	NaN	0	NaN	O75923;Q9NZM1
23.4611	NaN	23.489	NaN	NaN	NaN	0	NaN	O75934
24.2399	24.2367	24.1723	NaN	NaN	NaN	0	NaN	O75947
24.2552	24.4995	24.2169	NaN	NaN	NaN	0	NaN	O75955
25.8615	26.3471	26.3459	NaN	NaN	NaN	0	NaN	O76021
23.0976	22.9873	23.1206	NaN	NaN	NaN	0	NaN	O76031
25.0712	25.2651	25.0459	NaN	NaN	NaN	0	NaN	O76094
25.2358	25.4228	25.5252	NaN	NaN	NaN	0	NaN	O94776
25.7888	25.5453	25.9078	NaN	NaN	NaN	0	NaN	O94804
23.7922	23.5153	23.6464	NaN	NaN	NaN	0	NaN	O94819
NaN	24.0165	23.4089	NaN	NaN	NaN	0	NaN	O94822
24.8169	24.8408	24.9132	NaN	NaN	NaN	0	NaN	O94826
25.0288	25.0204	25.1185	NaN	NaN	NaN	0	NaN	O94874
25.1211	24.9534	24.825	NaN	NaN	NaN	0	NaN	O94903
26.8436	27.9699	27.5267	24.7773	24.8458	25.0094	1.88722	2.56926	O94905
25.5175	25.4252	25.4931	NaN	NaN	NaN	0	NaN	O94906
NaN	NaN	21.9803	NaN	NaN	NaN	0	NaN	O94966
NaN	NaN	23.2617	NaN	NaN	NaN	0	NaN	O94973
25.2659	24.8951	25.3042	NaN	NaN	NaN	0	NaN	O94979
22.6818	23.2128	23.0817	NaN	NaN	NaN	0	NaN	O95071
25.2118	24.9914	25.0768	NaN	NaN	NaN	0	NaN	O95104;Q9UPN6
23.4009	23.0973	23.3268	NaN	NaN	NaN	0	NaN	O95140
23.8237	23.7354	24.425	NaN	NaN	NaN	0	NaN	O95154
23.721	23.3254	23.3561	NaN	NaN	NaN	0	NaN	O95163
23.3813	23.1599	23.1612	NaN	NaN	NaN	0	NaN	O95202
24.789	24.1803	24.47	NaN	NaN	NaN	0	NaN	O95232
23.7382	23.4696	23.5706	NaN	NaN	NaN	0	NaN	O95251
NaN	24.5525	NaN	NaN	NaN	NaN	0	NaN	O95319
23.3995	23.7032	23.196	NaN	NaN	NaN	0	NaN	O95336
24.7291	24.5489	24.737	NaN	NaN	NaN	0	NaN	O95347
23.6402	23.2911	23.6395	NaN	NaN	NaN	0	NaN	O95352
25.7332	26.0488	25.8623	NaN	NaN	NaN	0	NaN	O95361;Q309B1
24.0165	23.8786	24.1	NaN	NaN	NaN	0	NaN	O95373
24.8529	24.758	25.1025	NaN	NaN	NaN	0	NaN	O95453
24.0036	24.4448	24.2374	NaN	NaN	NaN	0	NaN	O95466
NaN	NaN	22.2803	NaN	NaN	NaN	0	NaN	O95563
24.9962	25.0082	25.0952	NaN	NaN	NaN	0	NaN	O95573
23.3653	23.0159	23.4843	NaN	NaN	NaN	0	NaN	O95602
24.7342	24.6829	24.4329	NaN	NaN	NaN	0	NaN	O95671
26.5859	26.6465	26.7523	NaN	NaN	NaN	0	NaN	O95716
23.8119	23.6457	23.9835	NaN	NaN	NaN	0	NaN	O95747;Q9UEW8
24.6919	24.4145	24.7974	NaN	NaN	NaN	0	NaN	O95757
24.759	25.1054	24.6336	NaN	NaN	NaN	0	NaN	O95758
24.5822	24.4868	24.535	NaN	NaN	NaN	0	NaN	O95782
24.2169	24.5715	24.1431	NaN	NaN	NaN	0	NaN	O95816
23.6488	24.0852	24.0563	NaN	NaN	NaN	0	NaN	O95819;Q9UKE5;Q8N4C8
23.9585	23.9252	23.5483	NaN	NaN	NaN	0	NaN	O95831
23.7396	23.7044	23.7777	NaN	NaN	NaN	0	NaN	O95834
22.4804	22.8762	22.6818	NaN	NaN	NaN	0	NaN	O95999
NaN	24.5271	NaN	NaN	NaN	NaN	0	NaN	O96008
22.9692	NaN	NaN	NaN	NaN	NaN	0	NaN	O96011
NaN	23.7742	NaN	NaN	NaN	NaN	0	NaN	O96019
25.1009	24.8158	24.9192	NaN	NaN	NaN	0	NaN	P00338
24.8047	24.5747	24.8491	NaN	NaN	NaN	0	NaN	P00367;P49448
23.2026	23.3605	23.1071	NaN	NaN	NaN	0	NaN	P00374;Q86XF0
25.0024	24.8627	24.6934	NaN	NaN	NaN	0	NaN	P00387
26.6744	26.6701	26.7738	24.7534	NaN	24.8875	2.25437	1.88562	P00403
26.0241	25.6463	25.8125	24.6903	24.66	24.93	2.71488	1.06755	P00558;P07205
NaN	NaN	23.8379	NaN	NaN	NaN	0	NaN	P00749
25.1202	25.0373	24.9902	NaN	NaN	NaN	0	NaN	P00918
NaN	NaN	22.4736	NaN	NaN	NaN	0	NaN	P01130
25.5574	25.1842	25.5148	NaN	NaN	NaN	0	NaN	P01889
25.0667	25.5781	25.1282	NaN	NaN	NaN	0	NaN	P02545
NaN	19.9742	20.2497	NaN	NaN	NaN	0	NaN	P02675
25.5495	25.1784	26.0945	NaN	NaN	NaN	0	NaN	P02751
28.6092	28.5468	28.5866	NaN	NaN	NaN	0	NaN	P02786;Q9UP52
23.383	23.1905	24.0315	NaN	NaN	NaN	0	NaN	P04040
25.8915	26.4145	26.037	NaN	NaN	NaN	0	NaN	P04075;P05062
22.1828	NaN	22.3758	NaN	NaN	NaN	0	NaN	P04114
25.3228	NaN	25.3293	NaN	NaN	NaN	0	NaN	P04156
29.3938	29.1237	29.2804	27.5463	27.3571	27.5153	4.04474	1.79309	P04406;O14556
26.7832	26.6165	26.7317	NaN	NaN	NaN	0	NaN	P04439
28.0613	28.183	28.1258	26.9883	26.854	26.8073	3.88423	1.24016	P04792
23.3857	23.4606	23.321	NaN	NaN	NaN	0	NaN	P04818
26.2214	26.163	26.331	24.5838	24.9146	24.9758	2.52551	1.41374	P04843
27.2981	26.7941	26.7078	NaN	23.8916	24.3903	1.96996	2.79236	P04899;P63096;P09471;P19087;A8MTJ3;P11488;P38405
25.3573	25.2356	25.4465	NaN	NaN	NaN	0	NaN	P05023;P13637;P50993;Q13733;P20648;P54707
21.1662	20.8927	NaN	NaN	NaN	NaN	0	NaN	P05106
29.8081	29.7183	29.9138	NaN	NaN	NaN	0	NaN	P05107
25.0139	NaN	NaN	NaN	NaN	NaN	0	NaN	P05109
NaN	21.7743	NaN	NaN	NaN	NaN	0	NaN	P05164
25.0565	25.4398	25.033	NaN	NaN	NaN	0	NaN	P05198
25.7953	25.7993	25.8514	NaN	NaN	NaN	0	NaN	P05387
24.7748	24.8762	25.3616	NaN	NaN	NaN	0	NaN	P05455
26.7054	26.7843	26.8423	NaN	NaN	NaN	0	NaN	P05556
24.9317	25.1693	25.0401	NaN	NaN	NaN	0	NaN	P05771
NaN	27.0931	NaN	NaN	NaN	NaN	0	NaN	P08590;P05976
27.1384	27.1526	27.1674	NaN	NaN	NaN	0	NaN	P06213;P14616
23.7027	23.8329	24.3801	NaN	NaN	NaN	0	NaN	P06396
25.2272	25.3106	25.2531	NaN	NaN	NaN	0	NaN	P06400
27.1338	26.9971	26.7575	23.8455	NaN	NaN	0	3.11733	P06493;Q00536;Q00537;Q07002;Q96Q40
26.0435	25.681	26.0829	NaN	NaN	NaN	0	NaN	P06733;P13929;P09104
26.2299	26.4186	26.6814	25.179	25.0716	25.3878	2.63022	1.23049	P06737
NaN	25.9973	NaN	NaN	NaN	NaN	0	NaN	P06744;CON__Q3ZBD7
25.8303	25.8531	25.5164	NaN	NaN	NaN	0	NaN	P06748
24.7673	23.9343	24.5782	NaN	NaN	NaN	0	NaN	P06753
25.9402	25.5004	25.2379	NaN	NaN	NaN	0	NaN	P33778;Q16778;P23527;P06899;Q8N257;Q6DRA6;Q6DN03
24.6891	24.8307	24.9578	NaN	NaN	NaN	0	NaN	P07195
23.0306	23.4545	23.3928	NaN	NaN	NaN	0	NaN	P07203
27.0383	27.2432	26.8507	NaN	NaN	NaN	0	NaN	P07237
22.6475	22.7381	22.98	NaN	NaN	NaN	0	NaN	P07332;P16591
24.7147	24.5807	24.3345	NaN	NaN	NaN	0	NaN	P07355;A6NMY6
24.9046	24.9476	24.9127	NaN	NaN	NaN	0	NaN	P07384
30.976	31.0371	30.7908	29.106	29.5768	29.0357	2.4014	1.69512	P07437;A6NNZ2
27.1715	26.9203	27.4629	NaN	NaN	NaN	0	NaN	P07737;CON__P02584
26.1933	26.9986	26.2049	NaN	NaN	NaN	0	NaN	P07741
27.6617	27.7507	27.614	24.2867	24.7813	24.9249	2.5224	3.01114	P07814
27.45	27.8174	27.5713	NaN	21.4164	NaN	0	6.19655	P07900;Q14568;Q58FG0
27.6067	27.1675	27.2798	NaN	NaN	NaN	0	NaN	P07948
23.3947	NaN	23.2288	NaN	NaN	NaN	0	NaN	P07954
23.2673	NaN	NaN	NaN	NaN	NaN	0	NaN	P07996;P35442
22.779	22.9893	22.7956	NaN	NaN	NaN	0	NaN	P08069
23.8819	23.8744	23.8947	NaN	NaN	NaN	0	NaN	P08133
27.1262	27.0308	26.9816	NaN	NaN	NaN	0	NaN	P08195
30.4806	30.5526	30.4374	26.8812	27.5883	27.7112	2.20719	3.09662	P08238;Q58FF7;Q58FF6;Q58FG1
26.1398	26.3232	26.198	NaN	NaN	NaN	0	NaN	P08240
25.315	25.4959	25.4641	NaN	NaN	NaN	0	NaN	P08243
27.4009	27.5704	25.2366	NaN	NaN	NaN	0	NaN	P08246
25.0103	25.0217	25.0272	NaN	NaN	NaN	0	NaN	P08311
NaN	NaN	20.713	NaN	NaN	NaN	0	NaN	P08514
25.8502	25.8809	25.5403	NaN	NaN	NaN	0	NaN	P08574
26.6382	26.3973	26.4349	NaN	NaN	NaN	0	NaN	P08575
23.9035	24.0964	24.1582	NaN	NaN	NaN	0	NaN	P08621
24.5397	24.6939	24.3995	NaN	NaN	NaN	0	NaN	P08631
27.533	27.5119	27.5201	NaN	NaN	NaN	0	NaN	P08648
26.2019	26.3679	26.1158	21.9958	22.0128	22.4397	3.82669	4.07905	P08670;P41219;P07197;Q16352;P12036;P07196
27.1083	26.7576	26.9513	NaN	NaN	NaN	0	NaN	P08708
24.5422	24.9447	24.5593	NaN	NaN	NaN	0	NaN	P08754
24.5964	24.7659	24.7225	NaN	NaN	NaN	0	NaN	P08758
27.9004	27.8013	28.0678	NaN	NaN	NaN	0	NaN	P08865;A0A8I5KQE6
25.7014	25.5858	25.4925	NaN	NaN	NaN	0	NaN	P09211
22.5647	22.2804	22.6984	NaN	NaN	NaN	0	NaN	P09326
26.7381	26.7743	27.151	NaN	NaN	NaN	0	NaN	P09382
26.8418	26.8839	27.0556	NaN	NaN	NaN	0	NaN	P09429;B2RPK0
23.3141	23.8444	23.9719	NaN	NaN	NaN	0	NaN	P09543
NaN	22.5887	NaN	NaN	NaN	NaN	0	NaN	P09619;P16234
27.0532	27.1457	26.2339	NaN	22.1874	NaN	0	4.62353	P09651;A0A2R8Y4L2;Q32P51
25.0668	25.0474	25.2387	NaN	NaN	21.4427	0	3.67494	P09874
NaN	23.181	23.3582	NaN	NaN	NaN	0	NaN	P09972
24.7295	25.0943	25.095	NaN	NaN	NaN	0	NaN	P0DMV8;P0DMV9
24.1227	24.3532	24.0713	NaN	NaN	NaN	0	NaN	P10155
26.5091	26.0272	26.0085	NaN	NaN	NaN	0	NaN	P10321;P30511
25.2327	24.9505	24.6521	NaN	NaN	NaN	0	NaN	P10398
26.883	26.4314	26.1593	NaN	23.4553	NaN	0	3.03599	P10515
26.9824	27.1254	26.8514	NaN	NaN	NaN	0	NaN	P10606
23.6548	23.6373	23.7999	NaN	NaN	NaN	0	NaN	P10620
24.8492	25.0316	24.6845	NaN	NaN	NaN	0	NaN	P10644;P31321
24.7068	25.159	24.9381	NaN	NaN	NaN	0	NaN	P10768
28.9942	28.635	29.064	27.3787	27.5224	26.9387	2.61948	1.61779	P10809
26.3332	26.129	26.437	NaN	NaN	NaN	0	NaN	P11021
28.5777	28.5687	28.7789	24.2623	24.0894	24.7387	3.13061	4.27832	P11142;P54652
25.4673	25.306	25.2425	NaN	NaN	NaN	0	NaN	P11172
23.3425	24.0779	23.7561	NaN	NaN	NaN	0	NaN	P11216
NaN	24.5393	25.0847	NaN	NaN	NaN	0	NaN	P11234
26.0496	25.9251	26.0807	NaN	NaN	NaN	0	NaN	P11388
25.604	25.6022	25.587	NaN	NaN	NaN	0	NaN	P11413
26.6618	26.3454	26.7086	NaN	NaN	NaN	0	NaN	P11586
26.0494	26.1079	26.0026	NaN	NaN	NaN	0	NaN	P11717
26.8486	26.8422	26.8272	NaN	NaN	NaN	0	NaN	P11766
27.5652	27.4904	27.483	NaN	NaN	NaN	0	NaN	P11940;Q9H361;Q4VXU2;Q96DU9
25.9855	26.0909	26.601	23.9542	24.262	24.2255	2.62453	2.0786	P12004
27.5025	27.6641	27.765	NaN	NaN	NaN	0	NaN	P12268
23.7665	23.6401	24.2081	NaN	NaN	NaN	0	NaN	P12270
26.6927	26.5922	26.613	NaN	NaN	NaN	0	NaN	P12318
23.2424	23.1949	23.7207	NaN	NaN	NaN	0	NaN	P12694
24.2917	23.6576	24.1934	NaN	NaN	NaN	0	NaN	P12814;P35609;Q08043
27.2968	27.0794	27.2178	NaN	NaN	NaN	0	NaN	P12956
26.2035	26.2441	27.2393	NaN	23.9664	23.7452	2.00298	2.70648	P13010
24.2414	24.7741	NaN	NaN	NaN	NaN	0	NaN	P13073
27.0258	26.9121	27.4379	NaN	NaN	NaN	0	NaN	P13489
25.6286	NaN	NaN	NaN	NaN	NaN	0	NaN	P13498
24.8493	24.7126	24.1414	NaN	NaN	NaN	0	NaN	P13591
24.1954	24.1736	23.9803	NaN	NaN	NaN	0	NaN	P13598
27.3539	27.1914	27.1121	NaN	NaN	NaN	0	NaN	P13612
29.3412	29.1737	29.2276	26.5759	26.6087	26.9474	3.24368	2.53686	P13639
23.963	23.8717	23.9189	NaN	NaN	NaN	0	NaN	P13667
26.4948	27.4164	26.491	NaN	NaN	NaN	0	NaN	P13693;Q56UQ5
26.9349	26.7876	27.4833	NaN	NaN	NaN	0	NaN	P13727
25.0774	24.8859	24.8577	NaN	NaN	NaN	0	NaN	P13796;P13797;Q14651
23.87	24.1903	23.8014	NaN	NaN	NaN	0	NaN	P13807;P54840
23.0757	23.201	23.1701	NaN	NaN	NaN	0	NaN	P13861;P31323
26.7732	26.9287	26.5317	NaN	NaN	NaN	0	NaN	P14384
25.8157	25.7687	25.7119	NaN	NaN	NaN	0	NaN	P14550
25.5791	25.5345	25.4184	NaN	NaN	NaN	0	NaN	P14598;A6NI72;A8MVU1
27.3346	27.0406	27.3957	NaN	NaN	NaN	0	NaN	P14625;Q58FF3
26.6972	26.8083	26.6799	NaN	NaN	NaN	0	NaN	P14678;P63162
22.7662	22.7953	22.6183	NaN	NaN	NaN	0	NaN	P14735
27.6293	27.9722	27.8415	24.9797	24.8771	25.3005	3.99114	2.76188	P14866
26.6698	26.8148	26.6659	23.5356	24.4105	24.4847	1.91745	2.57321	P14868
NaN	24.2477	24.2458	NaN	NaN	NaN	0	NaN	P15151
27.449	27.3723	27.4754	NaN	NaN	NaN	0	NaN	P15153
25.2538	25.2558	25.1075	NaN	NaN	NaN	0	NaN	P15170;Q8IYD1
25.2883	24.7607	25.3846	NaN	NaN	NaN	0	NaN	P15374
24.9785	25.4354	25.6268	NaN	NaN	NaN	0	NaN	P15498;Q9UKW4
25.9729	26.1661	26.6026	NaN	NaN	NaN	0	NaN	P15529
25.7118	24.9919	25.2904	NaN	NaN	NaN	0	NaN	P15531
28.3863	28.8199	28.1278	NaN	NaN	NaN	0	NaN	P16070
29.8494	29.4965	29.5836	NaN	NaN	NaN	0	NaN	P16150
27.2729	27.7028	27.385	NaN	NaN	25.0833	0	2.37023	P16152
NaN	NaN	23.1345	NaN	NaN	NaN	0	NaN	P16219
26.1969	24.8588	25.9606	NaN	NaN	NaN	0	NaN	P16284
24.9292	24.8605	24.8044	NaN	NaN	NaN	0	NaN	P16435
26.1773	26.1908	25.9086	21.8365	NaN	21.3295	1.71707	4.50922	P16615
23.1595	22.9926	23.0222	NaN	NaN	NaN	0	NaN	P16671
23.5222	23.7293	23.376	NaN	NaN	NaN	0	NaN	P16885
NaN	NaN	21.625	NaN	NaN	NaN	0	NaN	P17301
23.8447	24.5487	24.0186	NaN	NaN	NaN	0	NaN	P17480
25.7269	25.5226	25.6783	NaN	NaN	NaN	0	NaN	P17812;Q9NRF8
25.7109	26.5236	26.5725	NaN	NaN	NaN	0	NaN	P17844
27.281	27.2088	26.9972	21.4364	21.7973	22.5702	2.59146	5.2277	P17858
24.3276	24.323	24.1908	NaN	NaN	NaN	0	NaN	P17980
24.7151	25.0732	24.8635	NaN	NaN	NaN	0	NaN	P18031
23.1516	23.5141	23.4143	NaN	NaN	NaN	0	NaN	P18074
26.9519	27.3249	27.0539	NaN	NaN	NaN	0	NaN	P18085
NaN	NaN	23.9013	NaN	NaN	NaN	0	NaN	P18433
24.1885	24.0153	23.7745	NaN	NaN	NaN	0	NaN	P18440
26.9409	26.6619	26.6634	25.4957	25.9793	25.7733	2.21573	1.00597	P18583
28.7621	28.7953	28.7712	26.6573	26.5226	26.7264	3.23383	2.14079	P18621
25.437	25.1106	24.9933	NaN	NaN	NaN	0	NaN	P18669;P15259;Q8N0Y7
NaN	25.0179	25.7499	NaN	NaN	NaN	0	NaN	P18754
24.9463	24.758	24.8185	NaN	NaN	NaN	0	NaN	P18858
24.2032	24.3158	23.9546	NaN	NaN	NaN	0	NaN	P19256
27.6893	28.1715	28.0836	NaN	NaN	NaN	0	NaN	P19338
24.0265	23.9658	23.7115	NaN	NaN	NaN	0	NaN	P19387
24.9419	24.9144	24.4653	NaN	NaN	NaN	0	NaN	P19388
NaN	23.6651	NaN	NaN	NaN	NaN	0	NaN	P19447
22.1383	22.7446	NaN	NaN	NaN	NaN	0	NaN	P19474
22.3763	22.5315	22.6	NaN	NaN	NaN	0	NaN	P19525
26.7628	26.9015	26.7032	24.9059	24.9717	24.9619	3.49949	1.84264	P19623
23.5355	23.6922	23.3446	NaN	NaN	NaN	0	NaN	P19784
25.4421	25.7438	25.6326	NaN	NaN	NaN	0	NaN	P20042
23.3764	23.6777	23.3749	NaN	NaN	NaN	0	NaN	P20073
26.9836	26.4152	26.8338	NaN	NaN	NaN	0	NaN	P20138
28.7643	28.856	28.7884	NaN	NaN	NaN	0	NaN	P20340
NaN	23.7234	23.4939	NaN	NaN	NaN	0	NaN	P20585
25.2109	25.1577	24.5906	NaN	NaN	NaN	0	NaN	P20674
29.5273	29.4261	29.7048	NaN	NaN	NaN	0	NaN	P20700
28.8769	29.2617	29.4263	NaN	NaN	NaN	0	NaN	P20701
24.6254	24.3463	24.9002	NaN	NaN	NaN	0	NaN	P20839
25.3463	25.1565	25.7116	NaN	NaN	NaN	0	NaN	P21127;Q9UQ88;Q13882
NaN	24.4429	24.2457	NaN	NaN	NaN	0	NaN	P21281;P15313
26.1252	25.8922	26.0336	NaN	NaN	NaN	0	NaN	P21333
26.4121	26.6349	26.5419	NaN	NaN	NaN	0	NaN	P21796
22.9357	NaN	NaN	NaN	NaN	NaN	0	NaN	P21912
24.451	25.4593	25.9743	NaN	NaN	NaN	0	NaN	P21964
21.2412	22.5419	NaN	NaN	NaN	NaN	0	NaN	P21980
27.3294	26.6421	26.947	25.9748	25.9157	25.8436	1.52795	1.06148	P22087
27.2333	27.1571	27.2119	24.7186	25.0069	24.9909	3.00912	2.29528	P22102
26.3234	25.8696	26.3631	NaN	NaN	NaN	0	NaN	P22234
25.2561	25.6664	25.3741	NaN	NaN	NaN	0	NaN	P22307
26.1233	26.1115	26.2275	NaN	NaN	NaN	0	NaN	P22314
25.4117	25.4063	25.5363	24.7457	24.1542	24.1711	1.59058	1.09444	P22570
29.4382	29.4222	29.497	NaN	NaN	NaN	0	NaN	P22626
24.4409	24.8841	24.3095	NaN	NaN	NaN	0	NaN	P23193
NaN	21.9908	NaN	NaN	NaN	NaN	0	NaN	P23229
28.066	28.0585	28.2055	26.2489	26.0192	26.421	2.91199	1.8803	P23246
24.1359	23.8348	24.0396	NaN	NaN	NaN	0	NaN	P23258;Q9NRH3
25.938	24.8383	26.1953	NaN	NaN	NaN	0	NaN	P23284
25.0837	24.7058	24.7117	NaN	NaN	NaN	0	NaN	P23368
27.4058	27.6407	27.8224	25.3245	25.4014	25.1967	3.30583	2.31545	P23381
29.1974	29.5326	29.4258	28.4036	28.205	28.5465	2.6932	1.00023	P23396
26.529	25.9331	26.6182	NaN	NaN	NaN	0	NaN	P23526
24.4804	24.2329	24.4546	NaN	NaN	NaN	0	NaN	P23634
25.1133	25.1688	25.43	23.9521	24.4524	24.1264	2.22768	1.06044	P23919
25.1179	25.0481	24.927	NaN	NaN	NaN	0	NaN	P23921
24.8027	23.7324	24.7653	NaN	NaN	NaN	0	NaN	P24158
25.4352	25.5177	25.3151	NaN	NaN	NaN	0	NaN	P24534
24.8133	24.5138	24.6919	NaN	NaN	NaN	0	NaN	P24539
24.8969	25.1125	24.7191	NaN	NaN	NaN	0	NaN	P24666
25.5149	25.1439	25.4206	NaN	NaN	NaN	0	NaN	P24752
23.9314	23.1922	23.8623	NaN	NaN	NaN	0	NaN	P24928
23.0933	23.2286	23.3322	NaN	NaN	NaN	0	NaN	P24941;Q00526
26.2035	26.094	26.0982	NaN	NaN	NaN	0	NaN	P25098;P35626
27.5772	27.3152	27.5996	21.1246	22.2977	23.1766	1.9608	5.29767	P25205
28.1412	28.3395	28.5026	NaN	NaN	NaN	0	NaN	P25398
23.0277	22.8993	22.9818	NaN	NaN	NaN	0	NaN	P25685
24.4258	25.0998	25.1016	NaN	NaN	NaN	0	NaN	P25786
25.0292	25.2052	24.9057	NaN	NaN	NaN	0	NaN	P25788
25.5317	25.2033	25.4787	NaN	NaN	NaN	0	NaN	P25789
22.9665	21.971	NaN	NaN	NaN	NaN	0	NaN	P26010
26.1214	25.6166	25.9513	NaN	NaN	NaN	0	NaN	P26038
25.4891	25.0362	25.4286	NaN	NaN	NaN	0	NaN	P26196
25.8874	25.9016	25.7516	NaN	NaN	NaN	0	NaN	P26358
22.8885	NaN	NaN	NaN	NaN	NaN	0	NaN	P26368
29.2821	29.6524	29.6294	27.7953	26.9232	27.6999	2.05864	2.0485	P26373
25.3459	25.5468	25.3315	NaN	NaN	NaN	0	NaN	P26447
23.1517	23.5157	24.1437	NaN	NaN	NaN	0	NaN	P26583
25.6813	25.7002	25.9634	NaN	NaN	NaN	0	NaN	P26599
26.9125	26.7886	26.4829	NaN	NaN	NaN	0	NaN	P26639
27.727	27.4934	27.7302	23.6992	23.456	24.1657	2.99832	3.87656	P26640
26.7661	26.5701	26.5393	NaN	NaN	NaN	0	NaN	P26951
25.5863	25.2553	24.6341	NaN	NaN	NaN	0	NaN	P27105
25.1666	24.9379	24.9851	NaN	NaN	NaN	0	NaN	P27348
23.2344	NaN	23.4317	NaN	NaN	NaN	0	NaN	P27361;Q16659;P31152
29.7108	30.1968	29.7736	25.2933	23.7203	25.7304	1.95892	4.97909	P27635
24.8433	24.7759	25.0434	NaN	NaN	NaN	0	NaN	P27694
24.4246	NaN	24.901	NaN	NaN	NaN	0	NaN	P27695
25.1841	25.1946	24.9892	NaN	NaN	NaN	0	NaN	P27707
27.88	28.1414	29.4548	NaN	23.7271	NaN	0	4.76495	P27708;P31327
29.5552	29.1478	30.1501	25.7765	25.5399	25.7074	2.43433	3.94312	P27797
26.8441	27.0576	27.0355	NaN	NaN	NaN	0	NaN	P27824
23.3155	23.0084	22.7604	NaN	NaN	NaN	0	NaN	P27986;O00459;Q92569
24.6172	24.3946	24.8943	NaN	NaN	NaN	0	NaN	P28066
23.1813	23.458	23.2454	NaN	NaN	NaN	0	NaN	P28331
24.5034	24.653	24.6395	NaN	NaN	NaN	0	NaN	P28340
24.4514	24.1081	23.2503	NaN	NaN	NaN	0	NaN	P28482
24.1561	NaN	23.6352	NaN	NaN	NaN	0	NaN	P28676
23.1292	23.0198	22.9498	NaN	NaN	NaN	0	NaN	P28702
24.574	24.642	24.5401	NaN	23.503	NaN	0	1.08236	P28838
NaN	24.2548	24.4066	NaN	NaN	NaN	0	NaN	P28907
23.9132	23.913	23.8392	NaN	NaN	NaN	0	NaN	P29144
24.0029	24.1159	24.0886	NaN	NaN	NaN	0	NaN	P29218
27.6344	27.2881	27.2249	21.3648	NaN	NaN	0	6.01762	P29350
23.6008	23.2228	23.3621	NaN	NaN	NaN	0	NaN	P29372
21.8369	21.913	20.905	NaN	NaN	NaN	0	NaN	P29401
24.0384	23.8901	24.2149	NaN	NaN	NaN	0	NaN	P29466
24.6319	24.1572	24.8431	NaN	NaN	NaN	0	NaN	P29590
24.3409	24.4549	24.1416	NaN	NaN	NaN	0	NaN	P29597
24.7631	24.4518	24.8619	NaN	NaN	NaN	0	NaN	P29692
25.9581	26.1031	26.2133	NaN	NaN	NaN	0	NaN	P30040
25.9498	26.0917	24.5987	NaN	NaN	NaN	0	NaN	P30043
25.0829	24.5182	24.7481	NaN	NaN	NaN	0	NaN	P30048
26.1527	26.1842	26.3107	NaN	NaN	NaN	0	NaN	P30050
25.6347	25.7323	25.5891	NaN	NaN	NaN	0	NaN	P30085
26.1933	26.2483	26.4077	NaN	NaN	NaN	0	NaN	P30101
26.055	26.5532	26.1935	NaN	NaN	NaN	0	NaN	P30153
NaN	NaN	23.3023	NaN	NaN	NaN	0	NaN	P30154
24.1767	24.0998	24.3883	NaN	NaN	NaN	0	NaN	P30519
NaN	24.0416	NaN	NaN	NaN	NaN	0	NaN	P30520
24.1538	23.8423	24.3015	NaN	NaN	NaN	0	NaN	P30566
22.4089	23.121	22.563	NaN	NaN	NaN	0	NaN	P30626
24.0961	23.791	24.0825	NaN	NaN	NaN	0	NaN	P30679
23.0797	21.7253	22.2714	NaN	NaN	NaN	0	NaN	P30740
22.8024	NaN	NaN	NaN	NaN	NaN	0	NaN	P30837;O94788;P00352;P47895
24.3941	24.5314	24.4366	NaN	NaN	NaN	0	NaN	P30876
25.9873	27.0869	25.0804	NaN	NaN	NaN	0	NaN	P31146
25.9797	25.9893	25.8933	NaN	NaN	NaN	0	NaN	P31153;Q00266
23.7916	23.6909	23.7299	NaN	NaN	NaN	0	NaN	P31483
25.6121	25.385	25.9521	NaN	NaN	NaN	0	NaN	P31689
23.5747	23.7923	22.9163	NaN	NaN	NaN	0	NaN	P31749;Q9Y243
23.5935	23.1752	23.5234	NaN	NaN	NaN	0	NaN	P31751
26.2128	26.0003	26.3083	NaN	NaN	NaN	0	NaN	P31939
25.958	25.8456	26.1038	NaN	NaN	NaN	0	NaN	P31942
28.816	28.9628	28.7828	26.8259	26.7932	26.8434	3.45283	2.03304	P31943
26.0292	25.6089	25.9811	NaN	NaN	NaN	0	NaN	P31946
25.6518	25.2959	25.4663	NaN	NaN	NaN	0	NaN	P31948
24.5005	24.5257	24.0939	NaN	NaN	NaN	0	NaN	P32119
23.0122	23.1625	22.8645	NaN	NaN	NaN	0	NaN	P32189;Q14409;Q14410
26.5684	26.089	26.0802	NaN	NaN	NaN	0	NaN	P32942
26.151	26.4597	26.1707	NaN	NaN	NaN	0	NaN	P32970
25.4359	25.7162	25.5069	NaN	NaN	NaN	0	NaN	P33121;Q9UKU0
24.2367	23.6889	24.3034	NaN	NaN	NaN	0	NaN	P33176;Q12840
23.5822	23.2703	23.3159	NaN	NaN	NaN	0	NaN	P33897;Q9UBJ2
27.9389	28.0909	27.9536	22.9915	25.0092	24.7691	1.56552	3.7379	P33991;Q9UJA3
27.2495	27.2148	27.1613	23.303	24.6763	24.6006	1.68055	3.01524	P33992
27.4251	27.4809	27.4498	26.1447	26.1832	26.2063	6.05532	1.27389	P33993
26.8466	26.8472	26.7103	NaN	NaN	NaN	0	NaN	P34741
25.1985	25.9357	25.9241	NaN	NaN	NaN	0	NaN	P34910
25.3988	25.1203	25.2209	NaN	NaN	NaN	0	NaN	P34932
24.1219	24.3349	24.2831	NaN	NaN	NaN	0	NaN	P35236
24.4449	24.7928	24.675	NaN	NaN	NaN	0	NaN	P35249
24.2643	23.9339	24.1678	NaN	NaN	NaN	0	NaN	P35250
23.6907	23.7004	23.822	NaN	NaN	NaN	0	NaN	P35251
28.6016	28.7793	28.6851	NaN	27.2656	27.3436	3.6421	1.38404	P35268
23.1601	NaN	23.2807	NaN	NaN	NaN	0	NaN	P35520
27.408	27.3148	27.4284	22.6018	22.6723	23.0627	3.27254	4.6048	P35579;REV__Q9UKV3
24.446	24.3279	24.2718	NaN	NaN	NaN	0	NaN	P35606
25.5317	25.5258	25.593	NaN	NaN	NaN	0	NaN	P35613
25.7766	25.5994	25.6398	NaN	NaN	NaN	0	NaN	P35637
25.3466	25.6328	25.4907	NaN	NaN	NaN	0	NaN	P35658
25.6993	25.5614	25.4831	NaN	NaN	NaN	0	NaN	P35659
NaN	NaN	23.2994	NaN	NaN	NaN	0	NaN	P35914
25.716	25.9692	26.0936	NaN	NaN	NaN	0	NaN	P35998
24.7845	24.9251	24.2151	NaN	NaN	NaN	0	NaN	P36404
25.4642	25.2666	24.6884	NaN	NaN	NaN	0	NaN	P36507
NaN	22.9224	NaN	NaN	NaN	NaN	0	NaN	P36551
28.1954	29.1995	29.0862	26.1755	26.3983	26.5488	1.99999	2.45282	P36578
24.5417	24.6605	24.6889	NaN	NaN	NaN	0	NaN	P36639
25.3294	25.2358	24.8925	NaN	NaN	NaN	0	NaN	P36888
24.1782	24.2572	24.3634	NaN	NaN	NaN	0	NaN	P36915
24.57	24.3934	24.7762	NaN	NaN	NaN	0	NaN	P36957
24.0745	23.9907	23.9567	NaN	NaN	NaN	0	NaN	P37108
NaN	23.7646	NaN	NaN	NaN	NaN	0	NaN	P37198
25.3368	25.4471	25.3998	NaN	NaN	NaN	0	NaN	P37268
24.3733	24.5372	24.2633	NaN	NaN	NaN	0	NaN	P37802
25.5284	25.7012	25.7795	NaN	NaN	NaN	0	NaN	P37837
25.2927	25.2203	25.2701	NaN	NaN	NaN	0	NaN	P38159;O75526;Q8N7X1
25.6827	25.8418	25.7971	NaN	NaN	NaN	0	NaN	P38606
27.5505	27.3834	27.0567	24.4556	24.7897	24.4527	3.77458	2.76419	P38919
24.7273	25.1397	24.5459	NaN	NaN	NaN	0	NaN	P39019
24.8719	25.1108	25.6231	NaN	NaN	23.9855	0	1.21636	P39656
25.6545	25.6578	25.7603	NaN	NaN	NaN	0	NaN	P39748
25.6064	25.444	25.7914	NaN	NaN	NaN	0	NaN	P40121
23.6691	NaN	NaN	NaN	NaN	NaN	0	NaN	P40306
29.0414	29.2655	29.2489	27.4678	27.4317	27.6765	4.01965	1.65994	P40429;Q6NVV1
22.8327	23.2741	22.7369	NaN	NaN	NaN	0	NaN	P40692
24.7761	24.8723	24.7993	NaN	NaN	NaN	0	NaN	P40763
28.1472	28.7703	28.3082	NaN	NaN	NaN	0	NaN	P40926
24.6589	24.3893	23.9963	NaN	NaN	NaN	0	NaN	P40937
24.7275	24.8435	24.8556	NaN	NaN	NaN	0	NaN	P40938
26.4194	26.607	26.6454	NaN	NaN	NaN	0	NaN	P41091;Q2VIR3
26.0408	26.4353	26.2834	NaN	NaN	NaN	0	NaN	P41218
25.6401	25.7742	25.3073	NaN	NaN	NaN	0	NaN	P41227;Q9BSU3
25.5109	25.5927	25.4032	NaN	NaN	NaN	0	NaN	P41240
26.4143	26.6349	26.7657	23.724	23.8359	23.9358	4.01051	2.77309	P41252
24.5707	24.761	24.517	NaN	NaN	NaN	0	NaN	P41440
NaN	23.8453	NaN	NaN	NaN	NaN	0	NaN	P41743
23.7173	24.367	23.9554	NaN	NaN	NaN	0	NaN	P42166
26.3369	26.1608	25.8992	NaN	NaN	NaN	0	NaN	P42224
24.3374	24.0838	23.52	NaN	NaN	NaN	0	NaN	P42226
24.0478	24.0056	23.8962	NaN	NaN	NaN	0	NaN	P42285
24.4602	24.1821	NaN	NaN	NaN	NaN	0	NaN	P42331
25.258	25.2249	25.8525	NaN	NaN	NaN	0	NaN	P42345
29.0272	28.1909	27.8404	NaN	NaN	NaN	0	NaN	P42677
NaN	24.3596	23.438	NaN	NaN	NaN	0	NaN	P42696
27.559	27.7369	27.7403	26.0467	26.1683	25.6977	2.607	1.70781	P42766
26.1861	26.2861	26.1929	NaN	NaN	NaN	0	NaN	P42768
27.574	25.9663	26.9519	NaN	NaN	NaN	0	NaN	P43243
24.4478	24.5865	24.5281	NaN	NaN	NaN	0	NaN	P43246
23.8201	NaN	NaN	NaN	NaN	NaN	0	NaN	P43250
NaN	20.9804	NaN	NaN	NaN	NaN	0	NaN	P43304
26.2065	26.4676	26.4251	NaN	NaN	NaN	0	NaN	P43405;Q8NFD2
25.3499	25.291	25.3127	NaN	NaN	NaN	0	NaN	P43487
24.3668	22.786	23.6574	NaN	NaN	NaN	0	NaN	P43490
25.9463	25.7698	26.0689	NaN	NaN	NaN	0	NaN	P43686
27.9408	27.9718	28.0353	26.6996	26.7138	26.8869	3.28922	1.21582	P45880
22.9331	NaN	23.2687	NaN	NaN	NaN	0	NaN	P45954
24.4419	24.0245	24.2054	NaN	NaN	NaN	0	NaN	P45974
20.9739	NaN	22.4775	NaN	NaN	NaN	0	NaN	P46013
24.9218	25.2002	25.1362	NaN	NaN	NaN	0	NaN	P46060
25.496	25.6131	25.7143	NaN	NaN	NaN	0	NaN	P46063
24.7411	24.848	24.8444	NaN	NaN	NaN	0	NaN	P46087
25.3282	25.4081	25.4199	NaN	NaN	NaN	0	NaN	P46109
23.5497	23.5286	23.955	NaN	NaN	NaN	0	NaN	P46379
25.4766	25.25	25.91	NaN	NaN	NaN	0	NaN	P46459
24.2198	24.1014	24.8694	NaN	NaN	NaN	0	NaN	P46531
26.0917	26.269	25.8727	23.8527	NaN	NaN	0	2.22509	P46777
30.5354	30.3989	30.602	28.9654	29.3747	29.5074	2.00187	1.22958	P46778
29.7714	30.1875	30.2827	28.8947	29.1217	28.7617	2.25279	1.1545	P46781
28.8519	28.8106	28.9348	NaN	NaN	NaN	0	NaN	P46782
26.6518	26.7031	26.6176	NaN	NaN	NaN	0	NaN	P46783;Q9NQ39
25.6173	25.3751	25.6631	NaN	NaN	NaN	0	NaN	P46940;Q86VI3
25.5168	25.6356	25.7223	NaN	NaN	NaN	0	NaN	P47756
26.0323	25.7302	26.1704	NaN	NaN	NaN	0	NaN	P47897
26.3229	26.2812	26.2455	NaN	NaN	NaN	0	NaN	P47914
25.0939	25.1974	25.0916	NaN	NaN	NaN	0	NaN	P48047
25.8277	25.7321	25.8934	NaN	NaN	NaN	0	NaN	P48147
23.5372	23.5273	NaN	NaN	NaN	NaN	0	NaN	P48426
24.8612	24.8434	25.0439	NaN	NaN	NaN	0	NaN	P48444
NaN	22.6908	23.3031	NaN	NaN	NaN	0	NaN	P48449
NaN	NaN	23.8406	NaN	NaN	NaN	0	NaN	P48507
23.1756	NaN	24.7297	NaN	NaN	NaN	0	NaN	P48556
27.6409	27.1128	28.1928	NaN	NaN	23.313	0	4.33583	P48643
25.6769	25.1521	25.67	NaN	NaN	NaN	0	NaN	P48651
23.8798	24.4972	24.1707	NaN	NaN	NaN	0	NaN	P48729;Q8N752
24.4808	24.0391	24.5512	NaN	NaN	NaN	0	NaN	P49674;P48730
25.9468	25.5041	26.0505	NaN	NaN	NaN	0	NaN	P48960
24.4598	24.1541	24.3609	NaN	NaN	NaN	0	NaN	P49005
24.5904	24.7951	24.6473	NaN	NaN	NaN	0	NaN	P49189
26.4891	26.4294	26.5876	NaN	NaN	NaN	0	NaN	P49257
27.4986	27.4062	27.2955	NaN	NaN	NaN	0	NaN	P49321
27.7766	27.9121	27.8755	24.7198	24.9616	25.0883	3.40931	2.93151	P49327
23.3453	23.4664	23.5157	NaN	NaN	NaN	0	NaN	P49354
27.4071	27.6408	27.4516	25.771	25.2177	25.81	2.30748	1.90025	P49368
23.2791	23.585	23.2473	NaN	NaN	NaN	0	NaN	P49407
25.1151	25.527	25.0807	NaN	NaN	NaN	0	NaN	P49458
25.1178	25.1526	25.1796	NaN	NaN	NaN	0	NaN	P49588
NaN	NaN	22.698	NaN	NaN	NaN	0	NaN	P49590;P12081
23.9344	24.5131	24.2213	NaN	NaN	NaN	0	NaN	P49591
22.6777	22.4869	NaN	NaN	NaN	NaN	0	NaN	P49642
23.4992	23.0889	23.9162	NaN	NaN	NaN	0	NaN	P49715
26.8471	26.9528	27.1066	23.085	23.5274	24.3516	2.00064	3.31416	P49736
23.8094	23.5001	23.4016	NaN	NaN	NaN	0	NaN	P49755
25.8463	26.4601	26.8075	NaN	NaN	NaN	0	NaN	P49756
NaN	NaN	24.3371	NaN	NaN	NaN	0	NaN	P49770
26.139	25.6261	26.5211	NaN	NaN	NaN	0	NaN	P49792;Q99666;O14715;P0DJD0;P0DJD1
23.9615	23.5992	23.5752	NaN	NaN	NaN	0	NaN	P49821
24.7086	24.0338	NaN	NaN	NaN	NaN	0	NaN	P49840
23.2513	23.1676	23.4645	NaN	NaN	NaN	0	NaN	P49902
25.2485	24.6312	25.1991	NaN	22.3904	22.3321	2.32393	2.66503	P49915
24.5072	24.4521	24.3922	NaN	NaN	NaN	0	NaN	P49916
23.7223	24.0879	23.9662	NaN	NaN	NaN	0	NaN	P49959
25.1415	25.2745	25.2888	NaN	NaN	NaN	0	NaN	P50395
24.5482	24.6185	NaN	NaN	NaN	NaN	0	NaN	P50402
25.2732	24.8031	25.3999	23.0633	NaN	NaN	0	2.0955	P50416
23.6342	23.8453	23.7632	NaN	NaN	NaN	0	NaN	P50454
25.2174	25.1499	25.1616	NaN	NaN	NaN	0	NaN	P50502;Q8IZP2;Q8NFI4
25.4034	25.0455	23.8308	NaN	NaN	NaN	0	NaN	P50552
25.9576	26.2251	25.6448	NaN	NaN	NaN	0	NaN	P50570;Q05193
NaN	NaN	22.9837	NaN	NaN	NaN	0	NaN	P50748
24.3463	24.3718	24.2833	NaN	NaN	NaN	0	NaN	P50749;Q9H2L5
23.7173	23.8219	23.9568	NaN	NaN	NaN	0	NaN	P50750
22.3883	NaN	21.9734	NaN	NaN	NaN	0	NaN	P50851;Q8NFP9
27.2136	26.4346	26.7919	21.2873	21.9275	22.0726	3.9599	5.05089	P50990
27.1939	26.5686	26.3245	24.2207	24.4111	24.3643	2.03762	2.36362	P50991
25.177	24.5521	25.2822	NaN	NaN	NaN	0	NaN	P50995;P27216
22.8912	22.9688	23.4103	NaN	NaN	NaN	0	NaN	P51003;Q9NRJ5
26.1647	26.0968	25.8394	NaN	NaN	NaN	0	NaN	P51114;Q06787
24.2633	24.318	23.7889	NaN	NaN	NaN	0	NaN	P51116
25.4962	25.3732	25.3893	NaN	NaN	NaN	0	NaN	P51149
23.2743	22.8612	23.187	NaN	NaN	NaN	0	NaN	P51151;Q9NP90
25.4737	25.8621	25.6942	NaN	NaN	NaN	0	NaN	P51159
24.4451	24.1407	24.6257	NaN	NaN	NaN	0	NaN	P51452
23.4593	NaN	23.1823	NaN	NaN	NaN	0	NaN	P51531
25.5732	25.4983	25.5577	NaN	NaN	NaN	0	NaN	P51532
25.3377	24.9656	25.5083	NaN	NaN	NaN	0	NaN	P51570
23.7369	24.075	23.9031	NaN	NaN	NaN	0	NaN	P51571
24.3229	24.351	24.155	NaN	NaN	NaN	0	NaN	P51610;Q9Y5Z7
26.859	26.6732	26.6596	NaN	NaN	NaN	0	NaN	P51659
24.2159	23.7551	24.5629	NaN	NaN	NaN	0	NaN	P51665
25.9647	26.4964	26.0728	NaN	23.5085	22.7736	1.37786	3.03694	P51692;P42229
NaN	23.1227	22.8239	NaN	NaN	NaN	0	NaN	P51784
23.8803	23.5762	23.3498	NaN	NaN	NaN	0	NaN	P51812
27.5278	28.0659	27.5004	24.6948	24.8342	25.9326	1.94414	2.54419	P51991
25.6443	25.7542	25.6955	NaN	NaN	NaN	0	NaN	P52209
28.0472	28.0163	28.0932	22.798	22.809	22.3208	3.1404	5.4096	P52272
22.9153	22.5184	22.5574	NaN	NaN	NaN	0	NaN	P52292
NaN	23.9763	24.0109	NaN	NaN	NaN	0	NaN	P52294
23.2134	NaN	22.9365	NaN	NaN	NaN	0	NaN	P52298
24.4707	24.6789	24.1413	NaN	NaN	NaN	0	NaN	P52306
NaN	26.1684	25.5951	NaN	NaN	NaN	0	NaN	P52434
26.892	26.5413	26.8897	NaN	NaN	NaN	0	NaN	P52565
26.1046	26.1871	26.2584	NaN	NaN	NaN	0	NaN	P52566
27.4013	27.7524	26.7012	NaN	NaN	NaN	0	NaN	P52597
23.4777	NaN	23.6422	NaN	NaN	NaN	0	NaN	P52630
24.0319	23.8034	24.1234	NaN	NaN	NaN	0	NaN	P52701
19.7996	19.7613	NaN	NaN	NaN	NaN	0	NaN	P52732
24.8253	24.7405	24.6209	NaN	NaN	NaN	0	NaN	P52789
24.0246	23.8188	24.0795	NaN	NaN	NaN	0	NaN	P52907
25.517	25.9769	25.5081	NaN	NaN	NaN	0	NaN	P52948
24.7021	24.7825	24.5619	NaN	NaN	NaN	0	NaN	P53007
23.2424	23.0452	23.3416	NaN	NaN	NaN	0	NaN	P53041
27.4357	27.5102	27.4538	NaN	NaN	NaN	0	NaN	P53396
25.5398	25.0473	25.704	NaN	NaN	NaN	0	NaN	P53582
25.5855	25.2819	25.3344	NaN	NaN	NaN	0	NaN	P53597
25.9106	26.4062	26.2854	NaN	NaN	NaN	0	NaN	P53618
27.3167	27.3922	27.1869	23.2743	22.0913	22.9445	2.30371	4.52858	P53621
24.4732	24.7049	NaN	NaN	NaN	NaN	0	NaN	P53634
25.3994	25.4095	25.2599	NaN	NaN	NaN	0	NaN	P53680
28.0229	27.5226	27.403	NaN	NaN	NaN	0	NaN	P53985
24.2139	24.0599	24.4033	NaN	NaN	NaN	0	NaN	P53992
25.2465	25.4377	25.2005	NaN	NaN	NaN	0	NaN	P53999
25.9577	25.7507	25.7874	NaN	NaN	NaN	0	NaN	P54105
25.6909	NaN	25.7674	NaN	NaN	NaN	0	NaN	P54132
25.6365	25.5309	25.7	NaN	NaN	NaN	0	NaN	P54136
26.2985	26.3653	25.9151	23.2359	23.622	22.7465	2.78898	2.99152	P54577
NaN	NaN	23.6001	NaN	NaN	NaN	0	NaN	P54578
23.3966	23.2181	23.2874	NaN	NaN	NaN	0	NaN	P54619;Q9UGJ0
NaN	23.1559	NaN	NaN	NaN	NaN	0	NaN	P54709
24.3804	23.4799	24.414	NaN	NaN	NaN	0	NaN	P54819
24.3372	NaN	23.918	NaN	NaN	NaN	0	NaN	P54920;Q9H115
NaN	23.6781	24.2255	NaN	NaN	NaN	0	NaN	P55010
NaN	NaN	24.93	NaN	NaN	NaN	0	NaN	P55036;A2A3N6
24.0611	24.3693	24.5086	NaN	NaN	NaN	0	NaN	P55039
26.5089	26.3175	26.236	NaN	NaN	NaN	0	NaN	P55060
25.0044	25.3337	25.0632	NaN	NaN	NaN	0	NaN	P55072
22.5858	22.6736	22.7083	NaN	NaN	NaN	0	NaN	P55081
25.4519	25.7175	25.5099	22.7111	22.7398	23.2406	2.98206	2.66259	P55160
25.6271	25.2582	25.0527	NaN	NaN	NaN	0	NaN	P55209
25.1294	25.2584	25.2263	NaN	NaN	NaN	0	NaN	P55263
26.2174	25.6103	25.4805	NaN	23.7266	NaN	0	2.04277	P55265
NaN	23.0327	NaN	NaN	NaN	NaN	0	NaN	P55786;A6NEC2
23.2213	NaN	NaN	NaN	NaN	NaN	0	NaN	P55809
27.3534	27.1527	27.3331	23.5831	23.1896	23.3217	4.19715	3.9149	P55884
24.6042	NaN	24.4223	NaN	NaN	NaN	0	NaN	P56182
26.6506	26.5347	26.6471	21.5876	22.0293	22.5126	2.53583	4.56765	P56192
25.4838	25.1851	25.7255	NaN	NaN	NaN	0	NaN	P56537
23.6006	23.6557	23.4645	NaN	NaN	NaN	0	NaN	P56545
23.6726	23.4278	23.1835	NaN	NaN	NaN	0	NaN	P56937
24.1793	23.4868	23.7308	NaN	NaN	NaN	0	NaN	P57081
24.8659	24.9212	24.9753	NaN	NaN	NaN	0	NaN	P57678
25.9515	25.7868	25.4752	NaN	NaN	NaN	0	NaN	P57737
23.9516	24.0879	24.014	NaN	NaN	NaN	0	NaN	P57740
26.5402	26.3152	26.5925	NaN	NaN	NaN	0	NaN	P59998
24.0015	NaN	NaN	NaN	NaN	NaN	0	NaN	P60174
25.3291	25.1276	25.5491	NaN	NaN	NaN	0	NaN	P60468
25.3229	25.0236	25.6693	NaN	NaN	NaN	0	NaN	P60660;P14649
32.7363	32.8138	32.8742	29.5889	29.6275	29.494	6.26204	3.23801	P60709;P63261;Q9BYX7
29.8441	29.4461	30.0064	27.694	28.0618	28.0031	2.86001	1.84588	P60842
28.7728	28.8791	28.2025	NaN	NaN	NaN	0	NaN	P60866
26.1049	26.2044	26.3098	NaN	NaN	NaN	0	NaN	P60891;P21108
24.6629	24.5455	24.7189	NaN	NaN	NaN	0	NaN	P60900
26.0188	26.2269	25.9732	NaN	NaN	NaN	0	NaN	P61006;Q96E17;P20337;P59190
25.1642	25.4018	25.3291	NaN	NaN	NaN	0	NaN	P61009
26.8131	26.3654	26.7141	NaN	23.6874	23.7013	2.68128	2.93649	P61019;Q8WUD1
22.748	NaN	NaN	NaN	NaN	NaN	0	NaN	P61020
25.3685	25.3463	25.5947	NaN	NaN	NaN	0	NaN	P61026
NaN	NaN	25.1159	NaN	NaN	NaN	0	NaN	P61073
25.9992	26.4288	25.7056	NaN	NaN	NaN	0	NaN	P61077;P62837
24.8583	24.8986	24.9809	NaN	NaN	NaN	0	NaN	P61081
26.0555	26.2724	25.9213	NaN	NaN	NaN	0	NaN	P61158;Q9P1U1;Q9C0K3
25.5909	25.8752	26.0131	NaN	NaN	NaN	0	NaN	P61160
24.2058	23.7242	23.6128	NaN	NaN	NaN	0	NaN	P61201
25.9173	25.8383	26.0074	NaN	NaN	NaN	0	NaN	P61221
29.1685	28.7462	28.094	23.271	23.9199	23.1746	3.54274	5.21437	P61247
27.9052	27.6972	28.2287	26.3655	26.6442	26.2258	2.7398	1.53184	P61254;Q9UNX3
23.5271	23.6631	23.504	NaN	NaN	NaN	0	NaN	P61289
25.1588	24.9649	24.8929	NaN	NaN	NaN	0	NaN	P61586;P08134;P62745
26.5915	26.8649	26.7488	25.4157	25.2668	25.0703	3.38319	1.48413	P61619;Q9H9S3
26.8801	NaN	NaN	NaN	NaN	NaN	0	NaN	P61769
23.9544	23.5674	23.7064	NaN	NaN	NaN	0	NaN	P61923
NaN	23.4343	23.4624	NaN	NaN	NaN	0	NaN	P61962
27.8687	27.8902	27.9315	25.9676	25.6185	25.9183	2.65446	2.062	P61978
26.7617	26.5585	26.6665	NaN	NaN	NaN	0	NaN	P61981
26.3063	26.5506	26.1199	NaN	NaN	NaN	0	NaN	P62136
25.3925	25.7215	25.6619	NaN	NaN	NaN	0	NaN	P62140
24.587	24.4038	24.8357	NaN	NaN	NaN	0	NaN	P62191
25.4584	25.6766	25.5271	NaN	NaN	NaN	0	NaN	P62195
30.2041	30.4984	30.1198	29.144	29.3724	29.1919	2.49466	1.03797	P62241
29.3011	28.9392	29.1794	27.6394	27.6941	27.6726	2.35198	1.47124	P62244
29.3507	29.3201	29.2541	27.2433	27.4344	27.6043	2.76238	1.88097	P62249
27.2113	27.4839	27.3228	NaN	NaN	NaN	0	NaN	P62258
28.8426	29.4106	29.1136	27.8154	26.9616	27.8902	1.7506	1.56654	P62263
30.854	30.8595	30.9368	29.2486	29.2613	29.2482	3.71398	1.63071	P62266
27.8224	26.8716	27.624	NaN	NaN	23.6131	0	3.82623	P62269
30.2134	30.0432	30.4022	28.5143	28.2147	28.537	3.59313	1.79761	P62280
26.0761	26.283	26.0486	NaN	NaN	NaN	0	NaN	P62304
23.5024	23.3673	22.874	NaN	NaN	NaN	0	NaN	P62310
26.382	26.8757	26.6565	NaN	NaN	NaN	0	NaN	P62318
25.6079	25.6602	25.6445	NaN	24.1207	NaN	0	1.51683	P62330
25.5026	25.6717	25.6512	NaN	NaN	NaN	0	NaN	P62333
28.3921	28.6669	28.1898	27.2864	27.2318	27.7087	2.0942	1.00727	P62424
25.0651	24.4672	25.078	NaN	NaN	NaN	0	NaN	P62491;Q15907;P57735
29.9452	29.7642	29.8567	27.8588	27.5854	28.1088	2.57205	2.00434	P62701
25.1197	24.005	23.9599	NaN	NaN	NaN	0	NaN	P67775;P62714
29.9432	30.0889	30.3647	28.9027	28.8671	28.8842	2.03155	1.24762	P62753
23.4383	23.2417	NaN	NaN	NaN	NaN	0	NaN	P62820
26.4143	26.3267	25.8862	NaN	NaN	NaN	0	NaN	P62834
27.9482	27.0292	27.9315	NaN	NaN	NaN	0	NaN	P62851
26.093	26.0944	25.9958	NaN	NaN	NaN	0	NaN	P62857
26.6087	26.9336	27.0017	NaN	NaN	NaN	0	NaN	P62873;P16520
26.3557	26.1629	26.1571	NaN	NaN	NaN	0	NaN	P62888
26.1884	26.6647	27.0625	NaN	NaN	NaN	0	NaN	P62906
29.4139	29.696	29.5387	27.249	27.9825	27.5518	2.23469	1.95512	P62913
28.8624	28.1087	28.8889	23.3342	24.0842	23.1081	3.6547	5.11121	P62937;F5H284;P0DN37;Q9Y536;P0DN26;A0A0B4J2A2;A0A075B767;A0A075B759
30.5215	30.5335	30.3435	27.4663	27.6543	27.7793	4.40295	2.83287	P62979;P0CG48;P0CG47;P62987
23.74	23.7045	23.773	NaN	NaN	NaN	0	NaN	P62993
24.1801	24.6141	24.219	NaN	NaN	NaN	0	NaN	P62995
28.9801	28.78	28.9849	NaN	NaN	NaN	0	NaN	P63000;P60763
26.5869	26.4375	26.1803	NaN	NaN	NaN	0	NaN	P63104
26.5136	26.0036	25.5834	NaN	NaN	NaN	0	NaN	P63167
28.5562	28.5892	28.8138	25.5095	25.7616	25.3113	3.89704	3.12564	P63173
24.9028	24.6832	24.7457	NaN	NaN	NaN	0	NaN	P63220
27.3689	27.0543	27.1764	NaN	NaN	NaN	0	NaN	P63241;Q6IS14;Q9GZV4
24.0443	NaN	24.0549	NaN	NaN	NaN	0	NaN	P63279
23.7172	NaN	23.6292	NaN	NaN	NaN	0	NaN	P67809;P16989;Q9Y2T7
22.7014	23.0458	22.6811	NaN	NaN	NaN	0	NaN	P67812;P0C7V7
25.7204	25.9225	26.4361	NaN	NaN	NaN	0	NaN	P67936
31.7079	31.7577	31.5414	29.5473	29.5728	29.8158	4.11449	2.02374	P68104;Q5VTE0
25.7477	25.7835	26.1387	NaN	NaN	NaN	0	NaN	P68366
27.9043	27.7638	27.5296	26.2876	25.5942	26.6707	1.54642	1.54842	P68371;Q3ZCM7
22.8633	23.1034	22.94	NaN	NaN	NaN	0	NaN	P68400;Q8NEV1
31.0506	31.0099	30.6488	27.9306	28.4458	28.3232	3.63377	2.66993	P68431;P84243;Q71DI3;Q16695;Q6NXT2
30.4811	30.3353	30.6523	NaN	NaN	NaN	0	NaN	P69905
23.7265	23.5322	23.7435	NaN	NaN	NaN	0	NaN	P78316
24.3579	24.5555	24.4459	NaN	NaN	NaN	0	NaN	P78344
NaN	22.9317	NaN	NaN	NaN	NaN	0	NaN	P78346
25.5208	25.0829	25.0843	NaN	NaN	NaN	0	NaN	P78347;Q6EKJ0;Q86UP8
26.6721	26.2679	26.5486	NaN	NaN	NaN	0	NaN	P78371
23.7272	23.6302	23.5264	NaN	NaN	NaN	0	NaN	P78406
25.3806	25.4579	25.4633	NaN	NaN	NaN	0	NaN	P78417
26.0232	26.3335	26.2069	NaN	NaN	NaN	0	NaN	P78504
30.5377	29.9986	30.1287	25.3135	27.0769	26.5383	1.93757	3.91206	P78527
23.0178	NaN	NaN	NaN	NaN	NaN	0	NaN	P82650
22.5458	22.6376	22.6077	NaN	NaN	NaN	0	NaN	P82663
24.4621	24.2329	24.8923	NaN	NaN	NaN	0	NaN	P82912
24.2538	24.1727	24.0649	NaN	NaN	NaN	0	NaN	P82921
29.0245	29.2567	29.127	27.608	27.7371	27.8392	3.92187	1.40794	P83731
25.9859	25.8489	25.6182	NaN	NaN	NaN	0	NaN	P84095
27.8127	27.7219	27.0932	26.1444	25.8247	26.8219	1.5394	1.27894	P84098
26.6674	26.6364	26.3983	NaN	NaN	NaN	0	NaN	P84103
24.6823	24.8138	24.9078	NaN	NaN	NaN	0	NaN	P98171
24.7995	24.6816	24.6712	NaN	NaN	NaN	0	NaN	Q00341
25.0685	25.1767	24.8697	NaN	NaN	NaN	0	NaN	Q00534
24.2532	24.3529	24.2361	NaN	NaN	NaN	0	NaN	Q00535
29.8818	30.3517	30.3551	26.2492	26.7086	25.8851	3.41491	3.91525	Q00610;P53675
NaN	NaN	23.2755	NaN	NaN	NaN	0	NaN	Q00796
30.2804	30.2517	30.463	28.2562	28.1036	28.1222	4.58325	2.17102	Q00839
26.5523	26.4106	25.916	NaN	NaN	NaN	0	NaN	Q01082
NaN	24.0652	NaN	NaN	NaN	NaN	0	NaN	Q01130;Q9BRL6
24.0813	24.5624	24.2363	NaN	NaN	NaN	0	NaN	Q01196
NaN	25.1728	24.8983	NaN	NaN	NaN	0	NaN	Q01469
24.1093	24.9765	24.074	NaN	NaN	NaN	0	NaN	Q01518
23.4699	23.2727	23.6031	NaN	NaN	NaN	0	NaN	Q01581
26.0853	26.2291	26.2862	NaN	NaN	NaN	0	NaN	Q01650;Q9UM01
24.2947	24.1745	24.4636	NaN	NaN	NaN	0	NaN	Q01780
25.7798	25.7591	25.8111	NaN	NaN	NaN	0	NaN	Q01813
23.4459	23.7399	23.6102	NaN	NaN	NaN	0	NaN	Q01826;Q9UPW6
24.843	24.5543	24.9593	NaN	NaN	NaN	0	NaN	Q01844
23.3977	23.8237	23.244	NaN	NaN	NaN	0	NaN	Q02040
23.3226	23.1527	22.9025	NaN	NaN	NaN	0	NaN	Q02218;Q9ULD0
23.5531	23.0656	NaN	NaN	NaN	NaN	0	NaN	Q02556
25.4127	25.2728	25.2549	NaN	NaN	NaN	0	NaN	Q02790
23.8075	23.686	23.5834	NaN	NaN	NaN	0	NaN	Q02809
26.2938	NaN	26.0916	NaN	NaN	NaN	0	NaN	Q02818
26.0881	25.8837	26.1893	20.2158	21.1526	22.0701	1.99624	4.9075	Q02880
25.0381	24.8632	25.318	NaN	NaN	NaN	0	NaN	Q03252
NaN	23.8068	NaN	NaN	NaN	NaN	0	NaN	Q03519
24.741	24.5943	24.4252	NaN	NaN	NaN	0	NaN	Q03701
24.2739	24.2974	24.3976	NaN	NaN	NaN	0	NaN	Q04206
26.2727	26.5812	26.5259	NaN	NaN	NaN	0	NaN	Q04446
24.9873	25.0274	25.1084	NaN	NaN	NaN	0	NaN	Q04637;O43432;REV__Q8NEG2
23.6105	23.489	23.5041	NaN	NaN	NaN	0	NaN	Q04721
23.8707	NaN	NaN	NaN	NaN	NaN	0	NaN	Q04837
25.19	25.6149	25.3036	NaN	NaN	NaN	0	NaN	Q04917
23.6905	23.5354	23.5763	NaN	NaN	NaN	0	NaN	Q05048
23.2435	23.3281	23.0928	NaN	NaN	NaN	0	NaN	Q05086
NaN	22.6966	NaN	NaN	NaN	NaN	0	NaN	Q05209
25.706	25.2518	25.3723	NaN	NaN	NaN	0	NaN	Q05519
22.7587	22.899	NaN	NaN	NaN	NaN	0	NaN	Q06124
25.1357	25.8383	25.3276	NaN	NaN	NaN	0	NaN	Q06187
25.7483	25.6713	25.6605	NaN	NaN	NaN	0	NaN	Q06210;O94808
24.0931	23.6778	23.3363	NaN	NaN	NaN	0	NaN	Q06323
24.2175	24.4449	NaN	NaN	NaN	NaN	0	NaN	Q06587
26.7794	27.0261	27.1267	25.1613	25.4408	25.2686	3.53915	1.68723	Q06830
24.3035	23.8667	24.2642	NaN	NaN	NaN	0	NaN	Q07021
26.0466	25.8586	26.0918	NaN	NaN	NaN	0	NaN	Q07666;Q5VWX1
24.0474	24.1965	24.1447	NaN	NaN	NaN	0	NaN	Q07812
23.1989	NaN	23.324	NaN	NaN	NaN	0	NaN	Q07866;Q9H0B6;Q9NSK0
24.5361	24.0153	24.9823	NaN	NaN	NaN	0	NaN	Q07955
22.8302	23.4796	23.2843	NaN	NaN	NaN	0	NaN	Q07960
24.995	24.8641	25.1437	NaN	NaN	NaN	0	NaN	Q08209;P16298;P48454
28.2935	28.2771	28.3517	26.3889	26.4099	26.7223	2.59115	1.80035	Q08211
24.3439	24.4509	24.3826	NaN	NaN	NaN	0	NaN	Q08334
24.9344	24.7429	24.8156	NaN	NaN	NaN	0	NaN	Q08945
25.4435	25.4061	25.2637	NaN	NaN	NaN	0	NaN	Q08J23
24.2334	24.2243	24.5033	NaN	NaN	NaN	0	NaN	Q09161
24.3867	24.1742	24.1964	NaN	NaN	NaN	0	NaN	Q0VDF9
24.0328	24.2777	23.858	NaN	NaN	NaN	0	NaN	Q10567
25.054	25.2918	25.2358	NaN	NaN	NaN	0	NaN	Q10570
25.8895	25.7522	26.2031	NaN	NaN	NaN	0	NaN	Q10589
NaN	NaN	23.8159	NaN	NaN	NaN	0	NaN	Q10713
23.3766	23.4994	23.5937	NaN	NaN	NaN	0	NaN	Q12768
24.396	24.2264	24.5331	NaN	NaN	NaN	0	NaN	Q12769
25.1116	24.4936	24.733	NaN	NaN	NaN	0	NaN	Q12788
22.9405	NaN	23.1062	NaN	NaN	NaN	0	NaN	Q12789
23.9381	24.0157	23.6807	NaN	NaN	NaN	0	NaN	Q12800;Q9NZI7;Q9NZI6
23.1063	23.0426	23.0504	NaN	NaN	NaN	0	NaN	Q12824
24.0124	24.92	24.6545	NaN	NaN	NaN	0	NaN	Q12874
25.0325	25.1867	25.1041	NaN	NaN	NaN	0	NaN	Q12904
25.6075	25.4588	25.3626	NaN	NaN	NaN	0	NaN	Q12905
24.8774	25.0743	24.8344	NaN	NaN	NaN	0	NaN	Q12906
25.008	25.3325	25.2265	NaN	NaN	NaN	0	NaN	Q12907
25.3504	24.9167	25.214	NaN	NaN	NaN	0	NaN	Q12913
23.5874	23.2098	23.2322	NaN	NaN	NaN	0	NaN	Q12979
22.7113	NaN	NaN	NaN	NaN	NaN	0	NaN	Q13042
24.6245	24.7962	24.666	NaN	NaN	NaN	0	NaN	Q13043
23.4372	23.0573	24.0526	NaN	NaN	NaN	0	NaN	Q13045
24.0536	23.8759	24.0895	NaN	NaN	NaN	0	NaN	Q13057
NaN	23.4239	23.6495	NaN	NaN	NaN	0	NaN	Q13094
23.7005	23.7438	23.8678	NaN	NaN	NaN	0	NaN	Q13098
22.5354	NaN	NaN	NaN	NaN	NaN	0	NaN	Q13107
24.1886	23.7986	23.9077	NaN	NaN	NaN	0	NaN	Q13123
23.4389	NaN	23.3809	NaN	NaN	NaN	0	NaN	Q13131;P54646
24.8852	NaN	24.8868	NaN	NaN	NaN	0	NaN	Q13144
27.3471	27.6979	27.3481	25.6214	25.5957	25.8679	3.38611	1.76933	Q13148
24.7142	23.028	24.5796	NaN	NaN	NaN	0	NaN	Q13162
25.2609	25.431	25.3439	NaN	NaN	NaN	0	NaN	Q13177;O75914;Q13153
26.2321	26.3481	26.203	NaN	NaN	NaN	0	NaN	Q13185;P83916
25.6772	25.1028	25.3954	NaN	NaN	NaN	0	NaN	Q13200
23.5229	23.6406	23.6368	NaN	NaN	NaN	0	NaN	Q13206
24.4806	24.1618	24.035	NaN	NaN	NaN	0	NaN	Q13242
27.5719	27.611	27.5138	NaN	NaN	NaN	0	NaN	Q13247;Q08170;Q13243
25.1567	25.2439	25.1021	NaN	NaN	NaN	0	NaN	Q13257
28.333	27.7255	28.3277	NaN	NaN	NaN	0	NaN	Q13263
25.2732	25.1356	25.0212	NaN	NaN	NaN	0	NaN	Q13283
24.8595	24.3045	24.3604	NaN	NaN	NaN	0	NaN	Q13303;Q14722
24.8843	25.2058	24.9849	NaN	NaN	NaN	0	NaN	Q13310;P0CB38
22.8189	22.8369	22.7207	NaN	NaN	NaN	0	NaN	Q13330
25.7825	25.8655	25.6015	NaN	NaN	NaN	0	NaN	Q13347
25.1191	25.0266	25.269	NaN	NaN	NaN	0	NaN	Q13363
23.158	23.0219	23.3276	NaN	NaN	NaN	0	NaN	Q13395
24.5377	24.193	24.3696	NaN	NaN	NaN	0	NaN	Q13418
23.766	24.4822	NaN	NaN	NaN	NaN	0	NaN	Q13422;Q9H2S9
25.385	25.8368	25.4648	24.4944	24.0578	24.5024	2.4021	1.21066	Q13423
23.1956	NaN	23.0485	NaN	NaN	NaN	0	NaN	Q13428
25.4328	25.5473	25.6019	NaN	NaN	NaN	0	NaN	Q13433
23.6965	23.56	NaN	NaN	NaN	NaN	0	NaN	Q13435
27.1465	27.4313	27.4904	NaN	NaN	NaN	0	NaN	Q13451
22.7405	23.4626	22.9147	NaN	NaN	NaN	0	NaN	Q13459
23.7914	24.551	23.8103	NaN	NaN	NaN	0	NaN	Q13464
23.9932	24.2228	24.1465	NaN	NaN	NaN	0	NaN	Q13501
24.4741	24.5526	24.0018	NaN	NaN	NaN	0	NaN	Q13526
25.8554	25.69	25.729	NaN	NaN	NaN	0	NaN	Q13547
23.6184	22.8588	22.949	NaN	NaN	NaN	0	NaN	Q13555
24.2554	24.2918	24.5466	NaN	NaN	NaN	0	NaN	Q13557;Q9UQM7
22.9179	NaN	NaN	NaN	NaN	NaN	0	NaN	Q13561
NaN	22.2241	NaN	NaN	NaN	NaN	0	NaN	Q13574;O75912
24.6842	24.598	24.6422	NaN	NaN	NaN	0	NaN	Q13576
24.0552	24.3398	24.2575	NaN	NaN	NaN	0	NaN	Q13595
NaN	22.6221	23.0185	NaN	NaN	NaN	0	NaN	Q13596
24.259	24.8481	24.1752	NaN	NaN	NaN	0	NaN	Q13601
23.1723	23.613	23.8641	NaN	NaN	NaN	0	NaN	Q13616
24.5244	24.5934	24.2856	NaN	NaN	NaN	0	NaN	Q13619;Q13620
24.6157	24.9742	24.6055	NaN	NaN	NaN	0	NaN	Q13630
24.3857	24.1988	23.5482	NaN	NaN	NaN	0	NaN	Q13724
NaN	22.578	NaN	NaN	NaN	NaN	0	NaN	Q13740
22.4578	22.854	23.1575	NaN	NaN	NaN	0	NaN	Q13813
NaN	23.4325	NaN	NaN	NaN	NaN	0	NaN	Q13823
NaN	24.9036	NaN	NaN	NaN	NaN	0	NaN	Q13838
23.9631	24.3806	24.2253	NaN	NaN	NaN	0	NaN	Q13884
23.9936	24.1899	24.0922	NaN	NaN	NaN	0	NaN	Q13895
23.0175	23.2765	22.7536	NaN	NaN	NaN	0	NaN	Q13951
25.7472	25.869	25.1609	NaN	NaN	NaN	0	NaN	Q14019
23.2674	NaN	23.5735	NaN	NaN	NaN	0	NaN	Q14088
27.6192	27.905	27.4428	NaN	NaN	NaN	0	NaN	Q14103
NaN	23.4759	23.7194	NaN	NaN	NaN	0	NaN	Q14118
24.9867	24.8202	24.7704	NaN	NaN	NaN	0	NaN	Q14137
NaN	NaN	22.9733	NaN	NaN	NaN	0	NaN	Q14139
25.1681	24.7778	25.1963	NaN	NaN	NaN	0	NaN	Q14145
22.7894	23.0351	22.8709	NaN	NaN	NaN	0	NaN	Q14146
25.5259	25.7127	25.4801	NaN	24.3347	NaN	0	1.23821	Q14152
NaN	NaN	23.1241	NaN	NaN	NaN	0	NaN	Q14156;Q9Y2G0
24.8543	24.5599	24.6233	NaN	NaN	NaN	0	NaN	Q14160;Q9BTT6
23.7048	NaN	23.8797	NaN	NaN	NaN	0	NaN	Q14165
25.8739	25.8043	25.9148	NaN	NaN	NaN	0	NaN	Q14166
23.3867	23.8706	NaN	NaN	NaN	NaN	0	NaN	Q14191
23.5805	22.8706	23.103	NaN	NaN	NaN	0	NaN	Q14202
24.0772	23.7875	24.2415	NaN	NaN	NaN	0	NaN	Q14203
27.6315	26.7856	27.099	NaN	23.2924	NaN	0	3.87965	Q14204
24.9207	25.7376	25.413	NaN	NaN	NaN	0	NaN	Q14240
24.3021	24.1574	24.2048	NaN	NaN	NaN	0	NaN	Q14242
24.5577	24.647	24.6427	NaN	NaN	NaN	0	NaN	Q14254
25.5061	25.6191	25.546	NaN	NaN	NaN	0	NaN	Q14258
24.454	24.4372	24.8052	NaN	NaN	NaN	0	NaN	Q14289;Q05397
24.7219	24.7655	24.4695	NaN	NaN	NaN	0	NaN	Q14318
23.6539	NaN	NaN	NaN	NaN	NaN	0	NaN	Q14331
25.5356	24.6632	24.9749	NaN	NaN	NaN	0	NaN	Q14344
24.6074	25.2455	24.5485	NaN	NaN	NaN	0	NaN	Q14444
23.375	NaN	23.2203	NaN	NaN	NaN	0	NaN	Q14534
27.1565	27.2849	27.3421	22.4658	23.5559	23.6648	2.10264	4.03231	Q14566
23.3922	23.6995	NaN	NaN	NaN	NaN	0	NaN	Q14643
24.1839	23.5989	23.9713	NaN	NaN	NaN	0	NaN	Q14644
NaN	23.0942	22.491	NaN	NaN	NaN	0	NaN	Q14669
23.3481	23.615	22.9478	NaN	NaN	NaN	0	NaN	Q14671
23.9555	24.1029	23.967	NaN	NaN	NaN	0	NaN	Q14683
24.7383	24.8002	24.6117	NaN	NaN	NaN	0	NaN	Q14684
25.0869	25.0261	25.1223	22.8603	NaN	NaN	0	2.21815	Q14690
23.9784	24.0997	24.1651	NaN	NaN	NaN	0	NaN	Q14692
25.322	25.1369	25.1984	NaN	NaN	NaN	0	NaN	Q14694
25.7819	25.9999	25.8866	NaN	22.846	23.3126	1.40524	2.81019	Q14697
23.8047	23.7558	23.8786	NaN	NaN	NaN	0	NaN	Q14699
24.2082	NaN	24.7122	NaN	NaN	NaN	0	NaN	Q14738
23.5546	23.3696	23.8952	NaN	NaN	NaN	0	NaN	Q14807
25.4116	25.7649	25.4181	NaN	22.479	NaN	0	3.05248	Q14839
24.2411	24.1861	24.1469	NaN	NaN	NaN	0	NaN	Q14847
22.7679	22.5638	NaN	NaN	NaN	NaN	0	NaN	Q14914
23.5164	23.4347	23.1262	NaN	NaN	NaN	0	NaN	Q14966
26.5793	25.9643	26.7807	NaN	NaN	NaN	0	NaN	Q14974
23.4142	23.4506	23.4099	NaN	NaN	NaN	0	NaN	Q14980
24.2678	24.3401	23.9919	NaN	NaN	NaN	0	NaN	Q14C86
24.231	23.8334	24.194	NaN	NaN	NaN	0	NaN	Q15003
24.1631	24.0167	NaN	NaN	NaN	NaN	0	NaN	Q15005
NaN	NaN	23.3705	NaN	NaN	NaN	0	NaN	Q15007
24.7252	24.7484	24.5271	NaN	NaN	NaN	0	NaN	Q15008
22.6203	22.8021	22.7961	NaN	NaN	NaN	0	NaN	Q15018
NaN	NaN	22.4244	NaN	NaN	NaN	0	NaN	Q15019
24.6213	24.6966	24.7316	NaN	NaN	NaN	0	NaN	Q15020
26.0595	26.1994	26.0173	NaN	NaN	NaN	0	NaN	Q15021;REV__Q02790
23.2006	23.2687	23.405	NaN	NaN	NaN	0	NaN	Q15022
NaN	23.406	NaN	NaN	NaN	NaN	0	NaN	Q15027
24.4065	25.1378	24.6282	NaN	NaN	NaN	0	NaN	Q15029
NaN	NaN	22.8202	NaN	NaN	NaN	0	NaN	Q15042
26.3082	25.9614	26.2185	NaN	NaN	NaN	0	NaN	Q15046
NaN	23.355	23.3628	NaN	NaN	NaN	0	NaN	Q15048
24.2076	24.0242	24.1588	NaN	NaN	NaN	0	NaN	Q15052
23.2761	23.1903	NaN	NaN	NaN	NaN	0	NaN	Q15054
23.7246	23.7032	23.6278	NaN	NaN	NaN	0	NaN	Q15067
24.8019	24.2738	24.5481	NaN	NaN	NaN	0	NaN	Q15070
24.4846	24.4076	24.3364	NaN	NaN	NaN	0	NaN	Q15084
25.6405	25.7245	25.6823	NaN	NaN	NaN	0	NaN	Q15102
24.7386	24.7903	24.7141	NaN	NaN	NaN	0	NaN	Q15126
23.8988	23.6114	23.9823	NaN	NaN	NaN	0	NaN	Q15149
NaN	NaN	22.2048	NaN	NaN	NaN	0	NaN	Q15154
23.6905	23.2992	23.3847	NaN	NaN	NaN	0	NaN	Q15185
22.8485	22.9837	NaN	NaN	NaN	NaN	0	NaN	Q15208
28.3773	27.9166	27.6221	27.0011	26.8727	26.8563	1.44901	1.06199	Q15233
25.758	25.4748	25.2559	NaN	NaN	NaN	0	NaN	Q15269
25.4637	25.1063	25.3182	NaN	NaN	NaN	0	NaN	Q15286
24.3492	24.5727	24.6223	NaN	NaN	NaN	0	NaN	Q15287
NaN	23.0403	NaN	NaN	NaN	NaN	0	NaN	Q15291
27.5708	28.0572	28.0778	24.9067	24.8209	24.8053	2.6588	3.05763	Q15365;P57721;P57723
27.5552	27.7595	27.5436	26.232	25.3352	25.6036	1.84377	1.89582	Q15366
25.4922	25.4138	24.7292	NaN	NaN	NaN	0	NaN	Q15369
23.978	24.1127	23.8615	NaN	NaN	NaN	0	NaN	Q15382
23.6308	NaN	24.0248	NaN	NaN	NaN	0	NaN	Q15386
25.8507	25.8727	25.2636	NaN	NaN	NaN	0	NaN	Q15393
23.7579	23.894	24.3129	NaN	NaN	NaN	0	NaN	Q15397
27.9999	27.6726	27.6495	NaN	NaN	NaN	0	NaN	Q15418;Q9UK32
23.8398	23.8938	23.9251	NaN	NaN	NaN	0	NaN	Q15424;Q14151
NaN	24.4415	NaN	NaN	NaN	NaN	0	NaN	Q15428
NaN	23.8494	23.7013	NaN	NaN	NaN	0	NaN	Q15436
25.8965	25.5667	25.6375	NaN	NaN	NaN	0	NaN	Q15437
23.5188	23.9856	24.0906	NaN	NaN	NaN	0	NaN	Q15459
24.508	24.2071	24.0864	NaN	NaN	NaN	0	NaN	Q15477
24.3257	24.7635	24.7989	NaN	NaN	NaN	0	NaN	Q15555;Q9UPY8
22.5015	NaN	NaN	NaN	NaN	NaN	0	NaN	Q15629
23.4302	23.0427	NaN	NaN	NaN	NaN	0	NaN	Q15631
NaN	NaN	23.7478	NaN	NaN	NaN	0	NaN	Q15637
24.3516	24.2631	24.3154	NaN	NaN	NaN	0	NaN	Q15645
23.3979	23.2711	24.0078	NaN	NaN	NaN	0	NaN	Q15691
26.5127	26.7908	27.1353	23.1345	23.7807	23.6787	3.55433	3.28162	Q15717;Q12926;P26378
24.3555	24.0388	24.2458	NaN	NaN	NaN	0	NaN	Q15738
21.9984	21.914	22.0782	NaN	NaN	NaN	0	NaN	Q15758
NaN	NaN	22.9865	NaN	NaN	NaN	0	NaN	Q15785
25.7124	25.6114	25.6326	NaN	NaN	NaN	0	NaN	Q15813
24.4798	24.1777	24.4217	NaN	NaN	NaN	0	NaN	Q15833
23.416	NaN	NaN	NaN	NaN	NaN	0	NaN	Q15942
NaN	23.456	23.7114	NaN	NaN	NaN	0	NaN	Q16181;Q6ZU15
24.7365	NaN	NaN	NaN	NaN	NaN	0	NaN	Q16186
24.3483	24.5292	24.5055	NaN	NaN	NaN	0	NaN	Q16401
23.7561	23.7549	23.3855	NaN	NaN	NaN	0	NaN	Q16512
26.0717	25.9064	25.883	NaN	NaN	NaN	0	NaN	Q16539
24.1767	24.2926	24.1364	NaN	NaN	NaN	0	NaN	Q16543
25.8428	26.0868	26.1735	NaN	NaN	NaN	0	NaN	Q16555;Q14195
25.0024	25.1017	25.0124	NaN	NaN	NaN	0	NaN	Q16576
26.1713	26.2272	25.9155	NaN	NaN	NaN	0	NaN	Q16629
NaN	24.0566	24.1874	NaN	NaN	NaN	0	NaN	Q16630
25.0992	25.5012	25.0843	NaN	NaN	NaN	0	NaN	Q16637
24.0632	23.5141	23.8432	NaN	NaN	NaN	0	NaN	Q16643
23.9512	24.0735	24.336	NaN	NaN	NaN	0	NaN	Q16644;Q96PN8;P51817;O43930
25.937	25.8525	25.765	NaN	NaN	NaN	0	NaN	Q16658
24.2697	23.9239	NaN	NaN	NaN	NaN	0	NaN	Q16740
NaN	23.3038	NaN	NaN	NaN	NaN	0	NaN	Q16763
23.3523	23.5127	24.0346	NaN	NaN	NaN	0	NaN	Q16795
24.0513	24.2673	24.1747	NaN	NaN	NaN	0	NaN	Q16836
25.3364	24.9882	25.0391	NaN	NaN	NaN	0	NaN	Q16891
24.4944	24.739	24.479	NaN	NaN	NaN	0	NaN	Q29RF7
23.1984	23.241	23.2253	NaN	NaN	NaN	0	NaN	Q2M389
24.2945	24.1504	24.5422	NaN	NaN	NaN	0	NaN	Q2NL82
NaN	22.7267	22.9176	NaN	NaN	NaN	0	NaN	Q2TAA5
23.393	NaN	NaN	NaN	NaN	NaN	0	NaN	Q2TAL8
23.8205	23.6986	23.7154	NaN	NaN	NaN	0	NaN	Q2TAY7
NaN	23.2484	23.5286	NaN	NaN	NaN	0	NaN	Q32P41
23.343	23.6315	NaN	NaN	NaN	NaN	0	NaN	Q3LXA3
24.5425	NaN	24.5927	NaN	NaN	NaN	0	NaN	Q3MHD2
24.0156	24.4931	24.2721	NaN	NaN	NaN	0	NaN	Q3ZCQ8
24.2258	24.3698	23.9387	NaN	NaN	NaN	0	NaN	Q49A26
23.7267	23.8512	23.965	NaN	NaN	NaN	0	NaN	Q4G0J3
23.6208	23.9052	24.0049	NaN	NaN	NaN	0	NaN	Q4G176
25.23	24.7085	25.1407	NaN	NaN	NaN	0	NaN	Q52LJ0
25.1513	24.9753	24.9087	NaN	NaN	NaN	0	NaN	Q53EL6
26.0296	26.0998	25.645	NaN	NaN	NaN	0	NaN	Q53GQ0
24.6636	25.1013	24.9374	NaN	NaN	NaN	0	NaN	Q53H96
NaN	23.3287	23.5904	NaN	NaN	NaN	0	NaN	Q53HC9
24.7442	24.4938	NaN	NaN	NaN	NaN	0	NaN	Q562E7
22.8257	NaN	NaN	NaN	NaN	NaN	0	NaN	Q58A45
24.8393	24.6512	24.532	NaN	NaN	NaN	0	NaN	Q58FF8
24.3233	24.3017	24.2353	NaN	NaN	NaN	0	NaN	Q5BKZ1
23.9577	NaN	23.1155	NaN	NaN	NaN	0	NaN	Q5C9Z4
NaN	22.7684	NaN	NaN	NaN	NaN	0	NaN	Q5H9R7
25.1394	25.3571	25.0582	NaN	NaN	NaN	0	NaN	Q5JTH9
23.6826	NaN	NaN	NaN	NaN	NaN	0	NaN	Q5JTV8
23.5247	23.4432	23.366	NaN	NaN	NaN	0	NaN	Q5JTZ9
25.2979	24.5116	24.8017	NaN	NaN	NaN	0	NaN	Q5JVF3
24.7802	25.413	25.178	NaN	NaN	NaN	0	NaN	Q5JWF2
23.8277	NaN	NaN	NaN	NaN	NaN	0	NaN	Q5QJE6
23.6392	23.324	24.0561	NaN	NaN	NaN	0	NaN	Q5SRE5
25.1725	25.3582	25.1602	NaN	NaN	NaN	0	NaN	Q5SSJ5
23.6246	23.665	23.743	NaN	NaN	NaN	0	NaN	Q5SY16
NaN	23.3299	NaN	NaN	NaN	NaN	0	NaN	Q5T447
25.0203	25.0695	24.9043	NaN	NaN	NaN	0	NaN	Q5T4S7
23.5758	23.46	23.8347	NaN	NaN	NaN	0	NaN	Q5T6V5
NaN	23.7399	23.412	NaN	NaN	NaN	0	NaN	Q5TA45
22.8351	22.8094	23.4235	NaN	NaN	NaN	0	NaN	Q5TBB1
NaN	22.1764	NaN	NaN	NaN	NaN	0	NaN	Q5UIP0
24.3103	24.22	24.2518	NaN	NaN	NaN	0	NaN	Q5VTL8
23.1554	23.3484	22.6964	NaN	NaN	NaN	0	NaN	Q5VTR2
23.4586	NaN	23.2327	NaN	NaN	NaN	0	NaN	Q5VWZ2
23.6425	22.8634	23.1934	NaN	NaN	NaN	0	NaN	Q5VYK3
24.82	25.5941	24.4203	NaN	NaN	NaN	0	NaN	Q63HN8
23.9006	24.1121	23.7565	NaN	NaN	NaN	0	NaN	Q658Y4
24.4958	24.3452	24.1253	NaN	NaN	NaN	0	NaN	Q66K74
NaN	23.0883	NaN	NaN	NaN	NaN	0	NaN	Q68CQ4
23.7088	23.4754	23.2045	NaN	NaN	NaN	0	NaN	Q69YN2
NaN	22.1906	NaN	NaN	NaN	NaN	0	NaN	Q69YN4
25.1617	24.9604	25.053	NaN	NaN	NaN	0	NaN	Q6DD88
23.4672	23.5595	23.4595	NaN	NaN	NaN	0	NaN	Q6DKI1
22.9445	22.8365	22.7852	NaN	NaN	NaN	0	NaN	Q6FI81
25.4203	25.014	25.4066	NaN	NaN	NaN	0	NaN	Q6GTX8;Q6ISS4
22.8566	23.0272	23.245	NaN	NaN	NaN	0	NaN	Q6IA86
24.771	22.8515	NaN	NaN	NaN	NaN	0	NaN	Q6IBS0;Q12792
22.5743	NaN	22.6461	NaN	NaN	NaN	0	NaN	Q6ICG6
23.7504	23.648	23.6896	NaN	NaN	NaN	0	NaN	Q6IN85;Q5MIZ7
23.0116	22.5135	22.8489	NaN	NaN	NaN	0	NaN	Q6KC79
24.0846	23.8819	23.8846	NaN	NaN	NaN	0	NaN	Q6L8Q7
24.3418	24.6633	NaN	NaN	NaN	NaN	0	NaN	Q8TCE6;Q6NSW5
23.7105	23.4743	23.9709	NaN	NaN	NaN	0	NaN	Q6NUM9
22.9784	23.0166	23.5195	NaN	NaN	NaN	0	NaN	Q6NUQ4
24.6342	24.8535	NaN	NaN	NaN	NaN	0	NaN	Q6NXE6
24.3409	24.4234	24.4545	NaN	NaN	NaN	0	NaN	Q6P1A2
22.2146	22.2522	NaN	NaN	NaN	NaN	0	NaN	Q6P1J9
23.0565	23.0017	NaN	NaN	NaN	NaN	0	NaN	Q6P1L8
24.7989	24.8269	24.6331	NaN	NaN	NaN	0	NaN	Q6P2E9
26.0245	26.1127	25.7757	21.2246	20.9616	NaN	3.11656	4.87786	Q6P2Q9
23.4658	NaN	NaN	NaN	NaN	NaN	0	NaN	Q6P4A7
26.2197	26.2316	26.3699	NaN	NaN	NaN	0	NaN	Q6P5R6
24.4056	NaN	24.5017	NaN	NaN	NaN	0	NaN	Q6PCB8
23.5475	23.5467	23.8158	NaN	NaN	NaN	0	NaN	Q6PD62
23.2648	23.0673	22.996	NaN	NaN	NaN	0	NaN	Q6PGP7
22.0283	21.7038	22.0471	NaN	NaN	NaN	0	NaN	Q6PJG6
24.4123	24.14	24.1429	NaN	NaN	NaN	0	NaN	Q6PKG0
23.0474	23.2653	23.4754	NaN	NaN	NaN	0	NaN	Q6PL18
25.5024	24.8451	25.0848	NaN	NaN	NaN	0	NaN	Q6UWD8
28.5345	28.4748	28.6563	25.652	25.4377	25.5589	5.38791	3.00565	Q6UX53
24.2969	NaN	24.258	NaN	NaN	NaN	0	NaN	Q6UXN9
24.36	24.3133	24.539	NaN	NaN	NaN	0	NaN	Q6ZMU5
NaN	23.1812	NaN	NaN	NaN	NaN	0	NaN	Q6ZRS2
23.9219	23.839	23.4038	NaN	NaN	NaN	0	NaN	Q6ZS81
21.6234	22.3592	21.7315	NaN	NaN	NaN	0	NaN	Q6ZU80
24.3886	24.2871	24.4841	NaN	NaN	NaN	0	NaN	Q6ZUJ8
NaN	22.8748	22.7362	NaN	NaN	NaN	0	NaN	Q709C8
24.4843	24.8229	24.463	NaN	NaN	NaN	0	NaN	Q70J99
21.639	21.7769	21.1505	NaN	NaN	NaN	0	NaN	Q71RC2
27.6522	27.2493	27.5343	NaN	NaN	NaN	0	NaN	Q71UM5
24.3588	24.5369	24.2593	NaN	NaN	NaN	0	NaN	Q7KZ85
26.994	27.1766	26.7584	NaN	NaN	NaN	0	NaN	Q7KZF4
25.0412	25.5269	24.9762	NaN	NaN	NaN	0	NaN	Q7L014
24.3253	23.839	23.9933	NaN	NaN	NaN	0	NaN	Q7L0Y3
24.9204	24.7951	24.9332	NaN	NaN	NaN	0	NaN	Q7L1Q6
24.0608	24.1654	23.3258	NaN	NaN	NaN	0	NaN	Q7L2E3
23.9322	23.9925	23.9285	NaN	NaN	NaN	0	NaN	Q7L2H7
24.487	24.2994	24.3316	NaN	NaN	NaN	0	NaN	Q7L2J0
25.5565	24.8278	25.6601	NaN	NaN	NaN	0	NaN	Q7L576
24.0212	23.8277	24.0383	NaN	NaN	NaN	0	NaN	Q7L5D6
24.0793	24.2028	24.246	NaN	NaN	NaN	0	NaN	Q7L5N7
23.0353	23.2087	23.3322	NaN	NaN	NaN	0	NaN	Q7LBC6
NaN	NaN	22.7386	NaN	NaN	NaN	0	NaN	Q7Z2K6
25.4654	26.1239	25.3817	NaN	NaN	NaN	0	NaN	Q7Z2W4
24.7543	24.6264	24.8117	NaN	NaN	NaN	0	NaN	Q7Z392
NaN	22.7666	22.6392	NaN	NaN	NaN	0	NaN	Q7Z3D6
NaN	NaN	23.1387	NaN	NaN	NaN	0	NaN	Q7Z3J2
23.4609	23.3844	23.3448	NaN	NaN	NaN	0	NaN	Q7Z3K3
NaN	27.6449	27.6763	NaN	NaN	NaN	0	NaN	Q7Z406
23.3472	23.8194	23.9101	NaN	NaN	NaN	0	NaN	Q7Z4H3
24.2959	24.1285	24.3022	NaN	NaN	NaN	0	NaN	Q7Z4W1
NaN	NaN	24.0342	NaN	NaN	NaN	0	NaN	Q7Z5K2
24.5419	24.3764	24.0405	NaN	NaN	NaN	0	NaN	Q7Z5R6;Q70E73
25.7226	25.0536	25.1383	NaN	NaN	NaN	0	NaN	Q7Z6Z7
24.97	24.5094	25.2556	NaN	NaN	NaN	0	NaN	Q7Z7K6
22.4889	23.3515	NaN	NaN	NaN	NaN	0	NaN	Q86TB9
23.271	23.453	23.5971	NaN	NaN	NaN	0	NaN	Q86U38
24.2229	24.1045	23.9137	NaN	NaN	NaN	0	NaN	Q86U42
22.8238	22.7488	22.9996	NaN	NaN	NaN	0	NaN	Q86U86
23.521	23.8335	23.9978	NaN	NaN	NaN	0	NaN	Q86UV5
26.1537	26.3748	26.4306	NaN	NaN	NaN	0	NaN	Q86UX7
25.11	24.3657	NaN	NaN	NaN	NaN	0	NaN	Q86VM9
NaN	22.9575	23.5327	NaN	NaN	NaN	0	NaN	Q86VN1
22.786	22.6696	23.3838	NaN	NaN	NaN	0	NaN	Q86VP6;O75155
27.8955	28.569	NaN	NaN	NaN	NaN	0	NaN	Q86VV8
22.778	22.5771	22.4224	NaN	NaN	NaN	0	NaN	Q86W42
23.457	24.0324	23.8099	NaN	NaN	NaN	0	NaN	Q86W50
22.6578	22.6519	22.8864	NaN	NaN	NaN	0	NaN	Q86WJ1
25.2771	25.0542	25.048	NaN	NaN	NaN	0	NaN	Q86WV6
24.1429	24.2013	23.9795	NaN	NaN	NaN	0	NaN	Q86X55
22.6896	23.0268	23.079	NaN	NaN	NaN	0	NaN	Q86XI2
23.796	23.6915	23.893	NaN	NaN	NaN	0	NaN	Q86Y56
22.5358	22.6626	NaN	NaN	NaN	NaN	0	NaN	Q8IUR7
22.0747	22.4005	NaN	NaN	NaN	NaN	0	NaN	Q8IV63
23.8099	23.9015	23.8577	NaN	NaN	NaN	0	NaN	Q8IWA0
NaN	23.2917	NaN	NaN	NaN	NaN	0	NaN	Q8IWB7
25.2052	24.8524	24.9962	NaN	NaN	NaN	0	NaN	Q8IWX8
23.9982	23.6541	23.8988	NaN	NaN	NaN	0	NaN	Q8IX12
NaN	NaN	23.7526	NaN	NaN	NaN	0	NaN	Q8IXH7
25.0139	24.7237	25.0111	NaN	NaN	NaN	0	NaN	Q8IXI1
23.9456	23.7254	NaN	NaN	NaN	NaN	0	NaN	Q8IXM2
24.1336	23.9881	24.0999	NaN	NaN	NaN	0	NaN	Q8IY17;Q6ZV29
23.2157	NaN	23.16	NaN	NaN	NaN	0	NaN	Q8IY18
24.938	24.687	24.5981	NaN	NaN	NaN	0	NaN	Q8IY37
23.9799	24.7717	23.6975	NaN	NaN	NaN	0	NaN	Q8IY67
24.4152	24.795	24.2773	NaN	NaN	NaN	0	NaN	Q8IY81
23.5349	24.1453	24.0902	NaN	NaN	NaN	0	NaN	Q8IYM9
23.0643	NaN	NaN	NaN	NaN	NaN	0	NaN	Q8IZ07
NaN	24.389	24.5088	NaN	NaN	NaN	0	NaN	Q8IZ83
23.8415	NaN	23.9642	NaN	NaN	NaN	0	NaN	Q8IZL8
23.8393	23.8918	23.8619	NaN	NaN	NaN	0	NaN	Q8N0X7
23.3663	23.4359	23.975	NaN	NaN	NaN	0	NaN	Q8N122
25.29	25.269	25.1343	NaN	NaN	NaN	0	NaN	Q8N163
22.5927	NaN	NaN	NaN	NaN	NaN	0	NaN	Q8N1B4
25.3034	25.3376	25.246	NaN	NaN	NaN	0	NaN	Q8N1F7
23.2989	23.2723	23.1587	NaN	NaN	NaN	0	NaN	Q8N1G2
23.8568	24.3127	24.031	NaN	NaN	NaN	0	NaN	Q8N1G4
24.2164	NaN	23.7246	NaN	NaN	NaN	0	NaN	Q8N335
23.9977	23.7529	23.8979	NaN	NaN	NaN	0	NaN	Q8N392
25.6368	25.1305	25.7205	NaN	NaN	NaN	0	NaN	Q8N3C0
23.3949	23.4282	NaN	NaN	NaN	NaN	0	NaN	Q8N3U4;Q8WVM7
23.2654	23.2252	23.4646	NaN	NaN	NaN	0	NaN	Q8N4Q0
24.1133	24.0737	24.0532	NaN	NaN	NaN	0	NaN	Q8N684
23.8375	23.677	24.1706	NaN	NaN	NaN	0	NaN	Q8N6H7;Q9NP61
24.8721	25.6088	NaN	NaN	NaN	NaN	0	NaN	Q8N6M0
22.284	22.6802	23.2402	NaN	NaN	NaN	0	NaN	Q8N6R0
24.5253	24.4007	24.5587	NaN	NaN	NaN	0	NaN	Q8N884
24.8159	24.6563	24.6016	NaN	NaN	NaN	0	NaN	Q8NAV1
23.8776	24.003	24.3559	NaN	NaN	NaN	0	NaN	Q8NBI5
25.8677	26.1151	25.9663	NaN	NaN	NaN	0	NaN	Q8NBJ5
NaN	NaN	23.8865	NaN	NaN	NaN	0	NaN	Q8NBN7
26.7852	26.928	26.8616	24.9612	25.5653	25.1953	2.05752	1.61766	Q8NBQ5
24.2914	24.1367	23.7965	NaN	NaN	NaN	0	NaN	Q8NBU5
24.0679	23.6292	24.0228	NaN	NaN	NaN	0	NaN	Q8NBX0
23.2366	NaN	NaN	NaN	NaN	NaN	0	NaN	Q8NC51
25.0502	25.6245	26.1396	23.3312	23.1203	23.8933	2.17266	2.1565	Q8NE71
24.5167	23.7144	24.795	NaN	NaN	NaN	0	NaN	Q8NE86
NaN	23.441	22.9795	NaN	NaN	NaN	0	NaN	Q8NEB9
23.3727	23.4947	23.3236	NaN	NaN	NaN	0	NaN	Q8NEZ5
25.6523	25.7265	25.9804	NaN	NaN	NaN	0	NaN	Q8NF50
23.3295	23.3174	23.4194	NaN	NaN	NaN	0	NaN	Q8NFH3
22.8454	23.288	NaN	NaN	NaN	NaN	0	NaN	Q8NFH4
23.7863	NaN	22.7341	NaN	NaN	NaN	0	NaN	Q8NFW8
26.3549	26.3971	27.0744	NaN	NaN	NaN	0	NaN	Q8NHJ6
24.0882	24.286	23.908	NaN	NaN	NaN	0	NaN	Q8NI27
24.5543	24.581	24.561	NaN	NaN	NaN	0	NaN	Q8NI36
NaN	23.5174	NaN	NaN	NaN	NaN	0	NaN	Q8TBC4
23.9461	23.8707	24.184	NaN	NaN	NaN	0	NaN	Q8TC07
25.5984	25.6241	25.2025	NaN	NaN	NaN	0	NaN	Q8TC12
23.7657	24.5015	24.1536	NaN	NaN	NaN	0	NaN	Q8TCJ2
23.9473	23.8791	24.2299	NaN	NaN	NaN	0	NaN	Q8TCS8
23.8364	23.8845	24.2528	NaN	NaN	NaN	0	NaN	Q8TCU6
25.6273	25.4753	25.9667	NaN	NaN	NaN	0	NaN	Q8TD19
32.6481	32.4712	32.6674	NaN	NaN	NaN	0	NaN	Q8TDD1
24.1312	24.3691	24.4044	NaN	NaN	NaN	0	NaN	Q8TDW0
23.4908	23.535	23.2876	NaN	NaN	NaN	0	NaN	Q8TDX7;Q9HC98
23.8746	24.184	24.0299	NaN	NaN	NaN	0	NaN	Q8TDZ2
26.3845	27.5395	27.5149	NaN	NaN	NaN	0	NaN	Q8TEM1
25.1642	25.1938	25.1865	NaN	NaN	NaN	0	NaN	Q8TEQ6
24.6784	24.9966	24.8329	NaN	NaN	NaN	0	NaN	Q8TEX9
23.4035	23.7303	23.8427	NaN	NaN	NaN	0	NaN	Q8WTT2
24.4201	24.1156	24.4165	NaN	NaN	NaN	0	NaN	Q8WTV0
22.7135	22.7869	NaN	NaN	NaN	NaN	0	NaN	Q8WU79
23.2681	23.8832	24.086	NaN	NaN	NaN	0	NaN	Q8WUM0
25.6584	25.9757	26.3564	NaN	NaN	NaN	0	NaN	Q8WUM4
NaN	24.6189	24.5597	NaN	NaN	NaN	0	NaN	Q8WUY1
23.6577	24.3914	NaN	NaN	NaN	NaN	0	NaN	Q8WUY8
23.2812	22.9917	23.1666	NaN	NaN	NaN	0	NaN	Q8WVM0
24.7534	24.7993	25.134	NaN	NaN	NaN	0	NaN	Q8WVV9
24.2	23.7389	NaN	NaN	NaN	NaN	0	NaN	Q8WVX9
24.2755	24.5196	24.1667	NaN	NaN	NaN	0	NaN	Q8WWI5
23.3163	23.3108	23.3277	NaN	NaN	NaN	0	NaN	Q8WWK9
24.8268	NaN	24.715	NaN	NaN	NaN	0	NaN	Q8WWY3
22.9722	23.4457	23.3708	NaN	NaN	NaN	0	NaN	Q8WX92
NaN	NaN	23.6543	NaN	NaN	NaN	0	NaN	Q8WXA9
26.2394	26.0379	25.8365	NaN	NaN	NaN	0	NaN	Q8WXF1
22.7965	23.1006	NaN	NaN	NaN	NaN	0	NaN	Q8WYA6
23.7479	23.4483	23.4923	NaN	NaN	NaN	0	NaN	Q8WYP5
27.0999	26.9269	26.8445	NaN	NaN	NaN	0	NaN	Q92499
24.1607	24.0058	24.3466	NaN	NaN	NaN	0	NaN	Q92538
NaN	NaN	23.5115	NaN	NaN	NaN	0	NaN	Q92547
25.0234	25.2281	25.2062	NaN	NaN	NaN	0	NaN	Q92556
23.495	23.4972	23.8578	NaN	NaN	NaN	0	NaN	Q92572
24.6535	24.107	24.4016	NaN	NaN	NaN	0	NaN	Q92597
27.0582	26.8141	26.8852	NaN	NaN	NaN	0	NaN	Q92598
25.7463	25.6633	25.6553	NaN	NaN	NaN	0	NaN	Q92608
23.1693	23.7132	23.554	NaN	NaN	NaN	0	NaN	Q92614
25.3628	25.4215	25.476	NaN	NaN	NaN	0	NaN	Q92616
25.8051	25.9532	25.9709	NaN	NaN	NaN	0	NaN	Q92619
25.4811	25.5199	25.6772	NaN	NaN	NaN	0	NaN	Q92621
NaN	23.3467	NaN	NaN	NaN	NaN	0	NaN	Q92667
24.3617	24.6745	24.4954	NaN	NaN	NaN	0	NaN	Q92692
24.8832	24.6919	24.9886	NaN	NaN	NaN	0	NaN	Q92769
24.2466	24.0659	24.0837	NaN	NaN	NaN	0	NaN	Q92797
NaN	22.7423	23.3365	NaN	NaN	NaN	0	NaN	Q92835;Q7Z7G1
28.174	27.7759	27.9228	NaN	22.1463	NaN	0	5.8112	Q92841
25.6956	25.4016	25.7321	NaN	NaN	NaN	0	NaN	Q92878
NaN	25.0123	23.5901	NaN	NaN	NaN	0	NaN	Q92882
26.4418	26.7872	26.4265	NaN	NaN	NaN	0	NaN	Q92888
25.4948	25.4785	25.218	NaN	NaN	NaN	0	NaN	Q92900
22.608	22.8463	NaN	NaN	NaN	NaN	0	NaN	Q92905
24.217	23.93	24.3533	NaN	NaN	NaN	0	NaN	Q92922
23.945	23.6471	23.3724	NaN	NaN	NaN	0	NaN	Q92925;Q6STE5;Q96GM5
26.5044	26.5473	26.4625	NaN	NaN	NaN	0	NaN	Q92945
24.7742	24.7141	24.9569	NaN	NaN	NaN	0	NaN	Q92973
25.3006	26.4375	25.2896	NaN	NaN	NaN	0	NaN	Q92974
24.575	24.25	24.3598	NaN	NaN	NaN	0	NaN	Q92979
23.9032	23.6126	23.7942	NaN	NaN	NaN	0	NaN	Q92989
NaN	22.7672	NaN	NaN	NaN	NaN	0	NaN	Q92990
23.0644	23.6606	23.6301	NaN	NaN	NaN	0	NaN	Q93008;O00507
24.5776	24.7205	24.7707	NaN	NaN	NaN	0	NaN	Q93009
24.4796	24.2387	24.7279	NaN	NaN	NaN	0	NaN	Q93033
24.701	24.6029	24.1994	NaN	NaN	NaN	0	NaN	Q93084
29.4809	30.0419	29.166	NaN	NaN	NaN	0	NaN	Q969G3
22.939	22.5052	23.105	NaN	NaN	NaN	0	NaN	Q969P0
23.6631	23.841	23.5265	NaN	NaN	NaN	0	NaN	Q969V3
24.4821	24.5709	NaN	NaN	NaN	NaN	0	NaN	Q96A33
22.7242	NaN	NaN	NaN	NaN	NaN	0	NaN	Q96A35
23.3605	23.5582	23.1182	NaN	NaN	NaN	0	NaN	Q96A65
24.2187	23.3606	23.8935	NaN	NaN	NaN	0	NaN	Q96AE4
24.9508	25.066	24.713	NaN	NaN	NaN	0	NaN	Q96AG4
22.603	22.3122	22.0641	NaN	NaN	NaN	0	NaN	Q96AX2
25.677	24.102	25.6897	NaN	NaN	NaN	0	NaN	Q96BM9
23.8962	23.7891	23.6943	NaN	NaN	NaN	0	NaN	Q96BN8
23.4551	23.2027	23.8889	NaN	NaN	NaN	0	NaN	Q96BR1
25.8609	NaN	26.0635	NaN	NaN	NaN	0	NaN	Q96BW9
23.6974	23.7918	23.8378	NaN	NaN	NaN	0	NaN	Q96BY6
24.995	24.6381	24.9104	NaN	NaN	NaN	0	NaN	Q96C19;Q9BUP0
24.252	24.6295	24.601	NaN	NaN	NaN	0	NaN	Q96C23
NaN	22.851	NaN	NaN	NaN	NaN	0	NaN	Q96C36
24.0573	NaN	NaN	NaN	NaN	NaN	0	NaN	Q96C86
25.1993	24.7839	25.2655	NaN	NaN	NaN	0	NaN	Q96CS3
22.8828	NaN	NaN	NaN	NaN	NaN	0	NaN	Q96CU9
24.309	24.2825	24.0343	NaN	NaN	NaN	0	NaN	Q96CW1
24.1162	23.7461	23.4495	NaN	NaN	NaN	0	NaN	Q96CW5
24.0032	23.6852	23.8215	NaN	NaN	NaN	0	NaN	Q96D46
25.2277	25.1689	NaN	NaN	NaN	NaN	0	NaN	Q96DI7
23.5235	24.1595	23.8388	NaN	NaN	NaN	0	NaN	Q96EE3
23.3403	NaN	NaN	NaN	NaN	NaN	0	NaN	Q96EK5
24.3229	23.9596	24.3302	NaN	NaN	NaN	0	NaN	Q96EP5
24.4993	23.5151	23.5388	NaN	NaN	NaN	0	NaN	Q96EY1
23.4459	23.469	24.2708	NaN	NaN	NaN	0	NaN	Q96EY7
22.7728	22.7939	23.3298	NaN	NaN	NaN	0	NaN	Q96EY8
23.3785	22.906	23.1267	NaN	NaN	NaN	0	NaN	Q96FJ2
25.9033	25.5887	25.7453	NaN	NaN	NaN	0	NaN	Q96FW1
23.3135	23.3279	23.541	NaN	NaN	NaN	0	NaN	Q96G03
24.2879	24.4574	24.2964	NaN	NaN	NaN	0	NaN	Q96G21
23.5492	23.6191	23.7148	NaN	NaN	NaN	0	NaN	Q96G46
NaN	23.464	NaN	NaN	NaN	NaN	0	NaN	Q96GM8
25.1585	25.0748	25.109	NaN	NaN	NaN	0	NaN	Q96GQ7
21.5915	NaN	21.8938	NaN	NaN	NaN	0	NaN	Q96GW9
NaN	NaN	23.5279	NaN	NaN	NaN	0	NaN	Q96H79
27.9309	27.8898	28.1411	NaN	24.9345	25.2519	1.94041	2.8941	Q96HS1
24.7281	24.5659	25.0908	NaN	NaN	NaN	0	NaN	Q96I24
23.831	23.4319	23.5884	NaN	NaN	NaN	0	NaN	Q96I99
NaN	NaN	23.0541	NaN	NaN	NaN	0	NaN	Q96IJ6
24.5733	25.1934	24.7734	NaN	NaN	NaN	0	NaN	Q96IU4
24.0243	24.4308	23.916	NaN	NaN	NaN	0	NaN	Q96J01
24.8543	NaN	25.31	NaN	NaN	NaN	0	NaN	Q96JB5
23.2228	23.426	23.4165	NaN	NaN	NaN	0	NaN	Q96JH7
23.7435	23.3198	23.4879	NaN	NaN	NaN	0	NaN	Q96JJ3
NaN	22.3243	22.0171	NaN	NaN	NaN	0	NaN	Q96K76
23.892	23.9145	23.8137	NaN	NaN	NaN	0	NaN	Q96KB5
23.8946	24.1343	23.982	NaN	NaN	NaN	0	NaN	Q96KP4
24.2374	23.9421	24.275	NaN	NaN	NaN	0	NaN	Q96L92
22.6218	22.3372	22.4543	NaN	NaN	NaN	0	NaN	Q96LI5;Q9ULM6
24.9288	24.8753	24.9693	NaN	NaN	NaN	0	NaN	Q96MU7
NaN	24.7907	24.5437	NaN	NaN	NaN	0	NaN	Q96N66
23.5881	23.6974	23.5833	NaN	NaN	NaN	0	NaN	Q96NW4
NaN	23.1501	23.2439	NaN	NaN	NaN	0	NaN	Q96P11
NaN	22.378	23.0643	NaN	NaN	NaN	0	NaN	Q96P16
23.8507	23.5302	23.8408	NaN	NaN	NaN	0	NaN	Q96P48
23.6596	23.6984	23.6176	NaN	NaN	NaN	0	NaN	Q96P70
26.7313	26.0836	26.7231	24.7957	24.6101	24.3054	2.54768	1.94229	Q96PK6
22.133	NaN	22.2129	NaN	NaN	NaN	0	NaN	Q96PU4
25.0984	24.7579	25.2406	NaN	NaN	NaN	0	NaN	Q96PU8
23.0653	23.3697	23.5689	NaN	NaN	NaN	0	NaN	Q96PZ0
24.0942	24.5316	24.4329	NaN	NaN	NaN	0	NaN	Q96Q11
25.2824	25.0323	25.0166	NaN	NaN	NaN	0	NaN	Q96QK1
22.5664	22.5774	22.5969	NaN	NaN	NaN	0	NaN	Q96RS0
25.819	26.0481	25.8444	NaN	NaN	NaN	0	NaN	Q96RS6
24.1088	24.0225	24.0337	NaN	NaN	NaN	0	NaN	Q96S44
23.3983	23.6171	23.4252	NaN	NaN	NaN	0	NaN	Q96S55
24.4504	24.2629	24.2765	NaN	NaN	NaN	0	NaN	Q96S59
26.1615	26.0109	25.9878	NaN	NaN	NaN	0	NaN	Q96S97
NaN	NaN	23.209	NaN	NaN	NaN	0	NaN	Q96ST3
24.6229	24.6295	24.7987	NaN	NaN	NaN	0	NaN	Q96T37
23.8706	NaN	24.2291	NaN	NaN	NaN	0	NaN	Q96T51
NaN	NaN	22.2973	NaN	NaN	NaN	0	NaN	Q96T60
23.5295	23.518	23.7131	NaN	NaN	NaN	0	NaN	Q96T76
24.0529	24.1197	23.8015	NaN	NaN	NaN	0	NaN	Q96T88
NaN	NaN	22.3345	NaN	NaN	NaN	0	NaN	Q96TA2
NaN	24.5621	25.2539	NaN	NaN	NaN	0	NaN	Q99426
24.4831	24.2281	24.3406	NaN	NaN	NaN	0	NaN	Q99460
23.2581	23.4111	23.5871	NaN	NaN	NaN	0	NaN	Q99497
24.5837	24.8069	24.6477	NaN	NaN	NaN	0	NaN	Q99536
23.6906	23.3843	23.2539	NaN	NaN	NaN	0	NaN	Q99543
23.3961	NaN	23.1463	NaN	NaN	NaN	0	NaN	Q99567
23.0306	22.9617	22.9634	NaN	NaN	NaN	0	NaN	Q99570
23.1722	23.4439	23.7031	NaN	NaN	NaN	0	NaN	Q99575
25.4637	25.0681	25.3902	NaN	NaN	NaN	0	NaN	Q99615
21.9384	22.2702	22.0465	NaN	NaN	NaN	0	NaN	Q99698
25.4381	25.0547	25.5849	NaN	NaN	24.2805	0	1.07873	Q99729
NaN	21.8018	NaN	NaN	NaN	NaN	0	NaN	Q99766
24.2631	24.3801	24.4671	NaN	NaN	NaN	0	NaN	Q99798
23.2166	23.2794	23.1189	NaN	NaN	NaN	0	NaN	Q99816
24.6019	24.5581	24.0601	NaN	NaN	NaN	0	NaN	Q99829
23.7825	23.1708	23.7106	NaN	NaN	NaN	0	NaN	Q99836
24.1185	NaN	23.5814	NaN	NaN	NaN	0	NaN	Q99856
26.9927	26.6095	25.7448	NaN	NaN	NaN	0	NaN	Q99873;Q9NR22
24.3021	24.9432	24.6349	NaN	NaN	NaN	0	NaN	Q99986
23.7176	NaN	24.4456	NaN	NaN	NaN	0	NaN	Q9BPW8
24.4997	23.3515	23.9274	NaN	NaN	NaN	0	NaN	Q9BPX3
24.0284	24.3733	23.9515	NaN	NaN	NaN	0	NaN	Q9BQ39
23.8175	23.6983	23.7471	NaN	NaN	NaN	0	NaN	Q9BQ52
24.0786	23.899	24.0083	NaN	NaN	NaN	0	NaN	Q9BQ67
23.7121	NaN	23.8086	NaN	NaN	NaN	0	NaN	Q9BQ75
23.8491	24.2222	23.8074	NaN	NaN	NaN	0	NaN	Q9BQA1
25.0126	25.0363	NaN	NaN	NaN	NaN	0	NaN	Q9BQA9
25.5941	25.619	25.4404	NaN	NaN	NaN	0	NaN	Q9BQG0
NaN	NaN	24.0765	NaN	NaN	NaN	0	NaN	Q9BR76
24.0089	24.1452	23.8083	NaN	NaN	NaN	0	NaN	Q9BRA2
24.0483	24.1504	23.8732	NaN	NaN	NaN	0	NaN	Q9BRJ7;Q96DE0
22.5324	NaN	22.5567	NaN	NaN	NaN	0	NaN	Q9BRR6
22.6858	NaN	22.6405	NaN	NaN	NaN	0	NaN	Q9BRR9;Q53QZ3
23.1572	NaN	NaN	NaN	NaN	NaN	0	NaN	Q9BRU9
24.9062	24.8331	24.6906	NaN	NaN	NaN	0	NaN	Q9BRX2
24.0327	23.6158	24.0714	NaN	NaN	NaN	0	NaN	Q9BS26
23.7131	23.8211	23.5194	NaN	NaN	NaN	0	NaN	Q9BSC4
23.8697	23.6157	23.3058	NaN	NaN	NaN	0	NaN	Q9BSD7
23.4598	22.784	23.3027	NaN	NaN	NaN	0	NaN	Q9BSJ2
25.9467	26.0531	26.23	NaN	NaN	NaN	0	NaN	Q9BSJ8
23.2016	23.2055	23.3468	NaN	NaN	NaN	0	NaN	Q9BSW2
24.9018	24.6382	25.1296	NaN	NaN	NaN	0	NaN	Q9BT22
23.0366	NaN	22.9379	NaN	NaN	NaN	0	NaN	Q9BT73
24.1183	24.0669	24.0404	NaN	NaN	NaN	0	NaN	Q9BT78
23.5797	23.7514	24.1642	NaN	NaN	NaN	0	NaN	Q9BTE3
23.8424	NaN	24.1116	NaN	NaN	NaN	0	NaN	Q9BTE6
23.8262	23.7962	23.396	NaN	NaN	NaN	0	NaN	Q9BTE7;Q92564
26.9789	27.2136	26.7446	NaN	NaN	NaN	0	NaN	Q9BTT0
25.002	24.5052	24.4112	NaN	NaN	NaN	0	NaN	Q9BTV4
NaN	23.0075	23.328	NaN	NaN	NaN	0	NaN	Q9BTX1
25.6669	25.6202	25.6546	NaN	NaN	NaN	0	NaN	Q9BTY7
NaN	NaN	24.7041	NaN	NaN	NaN	0	NaN	Q9BU89
25.3622	25.292	25.3665	NaN	NaN	NaN	0	NaN	Q9BUF5
NaN	27.879	27.9114	NaN	NaN	NaN	0	NaN	Q9BUI4
26.1268	25.8637	26.4022	NaN	NaN	NaN	0	NaN	Q9BUJ2
25.6431	25.9345	25.7806	NaN	NaN	NaN	0	NaN	Q9BUN8
23.3695	NaN	23.224	NaN	NaN	NaN	0	NaN	Q9BUQ8
NaN	NaN	22.745	NaN	NaN	NaN	0	NaN	Q9BUT1
24.3644	24.3365	24.1039	NaN	NaN	NaN	0	NaN	Q9BV20
23.6743	23.9321	23.8309	NaN	NaN	NaN	0	NaN	Q9BV44
NaN	24.0519	24.1069	NaN	NaN	NaN	0	NaN	Q9BV57
25.3824	25.3362	25.1831	NaN	NaN	NaN	0	NaN	Q9BVI4
NaN	25.6754	24.7242	NaN	NaN	NaN	0	NaN	Q9BVQ7
24.7282	24.9599	25.006	NaN	NaN	NaN	0	NaN	Q9BVV7
23.9451	24.079	24.1153	NaN	NaN	NaN	0	NaN	Q9BW19
23.3292	23.2822	23.3291	NaN	NaN	NaN	0	NaN	Q9BWF3
23.6495	23.6966	23.5685	NaN	NaN	NaN	0	NaN	Q9BWM7
26.6147	26.4698	26.492	NaN	NaN	NaN	0	NaN	Q9BXJ9
25.7999	25.7696	25.4702	NaN	NaN	NaN	0	NaN	Q9BXP5
23.3574	NaN	23.0503	NaN	NaN	NaN	0	NaN	Q9BXR0
24.68	24.8531	24.9417	NaN	NaN	NaN	0	NaN	Q9BXW7
23.1713	23.4449	23.4846	NaN	NaN	NaN	0	NaN	Q9BXY0
25.5724	25.3683	25.2917	NaN	NaN	NaN	0	NaN	Q9BY32
25.5913	25.2513	25.421	NaN	NaN	NaN	0	NaN	Q9BY44
NaN	22.9905	NaN	NaN	NaN	NaN	0	NaN	Q9BY77
22.3433	22.8062	22.7198	NaN	NaN	NaN	0	NaN	Q9BYB4
24.0383	23.9368	24.0114	NaN	NaN	NaN	0	NaN	Q9BYG3
24.3439	24.279	24.0985	NaN	NaN	NaN	0	NaN	Q9BYJ9;Q7Z739
NaN	NaN	22.5354	NaN	NaN	NaN	0	NaN	Q9BYM8
22.4118	NaN	22.2544	NaN	NaN	NaN	0	NaN	Q9BZE1
25.7699	26.3372	25.7565	NaN	23.0769	23.2436	2.77381	2.79428	Q9BZE4
23.6248	23.4171	23.8057	NaN	NaN	NaN	0	NaN	Q9BZF1;Q9H0X9
23.4232	23.5147	23.3784	NaN	NaN	NaN	0	NaN	Q9BZG1
NaN	24.4828	24.2785	NaN	NaN	NaN	0	NaN	Q9BZH6
24.962	24.8385	24.7949	NaN	NaN	NaN	0	NaN	Q9BZJ0
24.4268	24.0823	24.0597	NaN	NaN	NaN	0	NaN	Q9BZX2
NaN	NaN	22.7407	NaN	NaN	NaN	0	NaN	Q9BZZ2
23.93	NaN	23.9245	NaN	NaN	NaN	0	NaN	Q9C0C4
23.5361	23.8878	NaN	NaN	NaN	NaN	0	NaN	Q9C0C9
22.6332	NaN	23.4935	NaN	NaN	NaN	0	NaN	Q9C0E2
NaN	23.661	23.7301	NaN	NaN	NaN	0	NaN	Q9GZL7
24.1876	24.4546	24.0364	NaN	NaN	NaN	0	NaN	Q9GZR7
23.7695	NaN	23.8154	NaN	NaN	NaN	0	NaN	Q9GZS1
24.2524	23.7418	24.059	NaN	NaN	NaN	0	NaN	Q9GZS3
24.2079	23.7574	24.2863	NaN	NaN	NaN	0	NaN	Q9GZT3
23.7119	23.8006	23.3578	NaN	NaN	NaN	0	NaN	Q9GZZ1
24.4287	24.1192	24.4795	NaN	NaN	NaN	0	NaN	Q9GZZ9
23.1566	23.872	23.1488	NaN	NaN	NaN	0	NaN	Q9H089
26.5753	26.812	26.5453	23.3022	23.1782	22.8188	3.83396	3.54449	Q9H0A0
NaN	24.9778	NaN	NaN	NaN	NaN	0	NaN	Q9H0C8
23.7589	23.6652	23.7468	NaN	NaN	NaN	0	NaN	Q9H0D6
22.7999	22.8791	22.7796	NaN	NaN	NaN	0	NaN	Q9H0L4
24.7943	24.5091	25.1254	NaN	NaN	NaN	0	NaN	Q9H0S4
24.2907	24.4856	24.4124	NaN	NaN	NaN	0	NaN	Q9H0U3
27.8497	28.2653	27.7851	NaN	NaN	NaN	0	NaN	Q9H0U4;Q92928
NaN	NaN	23.0801	NaN	NaN	NaN	0	NaN	Q9H267
23.45	23.6212	23.4502	NaN	NaN	NaN	0	NaN	Q9H269
NaN	NaN	23.1543	NaN	NaN	NaN	0	NaN	Q9H270
23.684	23.7329	23.7449	NaN	NaN	NaN	0	NaN	Q9H2K8;Q7L7X3
22.8013	22.5625	22.6746	NaN	NaN	NaN	0	NaN	Q9H2M9
NaN	23.1966	NaN	NaN	NaN	NaN	0	NaN	Q9H2U2
24.272	23.8524	24.4917	NaN	NaN	NaN	0	NaN	Q9H307
25.8865	25.191	25.7696	NaN	NaN	NaN	0	NaN	Q9H3K6
24.9203	24.9432	25.2418	NaN	NaN	NaN	0	NaN	Q9H3N1
24.1092	NaN	NaN	NaN	NaN	NaN	0	NaN	Q9H3S1
23.9848	24.0595	23.9934	NaN	NaN	NaN	0	NaN	Q9H3U1
23.6622	24.1151	24.6664	NaN	NaN	NaN	0	NaN	Q9H4A3;Q9Y3S1;Q96J92;Q9BYP7
23.2382	23.5475	23.5316	NaN	NaN	NaN	0	NaN	Q9H4A4
23.5823	23.632	24.2824	NaN	NaN	NaN	0	NaN	Q9H4E7
24.1522	NaN	NaN	NaN	NaN	NaN	0	NaN	Q9H4I3
22.671	NaN	22.6126	NaN	NaN	NaN	0	NaN	Q9H4L4
23.7801	24.5506	23.8925	NaN	NaN	NaN	0	NaN	Q9H4M9;Q9NZN4
26.14	26.0295	26.0251	NaN	NaN	NaN	0	NaN	Q9H583
NaN	NaN	23.426	NaN	NaN	NaN	0	NaN	Q9H5X1
23.7712	NaN	24.0612	NaN	NaN	NaN	0	NaN	Q9H6R0
24.8144	24.6612	24.7262	NaN	NaN	NaN	0	NaN	Q9H6R4
NaN	24.5716	NaN	NaN	NaN	NaN	0	NaN	Q9H6W3
24.3204	24.1061	24.1882	NaN	NaN	NaN	0	NaN	Q9H7B2
23.487	23.1202	23.1889	NaN	NaN	NaN	0	NaN	Q9H7D0
NaN	24.1232	23.6184	NaN	NaN	NaN	0	NaN	Q9H7Z7
28.8406	28.946	29.3721	NaN	NaN	NaN	0	NaN	Q9H845
22.1504	21.9908	22.2096	NaN	NaN	NaN	0	NaN	Q9H857
23.207	23.156	23.0854	NaN	NaN	NaN	0	NaN	Q9H8H0
23.2637	22.8858	23.268	NaN	NaN	NaN	0	NaN	Q9H8H2
24.3557	23.8638	24.1732	NaN	NaN	NaN	0	NaN	Q9H993
24.2058	23.8657	24.2807	NaN	NaN	NaN	0	NaN	Q9H9A6
23.273	NaN	23.138	NaN	NaN	NaN	0	NaN	Q9H9E3
23.4951	23.4928	23.6999	NaN	NaN	NaN	0	NaN	Q9H9T3
23.7022	24.0872	NaN	NaN	NaN	NaN	0	NaN	Q9H9Y6
25.0301	25.1747	25.2025	NaN	NaN	NaN	0	NaN	Q9HA64
NaN	23.5462	NaN	NaN	NaN	NaN	0	NaN	Q9HA77
22.5522	NaN	NaN	NaN	NaN	NaN	0	NaN	Q9HAD4
23.3856	23.1077	23.4631	NaN	NaN	NaN	0	NaN	Q9HAU5
24.926	24.8439	24.8697	NaN	NaN	NaN	0	NaN	Q9HAV4
24.8236	25.3247	NaN	NaN	NaN	NaN	0	NaN	Q9HAV7
24.3891	24.2148	24.5094	NaN	NaN	NaN	0	NaN	Q9HB07
25.9406	26.47	26.1562	NaN	NaN	NaN	0	NaN	Q9HB71
23.3395	23.2152	23.18	NaN	NaN	NaN	0	NaN	Q9HB90;Q9NQL2
22.6191	22.459	22.5467	NaN	NaN	NaN	0	NaN	Q9HBH5
24.072	23.8952	NaN	NaN	NaN	NaN	0	NaN	Q9HBI0
24.1582	24.2251	24.4115	NaN	NaN	NaN	0	NaN	Q9HC21
23.3411	23.1641	24.2831	NaN	NaN	NaN	0	NaN	Q9HCJ6
24.2536	24.4106	24.0604	NaN	NaN	NaN	0	NaN	Q9HCS7
23.8834	23.8104	23.8096	NaN	NaN	NaN	0	NaN	Q9HCU5
28.5754	28.1299	28.3848	NaN	NaN	NaN	0	NaN	Q9HD20
NaN	23.5045	NaN	NaN	NaN	NaN	0	NaN	Q9HD45
NaN	25.236	25.7015	NaN	NaN	NaN	0	NaN	Q9NP64
25.2876	25.2749	25.1731	NaN	NaN	NaN	0	NaN	Q9NP72
25.112	25.4563	25.1286	NaN	NaN	NaN	0	NaN	Q9NP79
23.7534	23.6767	23.5356	NaN	NaN	NaN	0	NaN	Q9NP81
22.9665	22.8729	23.0032	NaN	NaN	NaN	0	NaN	Q9NPB8
23.5387	23.3551	23.1143	NaN	NaN	NaN	0	NaN	Q9NPD3
23.3523	22.9428	23.5209	NaN	NaN	NaN	0	NaN	Q9NPF4
24.8738	24.8343	24.89	NaN	NaN	NaN	0	NaN	Q9NPH3
23.7221	24.0148	23.8064	NaN	NaN	NaN	0	NaN	Q9NQ88
NaN	NaN	24.3821	NaN	NaN	NaN	0	NaN	Q9NQC3
22.6549	22.5745	22.6794	NaN	NaN	NaN	0	NaN	Q9NQG5
22.5238	22.5156	22.3808	NaN	NaN	NaN	0	NaN	Q9NQW7
23.583	NaN	23.6051	NaN	NaN	NaN	0	NaN	Q9NR09
NaN	24.5412	24.5676	NaN	NaN	NaN	0	NaN	Q9NR19
27.1696	27.1954	27.3446	25.5361	25.6991	25.7697	4.06981	1.56822	Q9NR30
26.2732	26.5133	26.2815	NaN	NaN	NaN	0	NaN	Q9NR31;Q9Y6B6
NaN	24.6137	NaN	NaN	NaN	NaN	0	NaN	Q9NR45
23.6092	23.5713	NaN	NaN	NaN	NaN	0	NaN	Q9NR50
26.3344	NaN	26.4602	NaN	NaN	NaN	0	NaN	Q9NR56;Q5VZF2;Q9NUK0
23.6559	23.4784	23.3951	NaN	NaN	NaN	0	NaN	Q9NRG0
24.9313	24.8814	25.1482	NaN	NaN	NaN	0	NaN	Q9NRG9
23.0151	22.9377	NaN	NaN	NaN	NaN	0	NaN	Q9NRL2
23.9832	23.787	24.1088	NaN	NaN	NaN	0	NaN	Q9NRN7
23.3099	NaN	23.3299	NaN	NaN	NaN	0	NaN	Q9NRV9
23.5213	24.1919	NaN	NaN	NaN	NaN	0	NaN	Q9NRX1
NaN	NaN	23.2737	NaN	NaN	NaN	0	NaN	Q9NRX4
22.7127	23.6587	NaN	NaN	NaN	NaN	0	NaN	Q9NRZ9
23.6696	NaN	NaN	NaN	NaN	NaN	0	NaN	Q9NS87
24.6286	24.3841	24.7186	NaN	NaN	NaN	0	NaN	Q9NSD9
24.4959	25.4683	24.7785	NaN	NaN	NaN	0	NaN	Q9NTI5
25.1747	25.2008	25.0682	NaN	NaN	NaN	0	NaN	Q9NTJ3
25.4345	25.7658	25.9869	NaN	NaN	NaN	0	NaN	Q9NTJ5
23.4585	23.4958	23.7446	NaN	NaN	NaN	0	NaN	Q9NTK5
NaN	NaN	23.6147	NaN	NaN	NaN	0	NaN	Q9NTX5
23.4413	23.3365	NaN	NaN	NaN	NaN	0	NaN	Q9NTZ6
24.6513	24.645	24.6332	NaN	NaN	NaN	0	NaN	Q9NU22
24.1796	NaN	23.852	NaN	NaN	NaN	0	NaN	Q9NUI1
24.1691	24.3631	24.2252	NaN	NaN	NaN	0	NaN	Q9NUL3
25.8364	26.2529	25.6688	NaN	NaN	NaN	0	NaN	Q9NUQ2
24.2515	23.9196	23.9558	NaN	NaN	NaN	0	NaN	Q9NUQ8
24.081	24.1177	24.2196	NaN	NaN	NaN	0	NaN	Q9NUQ9
23.8353	24.1461	24.1055	NaN	NaN	NaN	0	NaN	Q9NUU7;Q9UMR2;Q9UHL0
24.5596	24.5508	24.5682	NaN	NaN	NaN	0	NaN	Q9NV06
23.802	24.3256	23.978	NaN	NaN	NaN	0	NaN	Q9NV31
NaN	NaN	23.7373	NaN	NaN	NaN	0	NaN	Q9NV70
NaN	NaN	22.8295	NaN	NaN	NaN	0	NaN	Q9NV88
23.6792	24.2698	24.2585	NaN	NaN	NaN	0	NaN	Q9NV96;Q3MIR4
NaN	NaN	22.8767	NaN	NaN	NaN	0	NaN	Q9NVE7
23.7117	23.5024	NaN	NaN	NaN	NaN	0	NaN	Q9NVH1
24.4784	24.4271	24.1713	NaN	NaN	NaN	0	NaN	Q9NVH2
22.4767	NaN	22.0937	NaN	NaN	NaN	0	NaN	Q9NVI1
25.3517	25.2951	25.1724	23.9353	24.2394	24.0413	3.02978	1.20111	Q9NVI7
26.663	26.7962	26.3254	NaN	NaN	NaN	0	NaN	Q9NVJ2
23.3111	NaN	24.5533	NaN	NaN	NaN	0	NaN	Q9NVM9
NaN	22.457	NaN	NaN	NaN	NaN	0	NaN	Q9NVN8
25.6717	25.3653	25.5647	NaN	NaN	NaN	0	NaN	Q9NVP1
23.9708	24.2686	24.1416	NaN	NaN	NaN	0	NaN	Q9NVP2
23.3703	NaN	22.9299	NaN	NaN	NaN	0	NaN	Q9NVR2
NaN	24.6072	24.4043	NaN	NaN	NaN	0	NaN	Q9NVZ3;Q8NC96
23.8155	24.2133	24.311	NaN	NaN	NaN	0	NaN	Q9NW13
23.2453	23.2462	NaN	NaN	NaN	NaN	0	NaN	Q9NW64
23.5064	NaN	23.4924	NaN	NaN	NaN	0	NaN	Q9NW82
NaN	NaN	21.9624	NaN	NaN	NaN	0	NaN	Q9NWY4;A8MVJ9
23.8277	23.7595	23.7082	NaN	NaN	NaN	0	NaN	Q9NWZ3
24.0357	24.2183	24.7041	NaN	NaN	NaN	0	NaN	Q9NX20
24.3478	24.7751	24.7105	NaN	NaN	NaN	0	NaN	Q9NX63
23.4198	NaN	22.7872	NaN	NaN	NaN	0	NaN	Q9NXE4
23.8548	24.2957	24.0197	NaN	NaN	NaN	0	NaN	Q9NXF1
23.2214	NaN	22.7425	NaN	NaN	NaN	0	NaN	Q9NXF7
23.6548	22.6386	NaN	NaN	NaN	NaN	0	NaN	Q9NXH9
24.5742	24.457	24.4353	NaN	NaN	NaN	0	NaN	Q9NXJ5
22.7333	23.2444	23.0662	NaN	NaN	NaN	0	NaN	Q9NXK8
23.6504	NaN	23.4538	NaN	NaN	NaN	0	NaN	Q9NY27
23.3425	22.9803	23.0887	NaN	NaN	NaN	0	NaN	Q9NY61
23.81	NaN	23.4594	NaN	NaN	NaN	0	NaN	Q9NY93
24.2755	24.6612	24.2927	NaN	NaN	NaN	0	NaN	Q9NYF8
24.2788	24.5482	24.3664	NaN	NaN	NaN	0	NaN	Q9NYH9
23.6166	23.6923	23.9629	NaN	NaN	NaN	0	NaN	Q9NYK5
23.4418	23.3669	NaN	NaN	NaN	NaN	0	NaN	Q9NYL2
21.016	20.4416	19.9521	NaN	NaN	NaN	0	NaN	Q9NYU2;Q9NYU1
24.1768	24.0077	24.1984	NaN	NaN	NaN	0	NaN	Q9NZ08
24.6924	24.7928	24.5506	NaN	NaN	NaN	0	NaN	Q9NZ53
24.218	23.848	23.7339	NaN	NaN	NaN	0	NaN	Q9NZB2;Q5T035
24.0993	23.8207	24.0195	NaN	NaN	NaN	0	NaN	Q9NZL9
24.5151	24.2106	24.5203	NaN	NaN	NaN	0	NaN	Q9NZT2
23.669	23.7142	23.923	NaN	NaN	NaN	0	NaN	Q9P0J0
NaN	NaN	22.4946	NaN	NaN	NaN	0	NaN	Q9P0L0
23.8533	24.5365	23.9019	NaN	NaN	NaN	0	NaN	Q9P107
23.3269	23.7691	23.3439	NaN	NaN	NaN	0	NaN	Q9P253
25.4311	25.5915	25.5097	NaN	NaN	NaN	0	NaN	Q9P258
25.6768	25.3296	25.4779	NaN	NaN	NaN	0	NaN	Q9P265;Q14689
22.9415	22.8909	23.1086	NaN	NaN	NaN	0	NaN	Q9P287
NaN	NaN	23.9058	NaN	NaN	NaN	0	NaN	Q9P289
25.3582	25.1896	25.2427	NaN	NaN	NaN	0	NaN	Q9P2B2
23.4846	23.4833	23.514	NaN	NaN	NaN	0	NaN	Q9P2E9;Q8N4C6
25.0869	25.4124	25.3338	NaN	NaN	NaN	0	NaN	Q9P2I0
25.9936	26.3804	26.5569	22.4117	21.6169	21.8853	3.67405	4.33903	Q9P2J5
22.6249	23.01	22.8924	NaN	NaN	NaN	0	NaN	Q9P2R3
24.8699	24.8172	24.7837	NaN	NaN	NaN	0	NaN	Q9UBB4
23.4853	23.5222	23.5641	NaN	NaN	NaN	0	NaN	Q9UBD5
24.8166	24.809	24.8034	NaN	NaN	NaN	0	NaN	Q9UBE0
24.4583	24.4081	24.7205	NaN	NaN	NaN	0	NaN	Q9UBF2
26.3329	26.7238	26.5175	NaN	NaN	NaN	0	NaN	Q9UBG0
NaN	21.7064	21.7265	NaN	NaN	NaN	0	NaN	Q9UBI1
NaN	NaN	24.9704	NaN	NaN	NaN	0	NaN	Q9UBQ0
23.8246	NaN	24.0312	NaN	NaN	NaN	0	NaN	Q9UBQ5
24.3141	24.4075	24.0723	NaN	NaN	NaN	0	NaN	Q9UBQ7
25.4176	25.4914	25.2306	NaN	NaN	NaN	0	NaN	Q9UBT2
23.8363	24.0292	23.0186	NaN	NaN	NaN	0	NaN	Q9UBU9
22.5726	NaN	NaN	NaN	NaN	NaN	0	NaN	Q9UBW7
24.2257	23.7344	23.8153	NaN	NaN	NaN	0	NaN	Q9UBX3
25.8172	26.0879	25.9292	NaN	NaN	NaN	0	NaN	Q9UG63
25.806	25.4869	25.3235	NaN	NaN	NaN	0	NaN	Q9UGN4
25.2674	24.65	25.2648	NaN	NaN	NaN	0	NaN	Q9UGP8
24.1755	NaN	NaN	NaN	NaN	NaN	0	NaN	Q9UH17;P31941
25.1368	25.5155	25.0772	NaN	NaN	NaN	0	NaN	Q9UH99
25.0888	25.0358	25.1204	NaN	NaN	NaN	0	NaN	Q9UHB9
23.6622	23.5272	23.1183	NaN	NaN	NaN	0	NaN	Q9UHD2
NaN	23.1185	NaN	NaN	NaN	NaN	0	NaN	Q9UHD8
24.2872	24.1384	24.1527	NaN	NaN	NaN	0	NaN	Q9UHI6
24.7803	24.2129	25.4056	NaN	NaN	NaN	0	NaN	Q9UHQ9
24.046	24.2359	24.5584	NaN	NaN	NaN	0	NaN	Q9UHX1
22.7879	22.3818	22.6977	NaN	NaN	NaN	0	NaN	Q9UHX3
NaN	22.0388	22.1694	NaN	NaN	NaN	0	NaN	Q9UHY1
24.5049	24.2807	24.5602	NaN	NaN	NaN	0	NaN	Q9UI10
23.5284	23.727	23.1897	NaN	NaN	NaN	0	NaN	Q9UI12
NaN	23.5328	NaN	NaN	NaN	NaN	0	NaN	Q9UI26
25.184	25.4544	24.9089	NaN	NaN	NaN	0	NaN	Q9UI30
25.1061	25.0829	25.2002	NaN	NaN	NaN	0	NaN	Q9UIA9
23.6986	24.2613	23.4156	NaN	NaN	NaN	0	NaN	Q9UIB8
22.8377	23.2194	23.7384	NaN	NaN	NaN	0	NaN	Q9UIG0
25.1684	24.8025	24.7843	NaN	NaN	NaN	0	NaN	Q9UIQ6
23.1254	23.477	23.1883	NaN	NaN	NaN	0	NaN	Q9UJ68
23.1022	23.0888	22.2817	NaN	NaN	NaN	0	NaN	Q9UJ70
23.2431	23.0684	23.2037	NaN	NaN	NaN	0	NaN	Q9UJ83
23.5601	NaN	23.0901	NaN	NaN	NaN	0	NaN	Q9UJS0
24.8315	25.0173	25.0355	NaN	NaN	NaN	0	NaN	Q9UJU6
23.8096	23.4078	24.1516	NaN	NaN	NaN	0	NaN	Q9UJV9
23.3009	NaN	NaN	NaN	NaN	NaN	0	NaN	Q9UJX2
25.478	25.5215	25.3495	NaN	NaN	NaN	0	NaN	Q9UK59
26.2592	25.9307	26.4036	NaN	NaN	NaN	0	NaN	Q9UKD2
25.4363	25.3364	25.0955	NaN	NaN	NaN	0	NaN	Q9UKF6
23.3163	NaN	NaN	NaN	NaN	NaN	0	NaN	Q9UKG1
26.1679	25.9927	26.054	NaN	NaN	NaN	0	NaN	Q9UKM9
NaN	23.6896	NaN	NaN	NaN	NaN	0	NaN	Q9UKN8
24.0816	23.7049	23.6438	NaN	NaN	NaN	0	NaN	Q9UKV3
21.2875	21.9381	22.9104	NaN	NaN	NaN	0	NaN	Q9UKV8;Q9H9G7;Q9UL18;Q9HCK5
23.1288	23.216	NaN	NaN	NaN	NaN	0	NaN	Q9UKX7
25.4081	25.1317	24.8528	NaN	NaN	NaN	0	NaN	Q9UL25
24.7531	24.886	24.9127	NaN	NaN	NaN	0	NaN	Q9UL46
23.0731	22.7368	22.7744	NaN	NaN	NaN	0	NaN	Q9ULC5
26.1793	26.0573	25.9662	NaN	NaN	NaN	0	NaN	Q9ULF5
NaN	23.3811	23.5912	NaN	NaN	NaN	0	NaN	Q9ULK4
NaN	22.6115	NaN	NaN	NaN	NaN	0	NaN	Q9ULM3
23.1042	23.9525	NaN	NaN	NaN	NaN	0	NaN	Q9ULW3
24.0161	24.2359	24.0078	NaN	NaN	NaN	0	NaN	Q9ULX3
22.5427	23.3325	22.9863	NaN	NaN	NaN	0	NaN	Q9ULX6
24.4517	24.3966	24.9066	NaN	NaN	NaN	0	NaN	Q9ULZ3
23.883	NaN	23.9268	NaN	NaN	NaN	0	NaN	Q9UM54
25.6623	25.6072	25.9359	NaN	NaN	NaN	0	NaN	Q9UMS4
24.0876	23.7542	NaN	NaN	NaN	NaN	0	NaN	Q9UN37
23.499	23.4937	23.8285	NaN	NaN	NaN	0	NaN	Q9UN86
23.388	NaN	23.2681	NaN	NaN	NaN	0	NaN	Q9UNE7
23.8738	23.548	23.4843	NaN	NaN	NaN	0	NaN	Q9UNH7
24.8411	24.8662	24.8489	NaN	NaN	NaN	0	NaN	Q9UNM6
24.1691	24.0117	23.7914	NaN	NaN	NaN	0	NaN	Q9UNQ2
24.3222	24.6469	24.6537	NaN	NaN	NaN	0	NaN	Q9UNX4
23.5049	23.5845	23.6098	NaN	NaN	NaN	0	NaN	Q9UNY4
23.1228	25.1122	NaN	NaN	NaN	NaN	0	NaN	Q9UP83
24.4227	23.9087	24.3591	NaN	NaN	NaN	0	NaN	Q9UPN3
23.6358	23.691	23.6891	NaN	NaN	NaN	0	NaN	Q9UPN7
23.8683	23.2943	23.1697	NaN	NaN	NaN	0	NaN	Q9UPN9
NaN	NaN	24.1242	NaN	NaN	NaN	0	NaN	Q9UPQ4
NaN	23.1468	NaN	NaN	NaN	NaN	0	NaN	Q9UPU5
24.2202	23.8827	24.4509	NaN	NaN	NaN	0	NaN	Q9UQ35
26.5238	26.5839	26.6573	NaN	NaN	NaN	0	NaN	Q9UQ80
25.5359	25.6001	25.7525	NaN	NaN	NaN	0	NaN	Q9UQE7
24.7741	24.5702	24.5148	NaN	NaN	NaN	0	NaN	Q9Y224
23.9722	24.0162	NaN	NaN	NaN	NaN	0	NaN	Q9Y228
24.5781	25.4008	25.5979	NaN	NaN	22.2142	0	2.97805	Q9Y230
25.7726	25.662	25.712	NaN	NaN	NaN	0	NaN	Q9Y240
25.0326	24.9286	25.0526	NaN	NaN	NaN	0	NaN	Q9Y262
24.3072	24.1621	24.1129	NaN	NaN	NaN	0	NaN	Q9Y263
25.7627	25.8405	26.0769	NaN	NaN	NaN	0	NaN	Q9Y265
24.7233	24.1534	24.6688	NaN	NaN	NaN	0	NaN	Q9Y266
28.7722	28.6321	28.9842	26.416	26.6543	26.6543	3.98773	2.2213	Q9Y277
24.1226	23.145	23.227	NaN	NaN	NaN	0	NaN	Q9Y285
23.8684	23.7114	23.2538	NaN	NaN	NaN	0	NaN	Q9Y289
23.2787	23.7453	23.506	NaN	NaN	NaN	0	NaN	Q9Y2H6
NaN	23.5284	NaN	NaN	NaN	NaN	0	NaN	Q9Y2K7
25.2672	25.2128	25.1145	NaN	NaN	NaN	0	NaN	Q9Y2L1
23.8737	23.9088	23.739	NaN	NaN	NaN	0	NaN	Q9Y2L5
24.421	24.1887	24.3734	NaN	NaN	NaN	0	NaN	Q9Y2P8
27.0909	27.3283	27.2532	24.7252	23.8061	25.6426	1.39677	2.49952	Q9Y2Q3
24.5804	24.4287	24.4174	NaN	NaN	NaN	0	NaN	Q9Y2R4
23.2383	23.1676	23.5703	NaN	NaN	NaN	0	NaN	Q9Y2S7
24.5069	24.8683	24.5133	NaN	NaN	NaN	0	NaN	Q9Y2T2;P53677
23.8572	23.892	23.6691	NaN	NaN	NaN	0	NaN	Q9Y2U8
23.1017	23.1133	23.0572	NaN	NaN	NaN	0	NaN	Q9Y2V2
23.5031	24.3017	23.5556	NaN	NaN	NaN	0	NaN	Q9Y2V7
24.5191	24.4423	24.5838	NaN	NaN	NaN	0	NaN	Q9Y2W1
26.6745	26.6668	26.4291	21.6625	21.7527	22.2859	3.3791	4.68977	Q9Y2X3
25.0485	25.0557	25.0921	NaN	NaN	NaN	0	NaN	Q9Y2Z0
23.8312	23.6435	23.5371	NaN	NaN	NaN	0	NaN	Q9Y2Z9
23.742	23.8776	23.8882	NaN	NaN	NaN	0	NaN	Q9Y314
24.0279	23.7795	24.1726	NaN	NaN	NaN	0	NaN	Q9Y316
22.8668	23.3719	NaN	NaN	NaN	NaN	0	NaN	Q9Y371
23.1521	22.9718	23.3465	NaN	NaN	NaN	0	NaN	Q9Y399
24.3413	24.016	24.6934	NaN	NaN	NaN	0	NaN	Q9Y3A5
23.0998	23.0169	23.2435	NaN	NaN	NaN	0	NaN	Q9Y3B4
23.9493	NaN	NaN	NaN	NaN	NaN	0	NaN	Q9Y3B7
25.274	NaN	NaN	NaN	NaN	NaN	0	NaN	Q9Y3C6
23.6402	23.4796	24.2387	NaN	NaN	NaN	0	NaN	Q9Y3E5
24.6285	25.0068	24.8451	NaN	NaN	NaN	0	NaN	Q9Y3F4
28.998	29.3869	28.4655	26.6	27.413	26.8772	2.27093	1.98671	Q9Y3I0
22.6008	22.0844	22.7472	NaN	NaN	NaN	0	NaN	Q9Y3L3;Q6ZT62
26.1296	26.0401	25.7729	NaN	NaN	NaN	0	NaN	Q9Y3L5
24.934	25.3367	25.3734	NaN	NaN	NaN	0	NaN	Q9Y3T9
25.9136	25.5804	25.9995	NaN	NaN	NaN	0	NaN	Q9Y3U8
26.4914	26.3159	26.1717	NaN	NaN	NaN	0	NaN	Q9Y3Z3
23.4919	23.7869	NaN	NaN	NaN	NaN	0	NaN	Q9Y450
24.3623	24.7745	24.528	NaN	NaN	NaN	0	NaN	Q9Y490
22.6747	22.6871	NaN	NaN	NaN	NaN	0	NaN	Q9Y4C8
23.4762	23.2149	23.5049	NaN	NaN	NaN	0	NaN	Q9Y4E8
24.0119	24.3326	24.0027	NaN	NaN	NaN	0	NaN	Q9Y4K1
25.0359	25.2783	25.1541	NaN	NaN	NaN	0	NaN	Q9Y4L1
25.1572	25.2356	25.1105	NaN	NaN	NaN	0	NaN	Q9Y4P3
24.3345	23.8943	23.9524	NaN	NaN	NaN	0	NaN	Q9Y4R8
24.0159	24.0787	23.9962	NaN	NaN	NaN	0	NaN	Q9Y4W2
23.4645	22.8851	NaN	NaN	NaN	NaN	0	NaN	Q9Y508
25.1053	25.342	24.9413	NaN	NaN	NaN	0	NaN	Q9Y512
24.3994	23.3909	23.6499	NaN	NaN	NaN	0	NaN	Q9Y5B0
25.0706	25.3664	25.1139	NaN	NaN	NaN	0	NaN	Q9Y5B9
24.3166	24.5247	24.7393	NaN	NaN	NaN	0	NaN	Q9Y5J1
25.2054	25.0204	24.9461	NaN	NaN	NaN	0	NaN	Q9Y5K5
24.0884	24.1042	24.077	NaN	NaN	NaN	0	NaN	Q9Y5L0
25.8985	26.0003	25.7405	NaN	NaN	NaN	0	NaN	Q9Y5M8
NaN	NaN	22.6018	NaN	NaN	NaN	0	NaN	Q9Y5Q8
24.5507	24.5388	24.3126	NaN	NaN	NaN	0	NaN	Q9Y5Q9
22.9912	23.7545	23.684	NaN	NaN	NaN	0	NaN	Q9Y5S1
24.8476	25.2853	24.9019	NaN	NaN	NaN	0	NaN	Q9Y5S9
24.7468	24.3221	24.9398	NaN	NaN	NaN	0	NaN	Q9Y5X3
23.6099	23.3438	23.7237	NaN	NaN	NaN	0	NaN	Q9Y5Y6
23.4575	23.5193	NaN	NaN	NaN	NaN	0	NaN	Q9Y619
24.4625	25.3969	25.7867	NaN	NaN	NaN	0	NaN	Q9Y624
24.9289	25.1166	25.2043	NaN	NaN	NaN	0	NaN	Q9Y673
26.8071	26.8742	27.0397	NaN	NaN	NaN	0	NaN	Q9Y678
NaN	23.2627	NaN	NaN	NaN	NaN	0	NaN	Q9Y679
24.6779	24.6766	24.4112	NaN	NaN	NaN	0	NaN	Q9Y696
26.2629	26.4697	26.3746	NaN	NaN	NaN	0	NaN	Q9Y6C9
24.5366	24.1746	23.9975	NaN	NaN	NaN	0	NaN	Q9Y6D6
23.9802	24.1163	23.8527	NaN	NaN	NaN	0	NaN	Q9Y6E2
23.9695	23.8156	23.7842	NaN	NaN	NaN	0	NaN	Q9Y6I9
25.6623	25.5703	25.6653	NaN	NaN	21.7362	0	3.89644	Q9Y6M1
NaN	23.7352	23.0632	NaN	NaN	NaN	0	NaN	Q9Y6R4
23.5456	22.9141	23.9416	NaN	NaN	NaN	0	NaN	Q9Y6V7

## Sheet: RS4;11 vs NC
Log2(LFQ intensity)						-Log Welch's T-test p-value	Welch's T-test Difference	uniprot IDs
RS1	RS2	RS3	RSNC1	RSNC2	RSNC3
23.444	NaN	NaN	NaN	NaN	NaN	0	NaN	Q9NZJ9;A0A024RBG1;Q96G61;Q8NFP7
26.3204	26.7445	26.4585	NaN	NaN	NaN	0	NaN	Q6ZSZ5;A0A590UK10
23.7012	23.5106	23.5205	NaN	NaN	NaN	0	NaN	A0AVT1
25.7006	25.9538	25.6519	22.6623	22.3255	23.9071	1.60781	2.80377	A0FGR8
22.5535	22.8283	NaN	NaN	NaN	NaN	0	NaN	A2RRP1
22.8834	23.6015	23.1594	NaN	NaN	NaN	0	NaN	A2RUS2
24.2697	24.3056	24.1592	NaN	NaN	NaN	0	NaN	A5YKK6
24.8742	24.8429	25.0656	NaN	NaN	NaN	0	NaN	A6NHR9
NaN	NaN	22.3235	NaN	NaN	NaN	0	NaN	A8MXV4
21.4103	NaN	21.8345	NaN	NaN	NaN	0	NaN	B0I1T2
25.7979	25.7789	25.464	NaN	NaN	NaN	0	NaN	Q99613;B5ME19
24.1978	24.2312	24.3518	NaN	NaN	NaN	0	NaN	P63165;G2XKQ0
24.2928	24.8444	24.9982	NaN	NaN	NaN	0	NaN	O00116
24.6812	24.4202	24.4899	NaN	NaN	NaN	0	NaN	O00139
27.3584	27.2008	27.3869	25.834	25.7016	25.5377	3.65147	1.62428	O00148
25.589	25.8785	24.901	NaN	NaN	NaN	0	NaN	O00151
22.6628	22.2898	21.6706	NaN	NaN	NaN	0	NaN	O00160
NaN	NaN	23.4571	NaN	NaN	NaN	0	NaN	O00161
24.6175	25.0011	24.6923	NaN	NaN	NaN	0	NaN	O00170
24.5499	24.4019	24.5536	NaN	NaN	NaN	0	NaN	O00178
24.0737	NaN	23.4851	NaN	NaN	NaN	0	NaN	O00182;Q6DKI2;Q3B8N2
22.6404	22.7619	22.5428	NaN	NaN	NaN	0	NaN	O00186
24.308	24.3135	24.0235	NaN	NaN	NaN	0	NaN	O00203;Q13367
25.301	25.4753	25.7639	NaN	NaN	NaN	0	NaN	O00231
25.7515	25.8041	25.6959	NaN	NaN	NaN	0	NaN	O00232
24.3646	24.3755	24.3635	NaN	NaN	NaN	0	NaN	O00267
27.6942	26.9366	27.3302	NaN	NaN	NaN	0	NaN	O00299
30.111	30.6178	30.0448	NaN	NaN	NaN	0	NaN	O00329
26.3546	26.4733	25.895	NaN	NaN	NaN	0	NaN	O00410
21.9882	NaN	NaN	NaN	NaN	NaN	0	NaN	O00411
24.2489	24.5577	24.486	NaN	NaN	NaN	0	NaN	O00429
22.9053	NaN	23.118	NaN	NaN	NaN	0	NaN	O00483
24.2208	24.3539	24.5213	NaN	NaN	NaN	0	NaN	O00541
26.4261	26.7553	26.6865	23.8723	NaN	23.2805	1.39241	3.04622	O00567
28.1108	28.1198	27.905	27.0337	27.035	26.9509	2.78425	1.03867	O00571;Q9NQI0
24.7001	24.4018	24.7174	NaN	NaN	NaN	0	NaN	O00743
24.2213	24.1782	24.013	NaN	NaN	NaN	0	NaN	O14497;Q8NFD5
22.9889	NaN	22.8394	NaN	NaN	NaN	0	NaN	O14530
24.2016	24.048	23.6663	NaN	NaN	NaN	0	NaN	O14579
25.3623	25.1836	24.7999	NaN	NaN	NaN	0	NaN	P47813;O14602
23.9974	23.7147	24.0274	NaN	NaN	NaN	0	NaN	O14617
23.9879	23.4885	23.5525	NaN	NaN	NaN	0	NaN	O14646;Q3L8U1;Q8TD26
23.3221	23.6831	24.086	NaN	NaN	NaN	0	NaN	O14647
25.9538	26.0122	26.0999	NaN	NaN	NaN	0	NaN	O14672
23.6394	NaN	NaN	NaN	NaN	NaN	0	NaN	O14735
25.2504	25.1936	24.68	NaN	NaN	NaN	0	NaN	O14744
23.3608	23.4844	23.2356	NaN	NaN	NaN	0	NaN	O14757
22.3013	NaN	NaN	NaN	NaN	NaN	0	NaN	O14773
24.8114	24.491	24.6561	NaN	NaN	NaN	0	NaN	O14776
26.1052	26.514	26.43	NaN	NaN	NaN	0	NaN	O14786
21.9814	NaN	22.1249	NaN	NaN	NaN	0	NaN	O14802
23.6305	23.4777	23.8886	NaN	NaN	NaN	0	NaN	O14818;Q8TAA3
23.9487	24.3654	24.6897	NaN	NaN	NaN	0	NaN	O14828
24.0069	23.7839	23.706	NaN	NaN	NaN	0	NaN	O14893
23.5367	23.3673	23.3972	NaN	NaN	NaN	0	NaN	O14920;O15111
NaN	23.5695	NaN	NaN	NaN	NaN	0	NaN	O14925;Q5SRD1
23.7188	23.9055	23.8542	NaN	NaN	NaN	0	NaN	O14929
23.8758	NaN	24.3354	NaN	NaN	NaN	0	NaN	O14933
24.6024	24.9653	25.11	NaN	NaN	NaN	0	NaN	O14950;P19105
23.1745	23.2529	23.3621	NaN	NaN	NaN	0	NaN	O14976
26.2502	26.2927	26.1905	24.6542	24.9021	25.0714	2.26427	1.36856	O14979
25.6273	25.6081	25.3606	NaN	NaN	NaN	0	NaN	O14980
23.2441	23.0944	23.0936	NaN	NaN	NaN	0	NaN	O14981
25.2522	24.853	24.9843	NaN	NaN	NaN	0	NaN	O15027
25.0726	25.4485	24.971	NaN	NaN	NaN	0	NaN	O15031
24.6061	24.6215	24.2956	NaN	NaN	NaN	0	NaN	O15042
22.7032	22.5599	22.79	NaN	NaN	NaN	0	NaN	O15047;Q9UPS6
NaN	24.1238	24.279	NaN	NaN	NaN	0	NaN	O15050
25.6463	25.1745	25.3093	NaN	NaN	NaN	0	NaN	O15067
26.1785	25.998	26.0938	NaN	NaN	NaN	0	NaN	O15143
24.8156	24.6249	24.8524	NaN	NaN	NaN	0	NaN	O15144
25.3583	25.1424	25.0141	NaN	NaN	NaN	0	NaN	O15145
23.9389	23.7524	23.9062	NaN	NaN	NaN	0	NaN	O15160
23.0327	22.8807	22.7965	NaN	NaN	NaN	0	NaN	O15173
23.0191	23.5437	23.1243	NaN	NaN	NaN	0	NaN	O15213
23.8187	24.1261	24.0271	NaN	NaN	NaN	0	NaN	O15226
24.0784	23.8104	23.6316	NaN	NaN	NaN	0	NaN	O15269
24.5126	24.544	24.2864	NaN	NaN	NaN	0	NaN	O15294
23.212	23.0824	23.5298	NaN	NaN	NaN	0	NaN	O15305
24.8198	24.508	24.5905	NaN	NaN	NaN	0	NaN	O15355
22.6669	22.6741	22.2158	NaN	NaN	NaN	0	NaN	O15357
25.369	25.3608	25.5278	23.5265	NaN	23.6428	3.29106	1.83456	O15371
24.1091	24.0413	24.0299	NaN	NaN	NaN	0	NaN	O15372
22.8731	22.9039	22.9088	NaN	NaN	NaN	0	NaN	O15397
25.8685	25.5773	25.5912	NaN	NaN	NaN	0	NaN	O15511
27.0061	27.2272	27.288	22.7184	22.3843	NaN	2.2595	4.62242	O43143;Q14562
23.3621	23.3737	NaN	NaN	NaN	NaN	0	NaN	O43156
NaN	NaN	22.9794	NaN	NaN	NaN	0	NaN	O43159
23.4694	23.6495	23.7199	NaN	NaN	NaN	0	NaN	O43172
27.045	27.3309	27.3871	22.0764	22.2976	22.4955	5.11176	4.96448	O43175
23.0842	23.0998	22.717	NaN	NaN	NaN	0	NaN	O43264
23.7789	23.8413	24.2553	NaN	NaN	NaN	0	NaN	O43324
27.8844	27.5999	27.9059	23.1014	NaN	NaN	0	4.69533	O43390
24.8061	24.6185	24.8001	NaN	NaN	NaN	0	NaN	O43396
21.9684	NaN	NaN	NaN	NaN	NaN	0	NaN	O43427
23.7184	23.8434	23.7973	NaN	NaN	NaN	0	NaN	O43488
25.798	25.8804	25.6627	NaN	NaN	NaN	0	NaN	O43490
23.704	23.6358	23.8451	NaN	NaN	NaN	0	NaN	O43491
24.6745	24.6355	24.4399	NaN	NaN	NaN	0	NaN	O43592
24.8865	24.3208	24.2811	NaN	NaN	NaN	0	NaN	O43681
25.9155	26.0861	25.5655	NaN	23.6961	23.6046	2.56387	2.20532	O43684
22.6026	22.5652	22.7159	NaN	NaN	NaN	0	NaN	O43707
23.8607	24.0005	24.2784	NaN	NaN	NaN	0	NaN	O43719
23.2767	23.3444	NaN	NaN	NaN	NaN	0	NaN	O43765
26.5955	26.3391	26.3672	NaN	NaN	NaN	0	NaN	O43776
24.145	24.3029	24.5421	NaN	NaN	NaN	0	NaN	O43809
23.1744	NaN	NaN	NaN	NaN	NaN	0	NaN	O43813
NaN	22.5875	NaN	NaN	NaN	NaN	0	NaN	O43818
NaN	NaN	22.4034	NaN	NaN	NaN	0	NaN	O43824
24.5158	24.4846	24.5232	NaN	NaN	NaN	0	NaN	O43865;Q96HN2
23.6457	23.8619	24.1511	NaN	NaN	NaN	0	NaN	O60216;Q9H4I0
27.2272	26.9383	26.8592	NaN	NaN	NaN	0	NaN	O60234;P60983
24.1112	24.0496	24.357	NaN	NaN	NaN	0	NaN	O60256;Q14558
27.1685	27.2274	26.4785	NaN	21.0764	21.6598	2.59632	5.59006	O60264
22.9552	23.015	22.9834	NaN	NaN	NaN	0	NaN	O60287
23.6192	23.6046	23.9223	NaN	NaN	NaN	0	NaN	O60306
25.4277	25.3356	25.7378	NaN	NaN	NaN	0	NaN	O60313
22.416	NaN	23.3648	NaN	NaN	NaN	0	NaN	O60315
24.3387	24.1448	24.2439	NaN	NaN	NaN	0	NaN	O60341
23.433	23.7291	23.6617	NaN	NaN	NaN	0	NaN	O60343
23.0279	23.0818	22.8865	NaN	NaN	NaN	0	NaN	O60427
27.2288	27.2698	27.4301	NaN	NaN	NaN	0	NaN	O60449
23.8854	24.4186	23.7392	NaN	NaN	NaN	0	NaN	O60488
23.918	24.3468	24.2203	NaN	NaN	NaN	0	NaN	O60493
23.5221	23.985	23.805	NaN	NaN	NaN	0	NaN	O60502
27.6944	27.9919	27.6691	NaN	NaN	22.0417	0	5.74347	O60506
NaN	23.3358	NaN	NaN	NaN	NaN	0	NaN	O60524
NaN	24.3177	23.8394	NaN	NaN	NaN	0	NaN	O60547
23.6884	23.7403	24.0648	NaN	NaN	NaN	0	NaN	O60563
25.6083	25.793	25.3739	NaN	NaN	NaN	0	NaN	O60610
22.2157	22.1291	NaN	NaN	NaN	NaN	0	NaN	O60645
NaN	23.8334	NaN	NaN	NaN	NaN	0	NaN	O60678
NaN	NaN	23.6107	NaN	NaN	NaN	0	NaN	O60701
25.199	25.1576	25.2269	22.4245	NaN	NaN	0	2.77	O60749
NaN	23.0666	23.61	NaN	NaN	NaN	0	NaN	O60762
24.6956	24.9403	24.8197	NaN	NaN	NaN	0	NaN	O60763
24.9708	24.7804	25.0392	NaN	NaN	NaN	0	NaN	O60832
23.5262	24.2102	23.9738	NaN	NaN	NaN	0	NaN	O60841
NaN	23.0554	23.0983	NaN	NaN	NaN	0	NaN	O60870
24.2442	24.1661	24.2901	NaN	NaN	NaN	0	NaN	O60884
22.9382	22.952	22.8535	NaN	NaN	NaN	0	NaN	O60885;Q15059
23.6742	23.3034	23.5641	NaN	NaN	NaN	0	NaN	O60934
24.804	24.7857	24.6733	NaN	NaN	NaN	0	NaN	O75054
27.9213	27.3562	27.8605	NaN	NaN	NaN	0	NaN	O75083
24.6043	24.9047	24.8924	NaN	NaN	NaN	0	NaN	O75131;Q86YQ8;Q96A23;Q9UBL6;Q8IYJ1;Q9HCH3;O95741
24.6605	25.193	NaN	NaN	NaN	NaN	0	NaN	O75144
23.7187	23.5538	23.3038	NaN	NaN	NaN	0	NaN	O75150
23.5526	23.7912	23.1188	NaN	NaN	NaN	0	NaN	O75152;P0DQW0;A0A1B0GTU1
24.4076	24.4276	24.4006	NaN	NaN	NaN	0	NaN	O75153;Q9Y5I4
22.8793	22.5722	23.3695	NaN	NaN	NaN	0	NaN	O75165
23.3453	22.9404	23.4401	NaN	NaN	NaN	0	NaN	O75251
22.8176	22.9891	22.1951	NaN	NaN	NaN	0	NaN	O75306
23.5168	NaN	NaN	NaN	NaN	NaN	0	NaN	O75340
24.0374	24.0897	23.8269	NaN	NaN	NaN	0	NaN	O75351;Q6PIW4
26.6363	26.9781	26.1221	24.2369	24.0359	24.7803	2.56333	2.22783	O75367
24.9687	24.5968	25.31	NaN	NaN	NaN	0	NaN	O75369
24.5369	24.514	24.6575	NaN	NaN	NaN	0	NaN	O75376
24.9991	24.8102	25.022	NaN	NaN	NaN	0	NaN	O75396
26.4239	26.5166	26.4043	NaN	NaN	NaN	0	NaN	O75400
23.0903	23.2075	22.9353	NaN	NaN	NaN	0	NaN	O75427
23.8187	23.9423	23.697	NaN	NaN	NaN	0	NaN	O75436
25.1133	25.6386	25.9794	NaN	NaN	NaN	0	NaN	O75475
23.4094	NaN	NaN	NaN	NaN	NaN	0	NaN	O75477
25.5501	25.4351	25.8088	NaN	NaN	NaN	0	NaN	O75494;Q8WXF0
23.3881	23.5917	23.3498	NaN	NaN	NaN	0	NaN	O75530
24.6039	24.4621	24.681	NaN	NaN	NaN	0	NaN	O75533
24.7347	24.8626	24.9675	NaN	NaN	NaN	0	NaN	O75534
23.8581	23.7839	23.9117	NaN	NaN	NaN	0	NaN	O75592
25.7984	25.9472	26.0613	NaN	NaN	NaN	0	NaN	O75608
27.4626	27.2768	27.3415	NaN	NaN	NaN	0	NaN	O75643
24.95	24.6784	24.6795	NaN	NaN	NaN	0	NaN	O75663
22.297	22.0662	22.5642	NaN	NaN	NaN	0	NaN	O75676;O75582
25.5757	25.4216	25.6969	NaN	NaN	NaN	0	NaN	O75694
23.5175	23.8411	24.021	NaN	NaN	NaN	0	NaN	O75717
23.679	NaN	23.6764	NaN	NaN	NaN	0	NaN	O75792
NaN	NaN	24.2213	NaN	NaN	NaN	0	NaN	O75821
24.5731	24.1879	24.0947	NaN	NaN	NaN	0	NaN	O75874
23.8203	22.8295	23.5318	NaN	NaN	NaN	0	NaN	O75880
22.7782	22.9238	22.9442	NaN	NaN	NaN	0	NaN	O75915
23.0262	23.1003	23.3306	NaN	NaN	NaN	0	NaN	O75934
24.2353	24.0668	23.856	NaN	NaN	NaN	0	NaN	O75947
23.767	24.336	NaN	NaN	NaN	NaN	0	NaN	O75995
23.5509	23.9179	23.9362	NaN	NaN	NaN	0	NaN	O76003
26.1308	25.5324	26.0589	NaN	NaN	NaN	0	NaN	O76021
24.8056	24.6368	24.6964	NaN	NaN	NaN	0	NaN	O76094
25.8758	25.5073	25.8221	NaN	NaN	21.8972	0	3.83792	O94776
25.506	25.6099	25.7315	NaN	NaN	NaN	0	NaN	O94804
25.4029	25.4048	25.2727	NaN	NaN	NaN	0	NaN	O94826
23.8585	23.7764	24.2895	NaN	NaN	NaN	0	NaN	O94874
NaN	22.5745	NaN	NaN	NaN	NaN	0	NaN	O94880
23.3498	23.6994	24.0386	NaN	NaN	NaN	0	NaN	O94903
23.6252	23.7232	24.0926	NaN	NaN	NaN	0	NaN	O94905
24.8719	24.975	24.9099	NaN	NaN	NaN	0	NaN	O94906
23.0101	23.1374	22.7203	NaN	NaN	NaN	0	NaN	O94973
24.8348	24.7374	25.1013	NaN	NaN	NaN	0	NaN	O94979
23.3623	22.9594	NaN	NaN	NaN	NaN	0	NaN	O94986
23.6748	23.393	23.4356	NaN	NaN	NaN	0	NaN	O95071
24.8101	25.093	24.7669	NaN	NaN	NaN	0	NaN	O95104;Q9UPN6
23.8236	23.4586	23.5224	NaN	NaN	NaN	0	NaN	O95140
23.153	23.258	23.6835	NaN	NaN	NaN	0	NaN	O95163
23.1774	22.8404	NaN	NaN	NaN	NaN	0	NaN	O95202
25.0517	24.6763	24.4977	NaN	NaN	NaN	0	NaN	O95232
22.18	22.3018	NaN	NaN	NaN	NaN	0	NaN	O95235
23.4198	23.6349	23.4868	NaN	NaN	NaN	0	NaN	O95239;Q2VIQ3;Q9Y496;Q6ZMV9
NaN	22.4592	22.5282	NaN	NaN	NaN	0	NaN	O95248
24.0674	24.1619	24.0915	NaN	NaN	NaN	0	NaN	O95251
24.8038	25.171	24.991	NaN	NaN	NaN	0	NaN	O95319
23.246	23.1526	22.7285	NaN	NaN	NaN	0	NaN	O95336
25.8607	26.1486	26.0453	21.2373	NaN	NaN	0	4.78091	O95347
24.2628	24.0589	23.9484	NaN	NaN	NaN	0	NaN	O95373
24.2955	23.9826	24.3224	NaN	NaN	NaN	0	NaN	O95453
24.0592	23.8046	23.2727	NaN	NaN	NaN	0	NaN	O95466
23.7985	23.6795	23.5889	NaN	NaN	NaN	0	NaN	O95487
24.1537	24.2771	24.0585	NaN	NaN	NaN	0	NaN	O95573
23.1631	23.2787	23.3231	NaN	NaN	NaN	0	NaN	O95602
22.9762	22.8726	22.2914	NaN	NaN	NaN	0	NaN	O95613
24.3124	24.3065	24.4144	NaN	NaN	NaN	0	NaN	O95671
22.3259	22.4745	NaN	NaN	NaN	NaN	0	NaN	O95696
22.9908	22.8159	22.543	NaN	NaN	NaN	0	NaN	O95747;Q9UEW8
25.3997	25.4193	25.4194	NaN	NaN	NaN	0	NaN	O95758
24.1108	23.999	23.8831	NaN	NaN	NaN	0	NaN	O95782
23.2164	23.2982	23.6572	NaN	NaN	NaN	0	NaN	O95793
25.6509	25.0971	26.1908	NaN	NaN	NaN	0	NaN	O95816
24.1025	23.9867	23.9731	NaN	NaN	NaN	0	NaN	O95819;Q9UKE5;Q8N4C8
NaN	NaN	23.3476	NaN	NaN	NaN	0	NaN	O95831
22.3838	NaN	22.2992	NaN	NaN	NaN	0	NaN	O95861
26.3441	26.1085	26.3046	24.3645	NaN	24.3985	3.0298	1.87094	O95864
21.7688	NaN	22.0628	NaN	NaN	NaN	0	NaN	O95983
22.5877	NaN	NaN	NaN	NaN	NaN	0	NaN	O95999
23.22	NaN	NaN	NaN	NaN	NaN	0	NaN	O96000
NaN	NaN	23.9059	NaN	NaN	NaN	0	NaN	O96008
25.2637	24.6726	24.761	NaN	NaN	NaN	0	NaN	O96019
23.0197	22.7466	22.6822	NaN	NaN	NaN	0	NaN	O96028
25.2282	25.1824	25.3897	NaN	NaN	NaN	0	NaN	P00338
23.9727	24.2036	24.2461	NaN	NaN	23.0938	0	1.047	P00367;P49448
24.8782	24.9815	24.7285	NaN	NaN	NaN	0	NaN	P00374;Q86XF0
25.3424	25.4113	25.5736	NaN	NaN	NaN	0	NaN	P00387
24.8693	24.8575	25.3349	NaN	NaN	NaN	0	NaN	P00403
23.5638	23.6499	23.6246	NaN	NaN	NaN	0	NaN	P00492;Q9NRG1
27.7771	28.0552	27.7721	24.2536	24.6681	24.4937	4.41971	3.39635	P00558;P07205
22.9365	NaN	22.4454	NaN	NaN	NaN	0	NaN	P01130
26.685	26.4614	26.1303	NaN	NaN	NaN	0	NaN	P01889
27.3299	27.2395	26.8873	NaN	25.2605	NaN	0	1.89173	P02751
27.9296	27.9021	28.0801	NaN	NaN	NaN	0	NaN	P02786;Q9UP52
NaN	23.3846	23.8691	NaN	NaN	NaN	0	NaN	P04040
25.3232	25.1239	25.1507	NaN	NaN	NaN	0	NaN	P04075;P05062
NaN	22.5173	NaN	NaN	NaN	NaN	0	NaN	P04080
26.1148	26.4771	26.2164	NaN	NaN	NaN	0	NaN	P04114
23.5545	23.8977	23.639	NaN	NaN	NaN	0	NaN	P04150
NaN	24.1717	NaN	NaN	NaN	NaN	0	NaN	P04156
23.6352	23.6131	24.0575	NaN	NaN	NaN	0	NaN	P04233
30.4664	30.3396	30.5627	28.6233	28.3922	28.4016	4.35165	1.98381	P04406;O14556
27.3681	27.1975	27.599	NaN	NaN	NaN	0	NaN	P04439
30.1375	30.101	30.1418	27.958	27.8593	27.7376	3.29355	2.27511	P04792
24.2961	23.9384	23.8761	NaN	NaN	NaN	0	NaN	P04818
25.5462	25.387	25.2842	NaN	21.7825	NaN	0	3.62327	P04843
26.6468	26.5007	26.3814	24.4223	24.306	24.4648	4.08921	2.11196	P04899;P63096;P09471;P19087;A8MTJ3;P11488;P38405
24.2432	24.3573	24.1725	NaN	NaN	NaN	0	NaN	P05023;P13637;P50993;Q13733;P20648;P54707
25.3835	25.3435	25.5191	NaN	NaN	NaN	0	NaN	P05198
NaN	24.5342	24.6098	NaN	NaN	NaN	0	NaN	P05387
26.5141	26.1787	26.6181	NaN	NaN	NaN	0	NaN	P05455
25.8652	25.7072	25.7831	NaN	NaN	NaN	0	NaN	P05556
27.5812	26.7391	27.2955	NaN	NaN	NaN	0	NaN	P08590;P05976
26.3664	26.7938	26.8382	NaN	NaN	NaN	0	NaN	P06213;P14616
NaN	23.015	23.0801	NaN	NaN	NaN	0	NaN	P06239
23.5311	23.1745	23.3445	NaN	NaN	NaN	0	NaN	P06396
25.3943	25.9031	25.7939	23.3794	NaN	23.5931	2.87831	2.21086	P06400
28.2201	28.6258	28.2552	26.3053	26.4934	26.3811	2.86339	1.97376	P06493;Q00536;Q00537;Q07002;Q96Q40
26.4095	26.0813	26.6267	NaN	NaN	NaN	0	NaN	P06733;P13929;P09104
22.2025	22.4319	22.2764	NaN	NaN	NaN	0	NaN	P06737
25.9457	NaN	NaN	NaN	NaN	NaN	0	NaN	P06744;CON__Q3ZBD7
28.3114	27.865	27.8634	25.4319	24.0795	24.869	2.10852	3.21978	P06748
24.8675	25.808	25.4376	NaN	NaN	NaN	0	NaN	P06753
25.167	25.0466	25.2142	NaN	NaN	NaN	0	NaN	P07195
24.0267	23.7195	23.9	NaN	NaN	NaN	0	NaN	P07237
24.6658	24.5241	24.4854	NaN	NaN	NaN	0	NaN	P07355;A6NMY6
24.9634	25.1214	25.2073	NaN	NaN	NaN	0	NaN	P07384
31.1388	31.1158	31.179	29.273	28.6451	29.2978	1.99879	2.07261	P07437;A6NNZ2
28.3031	28.0255	28.0848	24.9777	NaN	25.5041	1.40894	2.89686	P07737;CON__P02584
26.8303	26.8548	26.7975	24.3333	NaN	NaN	0	2.49426	P07741
26.4273	26.9256	26.8322	21.2707	NaN	21.2357	3.16831	5.47513	P07814
29.2138	29.3031	29.3891	25.3046	24.546	24.5608	2.64892	4.49819	P07900;Q14568;Q58FG0
28.9385	28.6534	28.7999	23.085	22.7087	24.4133	2.10598	5.39493	P07910;O60812;B2RXH8;B7ZW38;P0DMR1
24.8411	24.8223	24.6263	NaN	NaN	NaN	0	NaN	P07954
22.7894	22.4426	22.9504	NaN	NaN	NaN	0	NaN	P07996;P35442
25.8205	25.8151	25.3284	NaN	NaN	NaN	0	NaN	P08069
25.4879	25.6921	25.6474	NaN	NaN	NaN	0	NaN	P08133
25.7178	25.9024	25.555	NaN	NaN	NaN	0	NaN	P08195
26.5263	27.5042	26.217	23.3171	NaN	NaN	0	3.43201	P08237
31.2188	31.2958	31.2087	27.2902	26.5282	27.3304	2.45017	4.19153	P08238;Q58FF7;Q58FF6;Q58FG1
25.138	24.929	24.9099	NaN	NaN	NaN	0	NaN	P08240
24.2983	23.8756	24.2881	NaN	NaN	NaN	0	NaN	P08574
27.6964	27.7975	27.9156	NaN	NaN	NaN	0	NaN	P08575
25.8899	25.909	25.7978	NaN	NaN	NaN	0	NaN	P08648
30.1684	30.2785	30.1055	29.2249	29.1954	29.0445	3.75235	1.02921	P08670;P41219;P07197;Q16352;P12036;P07196
NaN	25.5804	NaN	NaN	NaN	NaN	0	NaN	P08708
23.4501	NaN	NaN	NaN	NaN	NaN	0	NaN	P08754
23.1925	22.9057	22.9129	NaN	NaN	NaN	0	NaN	P08758
27.034	26.3942	27.6116	NaN	NaN	NaN	0	NaN	P08865;A0A8I5KQE6
26.9478	26.9839	26.8834	NaN	NaN	NaN	0	NaN	P09211
25.4807	25.3182	25.108	NaN	NaN	NaN	0	NaN	P09326
24.7024	23.5246	23.4809	NaN	NaN	NaN	0	NaN	P09382
28.4899	28.3586	28.5403	26.8078	NaN	NaN	0	1.65512	P09429;B2RPK0
24.5212	24.6404	24.6326	NaN	NaN	NaN	0	NaN	P09543
24.9525	25.0359	26.7456	NaN	NaN	NaN	0	NaN	P09619;P16234
NaN	NaN	22.2854	NaN	NaN	NaN	0	NaN	P09622
29.0801	28.7541	29.2824	22.8441	NaN	NaN	0	6.1948	P09651;A0A2R8Y4L2;Q32P51
28.6272	28.6763	28.6005	24.6207	24.1736	24.7668	2.7866	4.11429	P09874
NaN	22.4064	NaN	NaN	NaN	NaN	0	NaN	P0CG22;Q9BTZ2;Q6PKH6
26.6695	26.8427	26.6807	NaN	NaN	NaN	0	NaN	P0DMV8;P0DMV9
NaN	23.3065	NaN	NaN	NaN	NaN	0	NaN	P0DP25;P0DP24;P0DP23
23.4962	23.3996	23.6227	NaN	NaN	NaN	0	NaN	P10155
27.1141	27.3047	27.2584	NaN	NaN	NaN	0	NaN	P10321;P30511
24.0371	23.1353	24.1422	NaN	NaN	NaN	0	NaN	P10398
26.0144	26.1866	26.619	25.063	24.6718	25.5963	1.54632	1.16297	P10515
24.6592	NaN	NaN	NaN	NaN	NaN	0	NaN	P10599
24.695	24.9702	25.1506	NaN	NaN	NaN	0	NaN	P10644;P31321
24.7812	25.9398	25.1124	NaN	NaN	NaN	0	NaN	P10768
30.4922	30.1926	30.3812	28.3637	28.3712	28.8604	2.67529	1.82361	P10809
26.1815	26.4479	25.8061	NaN	NaN	NaN	0	NaN	P11021
30.0512	30.1241	30.3096	25.8088	25.9403	26.3089	3.82041	4.1423	P11142;P54652
23.7151	23.911	23.8353	NaN	NaN	NaN	0	NaN	P11171
24.8881	24.5224	24.4828	NaN	NaN	NaN	0	NaN	P11172
23.7037	23.8124	23.9316	NaN	NaN	NaN	0	NaN	P11216
23.5411	23.4164	23.7745	NaN	NaN	NaN	0	NaN	P11274
24.621	24.7548	24.7577	NaN	NaN	NaN	0	NaN	P11308;Q01543
26.4131	26.5732	26.3667	25.003	25.4521	25.3074	2.3368	1.19687	P11387;Q969P6
26.8371	26.925	26.8477	NaN	NaN	NaN	0	NaN	P11388
25.3017	25.284	24.7505	NaN	NaN	23.0155	0	2.09658	P11413
21.7959	21.884	22.3728	NaN	NaN	NaN	0	NaN	P11717
25.157	25.1399	25.2325	NaN	NaN	NaN	0	NaN	P11766
23.0676	23.2454	NaN	NaN	NaN	NaN	0	NaN	P11802
27.6792	27.0358	27.6675	21.3104	19.9638	20.3731	3.2589	6.91175	P11940;Q9H361;Q4VXU2;Q96DU9
26.8802	27.0383	26.8363	NaN	24.6649	24.2484	1.41943	2.46164	P12004
NaN	23.234	23.5092	NaN	NaN	NaN	0	NaN	P12018
27.6694	27.3654	27.398	NaN	NaN	NaN	0	NaN	P12268
24.5718	24.3564	24.58	NaN	NaN	NaN	0	NaN	P12270
25.3008	25.0496	25.1288	NaN	NaN	NaN	0	NaN	P12318
21.3206	21.8869	22.3174	NaN	NaN	NaN	0	NaN	P12814;P35609;Q08043
26.7487	26.4796	26.8666	22.0635	22.9945	21.8313	2.46239	4.40186	P12956
25.2707	24.9541	24.7364	NaN	NaN	NaN	0	NaN	P13489
25.4135	25.858	25.4464	NaN	NaN	NaN	0	NaN	P13598
26.5401	26.918	26.6302	NaN	NaN	NaN	0	NaN	P13612
28.1089	28.1783	28.437	24.5543	23.582	24.3536	2.59607	4.07814	P13639
23.4631	23.9799	23.641	NaN	NaN	NaN	0	NaN	P13667
26.5137	26.1704	26.2063	NaN	NaN	NaN	0	NaN	P13693;Q56UQ5
23.3533	23.7111	23.5471	NaN	NaN	NaN	0	NaN	P13747
25.1623	25.4917	24.9756	NaN	NaN	NaN	0	NaN	P13796;P13797;Q14651
23.3076	23.4752	23.3086	NaN	NaN	NaN	0	NaN	P13807;P54840
25.1804	23.7613	25.9568	NaN	NaN	NaN	0	NaN	P14317
24.5644	24.3092	24.1678	NaN	NaN	NaN	0	NaN	P14384
22.9024	NaN	NaN	NaN	NaN	NaN	0	NaN	P14406
25.6787	25.632	25.6401	NaN	NaN	NaN	0	NaN	P14550
25.3359	24.7622	24.4542	NaN	NaN	NaN	0	NaN	P14598;A6NI72;A8MVU1
26.0378	25.9413	25.6103	NaN	NaN	NaN	0	NaN	P14625;Q58FF3
25.288	25.486	24.7956	NaN	NaN	NaN	0	NaN	P14678;P63162
NaN	22.6292	22.7777	NaN	NaN	NaN	0	NaN	P14735
21.6806	22.337	22.5906	NaN	NaN	NaN	0	NaN	P14859;P09086;Q9UKI9
28.4026	28.5258	28.5519	26.21	26.1527	26.2776	5.34528	2.27998	P14866
27.0655	27.002	27.3578	24.756	24.8116	25.2479	3.2466	2.20325	P14868
24.6085	26.1483	23.1954	NaN	NaN	NaN	0	NaN	P14923
26.6308	26.4496	26.3804	NaN	NaN	NaN	0	NaN	P15121
27.5809	27.1356	26.8852	NaN	NaN	NaN	0	NaN	P15153
25.4024	25.4914	25.4829	NaN	NaN	NaN	0	NaN	P15170;Q8IYD1
22.6468	22.7013	22.9519	NaN	NaN	NaN	0	NaN	P15374
23.4458	23.7025	23.3884	NaN	NaN	NaN	0	NaN	P15498;Q9UKW4
26.4638	26.7643	26.266	NaN	NaN	NaN	0	NaN	P15529
26.2552	26.3814	26.23	NaN	NaN	NaN	0	NaN	P15531
25.2555	25.8116	25.7615	NaN	NaN	NaN	0	NaN	P15814
26.5707	27.3507	27.1622	NaN	NaN	NaN	0	NaN	P16070
27.8277	27.9143	27.8927	NaN	NaN	NaN	0	NaN	P16150
24.1876	23.268	24.2859	NaN	NaN	NaN	0	NaN	P16152
23.1332	22.7553	22.7151	NaN	NaN	NaN	0	NaN	P16219
24.16	24.2867	24.3039	NaN	NaN	NaN	0	NaN	P16435
26.3503	25.4163	26.1779	NaN	NaN	NaN	0	NaN	P16615
24.674	24.8209	24.6608	NaN	NaN	NaN	0	NaN	P16885
23.8166	24.3783	24.8853	NaN	NaN	NaN	0	NaN	P17026
20.386	22.5781	20.4573	NaN	NaN	NaN	0	NaN	P17301
24.3831	24.4122	24.1733	NaN	NaN	NaN	0	NaN	P17480
23.6726	23.4047	23.7672	NaN	NaN	NaN	0	NaN	P17706
24.9748	25.2198	25.0101	NaN	NaN	NaN	0	NaN	P17812;Q9NRF8
27.899	27.9682	27.8684	25.7287	25.6772	25.942	3.3471	2.12923	P17844
26.8753	26.7766	27.176	24.3327	24.0185	22.717	1.75	3.25318	P17858
25.6346	25.2455	25.7582	NaN	NaN	NaN	0	NaN	P17980
27.8189	27.7428	27.7152	26.4204	26.7998	26.5297	2.22331	1.17564	P17987
25.4631	25.3334	25.5423	NaN	NaN	NaN	0	NaN	P18031
26.3215	25.8209	26.3821	NaN	NaN	NaN	0	NaN	P18085
NaN	22.7924	NaN	NaN	NaN	NaN	0	NaN	P18433
27.4066	27.3336	27.2602	25.5759	25.564	25.5657	3.27967	1.76491	P18621
24.4488	24.4261	24.6144	NaN	NaN	NaN	0	NaN	P18669;P15259;Q8N0Y7
25.4772	25.2119	25.4811	NaN	NaN	NaN	0	NaN	P18858
24.3913	24.7332	23.8023	NaN	NaN	NaN	0	NaN	P19256
27.0666	27.0824	26.9867	23.906	NaN	NaN	0	3.13926	P19338
23.8261	23.8338	24.0527	NaN	NaN	NaN	0	NaN	P19387
24.003	24.3246	24.4291	NaN	NaN	NaN	0	NaN	P19388
NaN	NaN	23.2714	NaN	NaN	NaN	0	NaN	P19447
NaN	22.0522	NaN	NaN	NaN	NaN	0	NaN	P19474
25.0675	25.0739	25.1437	23.3337	23.1991	23.3253	4.50266	1.80901	P19623
23.6921	24.2315	24.1888	NaN	NaN	NaN	0	NaN	P19838
24.7445	24.2519	24.5805	NaN	NaN	NaN	0	NaN	P20042
NaN	NaN	22.7978	NaN	NaN	NaN	0	NaN	P20073
28.1767	28.2318	27.5905	NaN	NaN	NaN	0	NaN	P20340
23.7737	23.6242	23.9054	NaN	NaN	NaN	0	NaN	P20585
24.4523	23.9135	23.6922	NaN	NaN	NaN	0	NaN	P20674
28.5256	28.4731	28.2462	NaN	NaN	NaN	0	NaN	P20700
25.4602	25.4762	25.2715	NaN	NaN	NaN	0	NaN	P20839
24.8542	24.7187	24.7369	NaN	NaN	NaN	0	NaN	P21127;Q9UQ88;Q13882
25.3635	25.103	25.1172	NaN	NaN	NaN	0	NaN	P21333
26.3495	24.4714	NaN	NaN	NaN	NaN	0	NaN	P21796
29.7466	29.8766	29.4415	24.5871	23.8886	NaN	1.65448	5.45033	P21854
24.2318	NaN	NaN	NaN	NaN	NaN	0	NaN	P21926
25.6699	25.8815	25.5911	NaN	NaN	NaN	0	NaN	P21964
24.2221	23.8382	NaN	NaN	NaN	NaN	0	NaN	P22059
24.3225	24.4357	23.9549	NaN	NaN	NaN	0	NaN	P22061
26.539	26.0881	26.2725	23.1425	NaN	NaN	0	3.15734	P22102
27.1609	27.4614	27.343	NaN	NaN	NaN	0	NaN	P22234
24.1657	24.0008	24.1238	NaN	NaN	NaN	0	NaN	P22307
26.9292	27.225	26.8326	NaN	NaN	NaN	0	NaN	P22314
29.6073	29.6821	29.5698	25.2492	NaN	25.2407	4.35833	4.37477	P22626
24.9936	25.2504	25.1399	NaN	NaN	NaN	0	NaN	P23193
28.8321	28.8622	29.0512	27.58	26.9997	27.2896	2.33083	1.6254	P23246
24.6126	24.7632	24.9215	NaN	NaN	NaN	0	NaN	P23258;Q9NRH3
23.6783	23.9638	23.6067	NaN	NaN	NaN	0	NaN	P23368
27.7503	27.0036	27.4752	23.421	24.0612	24.5914	2.67291	3.38517	P23381
27.3467	27.6857	27.3662	NaN	NaN	NaN	0	NaN	P23526
29.7058	29.099	29.064	27.0853	27.925	27.4438	2.28142	1.80493	P23528;Q9Y281
NaN	23.9549	NaN	NaN	NaN	NaN	0	NaN	P23634
NaN	23.2515	NaN	NaN	NaN	NaN	0	NaN	P23743
24.9635	25.1483	25.339	NaN	NaN	NaN	0	NaN	P23921
25.8479	25.5806	25.8411	NaN	NaN	NaN	0	NaN	P24534
24.2552	24.1736	23.9399	NaN	NaN	NaN	0	NaN	P24539
25.9845	25.4145	25.4964	NaN	NaN	NaN	0	NaN	P24666
24.8834	24.7476	24.7575	NaN	NaN	NaN	0	NaN	P24928
24.8925	24.5359	24.3622	23.3565	NaN	NaN	0	1.24038	P24941;Q00526
25.4744	25.6275	25.5556	NaN	NaN	NaN	0	NaN	P25098;P35626
27.612	27.6054	27.9171	22.0523	20.3225	21.8208	2.2325	6.313	P25205
27.1533	27.1087	27.0694	NaN	NaN	NaN	0	NaN	P25398
24.6016	25.3979	25.0424	NaN	NaN	NaN	0	NaN	P25685
23.2349	23.8412	NaN	NaN	NaN	NaN	0	NaN	P25786
23.8344	23.6491	23.9345	NaN	NaN	NaN	0	NaN	P25788
24.8213	25.0623	24.7834	NaN	NaN	NaN	0	NaN	P25789
26.341	25.8903	25.9398	24.3617	NaN	NaN	0	1.69531	P26196
25.3349	25.3395	25.4868	NaN	NaN	NaN	0	NaN	P26358
24.3922	23.29	23.9585	NaN	NaN	NaN	0	NaN	P26368
28.2112	27.8298	28.3144	27.0797	26.9457	27.0122	1.89109	1.10592	P26373
26.2322	26.3105	26.5835	NaN	NaN	24.7847	0	1.59067	P26447
26.0731	25.9174	25.8725	NaN	NaN	NaN	0	NaN	P26583
26.2389	27.0106	26.5282	24.1815	25.3882	24.1705	1.68797	2.01252	P26599
26.0192	26.1925	26.0995	NaN	NaN	NaN	0	NaN	P26639
27.2771	27.3536	27.2099	22.5868	23.3588	22.3007	2.36882	4.53145	P26640
23.0146	NaN	22.7953	NaN	NaN	NaN	0	NaN	P27105
27.0613	27.0147	26.9863	NaN	NaN	NaN	0	NaN	P27348
22.6495	NaN	23.0021	NaN	NaN	NaN	0	NaN	P27361;Q16659;P31152
28.6388	28.1661	28.397	24.855	23.4264	24.8874	2.01222	4.01106	P27635
25.1488	24.8849	24.9972	NaN	NaN	NaN	0	NaN	P27694
24.2109	24.384	25.0331	NaN	NaN	NaN	0	NaN	P27695
25.5729	25.3954	25.8321	NaN	NaN	NaN	0	NaN	P27707
28.9136	28.7265	28.9773	NaN	NaN	NaN	0	NaN	P27708;P31327
23.3655	NaN	23.5898	NaN	NaN	NaN	0	NaN	P27797
25.149	24.756	25.2708	NaN	NaN	NaN	0	NaN	P27816
25.9951	25.8123	25.6948	NaN	NaN	NaN	0	NaN	P27824
23.7299	23.5053	23.524	NaN	NaN	NaN	0	NaN	P27986;O00459;Q92569
23.929	24.3578	24.1473	NaN	NaN	NaN	0	NaN	P28066
23.6793	23.9853	24.2005	NaN	NaN	NaN	0	NaN	P28288
22.4023	NaN	NaN	NaN	NaN	NaN	0	NaN	P28331
24.1477	24.0421	24.2248	NaN	NaN	NaN	0	NaN	P28340
24.6098	24.8854	24.4401	NaN	NaN	NaN	0	NaN	P28482
22.2208	NaN	NaN	NaN	NaN	NaN	0	NaN	P28702
NaN	24.9016	24.6421	NaN	NaN	NaN	0	NaN	P28907
23.5885	23.6152	23.7763	NaN	NaN	NaN	0	NaN	P29144
22.971	23.3041	23.1969	NaN	NaN	NaN	0	NaN	P29218
27.7202	28.1589	27.9483	22.7872	22.5605	24.1526	2.11992	4.77571	P29350
25.8903	25.8581	25.9387	NaN	NaN	NaN	0	NaN	P29401
NaN	23.4548	NaN	NaN	NaN	NaN	0	NaN	P29466
24.1712	24.1517	24.1965	NaN	NaN	NaN	0	NaN	P29590
26.4464	26.447	26.3692	NaN	NaN	NaN	0	NaN	P29692
25.2957	25.0325	25.61	NaN	NaN	NaN	0	NaN	P30043
24.6454	24.4611	24.4825	NaN	NaN	NaN	0	NaN	P30085
23.3975	23.6084	23.9142	NaN	NaN	NaN	0	NaN	P30086
25.7479	25.3447	25.5514	NaN	NaN	NaN	0	NaN	P30101
26.7558	26.7464	26.8112	NaN	NaN	NaN	0	NaN	P30153
23.9396	24.2246	NaN	NaN	NaN	NaN	0	NaN	P30154
23.8573	23.4207	23.7096	NaN	NaN	NaN	0	NaN	P30519
24.414	NaN	24.0099	NaN	NaN	NaN	0	NaN	P30520
NaN	25.7539	25.7799	NaN	NaN	NaN	0	NaN	P30536
25.424	25.5395	25.3504	NaN	NaN	NaN	0	NaN	P30566
24.3523	24.3798	24.2541	NaN	NaN	NaN	0	NaN	P30626
24.0198	NaN	23.1331	NaN	NaN	NaN	0	NaN	P30679
24.9097	24.4791	24.6929	NaN	NaN	NaN	0	NaN	P30876
28.2975	28.2181	28.1766	NaN	NaN	NaN	0	NaN	P31146
26.0402	26.0533	26.1583	NaN	NaN	NaN	0	NaN	P31153;Q00266
23.5906	24.1416	24.1383	NaN	NaN	NaN	0	NaN	P31260
24.197	24.4212	24.6826	NaN	NaN	NaN	0	NaN	P31483
25.1654	25.9381	26.0005	NaN	NaN	NaN	0	NaN	P31689
23.6723	23.2904	23.4153	NaN	NaN	NaN	0	NaN	P31749;Q9Y243
23.1254	23.0296	22.9037	NaN	NaN	NaN	0	NaN	P31751
26.3627	26.6535	26.6315	NaN	NaN	NaN	0	NaN	P31939
26.7121	27.3594	27.571	24.4273	23.8324	24.1471	2.94686	3.07861	P31942
29.9743	30.0587	29.8783	28.7296	28.2878	28.5441	2.50081	1.4499	P31943
25.4053	24.9326	24.7357	NaN	NaN	NaN	0	NaN	P31946
27.3179	27.5609	28.0469	NaN	NaN	NaN	0	NaN	P31948
22.4361	22.3568	22.4263	NaN	NaN	NaN	0	NaN	P32019
24.4649	24.4442	24.7044	NaN	NaN	NaN	0	NaN	P32119
24.281	23.2523	NaN	NaN	NaN	NaN	0	NaN	P32121
NaN	NaN	22.5005	NaN	NaN	NaN	0	NaN	P32189;Q14409;Q14410
24.0586	23.7554	24.1302	NaN	NaN	NaN	0	NaN	P32519;Q15723;Q99607
22.9594	25.5442	25.8576	NaN	NaN	NaN	0	NaN	P32942
24.7412	24.5244	25.0032	NaN	NaN	NaN	0	NaN	P32970
22.6438	23.3785	22.3489	NaN	NaN	NaN	0	NaN	P33121;Q9UKU0
24.6305	24.3675	24.5267	NaN	NaN	NaN	0	NaN	P33176;Q12840
24.7259	24.8476	24.9578	NaN	NaN	NaN	0	NaN	P33316
23.8966	23.6905	24.0454	NaN	NaN	NaN	0	NaN	P33527
23.7859	23.3605	NaN	NaN	NaN	NaN	0	NaN	P33552
27.4736	27.7441	27.3664	24.1074	22.3598	23.5289	1.93113	4.19601	P33991;Q9UJA3
27.5599	27.2845	27.7341	24.8225	24.1739	24.8631	2.96997	2.90638	P33992
25.2745	25.3773	25.0342	NaN	NaN	NaN	0	NaN	P34910
24.0322	23.7482	23.6686	NaN	NaN	NaN	0	NaN	P34932
24.9581	24.8544	25.0158	NaN	NaN	NaN	0	NaN	P35249
25.2292	25.0012	25.3048	NaN	NaN	NaN	0	NaN	P35250
24.8837	24.6375	24.6497	NaN	NaN	NaN	0	NaN	P35251
26.6403	27.0374	27.1258	NaN	NaN	NaN	0	NaN	P35268
23.6734	23.7904	23.7041	NaN	NaN	NaN	0	NaN	P35573
28.2532	28.1609	28.1298	22.9215	22.5774	22.9516	3.76082	5.36446	P35579;REV__Q9UKV3
24.6922	24.5766	24.4355	NaN	NaN	NaN	0	NaN	P35606
22.9822	23.2819	23.0956	NaN	NaN	NaN	0	NaN	P35611
23.744	23.8558	23.9562	NaN	NaN	NaN	0	NaN	P35613
25.4898	25.7193	25.3595	NaN	NaN	NaN	0	NaN	P35637
25.8374	26.149	26.0663	NaN	NaN	NaN	0	NaN	P35659
25.9902	26.0002	26.1402	NaN	NaN	NaN	0	NaN	P35998
24.4058	24.4367	24.4985	NaN	NaN	NaN	0	NaN	P36404
24.8795	24.5314	24.6762	NaN	NaN	NaN	0	NaN	P36507
22.5981	21.8312	22.424	NaN	NaN	NaN	0	NaN	P36551
29.1463	29.3099	28.775	28.05	27.3824	27.4788	2.18756	1.44004	P36578
23.8684	24.0636	23.829	NaN	NaN	NaN	0	NaN	P36639
25.2612	25.6958	25.5293	NaN	NaN	NaN	0	NaN	P36888
23.7572	23.6383	23.6891	NaN	NaN	NaN	0	NaN	P36915
23.5455	23.766	23.4853	NaN	NaN	NaN	0	NaN	P36957
25.4083	25.2409	25.4186	NaN	NaN	NaN	0	NaN	P37108
25.1054	25.3827	24.5328	NaN	NaN	NaN	0	NaN	P37198
23.0077	23.1857	NaN	NaN	NaN	NaN	0	NaN	P37268
26.0779	25.9919	26.3748	NaN	NaN	NaN	0	NaN	P37802
24.0783	23.9735	24.3509	NaN	NaN	NaN	0	NaN	P37837
24.7115	24.7277	24.4718	NaN	NaN	NaN	0	NaN	P38432
24.3153	24.0066	23.9922	NaN	NaN	NaN	0	NaN	P38606
26.2609	26.9415	26.1034	24.4198	23.9278	24.2628	2.39617	2.2318	P38919
24.4482	24.1259	24.6687	NaN	NaN	NaN	0	NaN	P39019
23.6815	23.6111	24.0309	NaN	NaN	NaN	0	NaN	P39656
NaN	NaN	21.4335	NaN	NaN	NaN	0	NaN	P39687;O95626;O43423
26.808	26.563	26.5015	NaN	NaN	NaN	0	NaN	P39748
26.1293	25.7151	26.0906	NaN	NaN	NaN	0	NaN	P40121
24.732	25.027	25.3356	NaN	NaN	NaN	0	NaN	P40200
23.0831	NaN	22.8195	NaN	NaN	NaN	0	NaN	P40222
27.1331	27.4277	27.0113	25.3737	25.39	25.2343	2.80789	1.858	P40227;Q92526
NaN	23.8063	NaN	NaN	NaN	NaN	0	NaN	P40306
28.6023	28.4152	28.9636	26.8904	27.321	27.2782	2.63759	1.49716	P40429;Q6NVV1
25.0712	25.17	25.151	NaN	NaN	NaN	0	NaN	P40616
23.374	23.527	23.2578	NaN	NaN	NaN	0	NaN	P40763
24.7676	24.6765	24.6527	NaN	NaN	NaN	0	NaN	P40937
25.0415	25.2005	25.1567	NaN	NaN	NaN	0	NaN	P40938
25.8902	26.1915	26.0208	24.9022	24.9486	25.028	2.62012	1.07458	P41091;Q2VIR3
22.7656	22.4075	22.2591	NaN	NaN	NaN	0	NaN	P41223
23.3328	23.3539	23.5358	NaN	NaN	NaN	0	NaN	P41226
25.3985	25.5642	25.5443	NaN	NaN	NaN	0	NaN	P41227;Q9BSU3
24.703	24.7273	24.9806	NaN	NaN	NaN	0	NaN	P41240
24.7154	24.5808	24.2582	NaN	NaN	NaN	0	NaN	P41250
26.561	26.6132	26.494	NaN	NaN	21.0499	0	5.50613	P41252
23.4456	23.1627	NaN	NaN	NaN	NaN	0	NaN	P41743
26.243	25.7764	25.7278	NaN	NaN	NaN	0	NaN	P42166
24.85	24.9779	25.2595	NaN	NaN	NaN	0	NaN	P42224
23.7984	23.5007	23.4138	NaN	NaN	NaN	0	NaN	P42226
24.0701	23.7755	23.7711	NaN	NaN	NaN	0	NaN	P42285
24.1549	24.9305	24.3257	NaN	NaN	NaN	0	NaN	P42331
25.9061	25.3435	25.6491	NaN	NaN	NaN	0	NaN	P42345
23.7977	23.6981	24.1402	NaN	NaN	NaN	0	NaN	P42356
23.8406	NaN	24.0939	NaN	NaN	NaN	0	NaN	P42575
28.6973	28.9323	27.6538	NaN	NaN	NaN	0	NaN	P42677
26.3486	26.5829	25.9511	NaN	NaN	NaN	0	NaN	P42766
24.4356	24.4927	NaN	NaN	NaN	NaN	0	NaN	P42768
23.2869	23.3327	23.4751	NaN	NaN	NaN	0	NaN	P42858
27.7367	27.7117	28.717	NaN	22.499	22.5382	2.46077	5.53654	P43243
25.287	25.2236	25.1468	NaN	NaN	NaN	0	NaN	P43246
23.5857	23.9476	23.9716	NaN	NaN	NaN	0	NaN	P43250
23.0925	21.7611	22.4614	NaN	NaN	NaN	0	NaN	P43304
25.2185	25.206	24.6188	NaN	NaN	NaN	0	NaN	P43403
25.627	25.0025	25.5919	23.0735	23.0861	22.3171	2.77872	2.58157	P43405;Q8NFD2
27.2963	26.8293	27.0087	NaN	NaN	NaN	0	NaN	P43487
24.1127	24.3789	23.8067	NaN	NaN	NaN	0	NaN	P43490
26.1527	26.2082	26.3378	NaN	NaN	NaN	0	NaN	P43686
27.8529	28.1294	27.9908	26.3076	26.1628	26.4322	3.95543	1.69014	P45880
23.2339	23.7012	22.8583	NaN	NaN	NaN	0	NaN	P45954
26.6498	26.2563	26.2483	NaN	NaN	25.0152	0	1.36963	P45973
25.1161	25.2397	24.945	NaN	NaN	NaN	0	NaN	P45974
25.9541	25.9901	26.1001	20.7965	NaN	NaN	0	5.21828	P46013
25.8125	25.5756	25.5645	NaN	NaN	NaN	0	NaN	P46060
25.4677	25.3708	25.3225	NaN	NaN	NaN	0	NaN	P46063
24.9911	25.0462	24.8817	NaN	NaN	NaN	0	NaN	P46087
24.6843	24.7613	24.4284	NaN	NaN	NaN	0	NaN	P46109
23.7333	23.3652	23.5246	NaN	NaN	NaN	0	NaN	P46379
24.1187	24.0228	24.184	NaN	NaN	NaN	0	NaN	P46459
25.239	25.429	24.5241	NaN	NaN	NaN	0	NaN	P46531
NaN	23.9039	23.9954	NaN	NaN	NaN	0	NaN	P46734
26.9916	26.8805	27.0381	25.6439	24.8328	25.648	1.60419	1.59517	P46777
27.579	27.9502	28.0019	NaN	NaN	NaN	0	NaN	P46782
25.8463	25.8925	25.7876	NaN	NaN	NaN	0	NaN	P46783;Q9NQ39
26.9091	26.7492	26.9232	22.0146	NaN	22.3142	2.04745	4.69608	P46940;Q86VI3
25.3245	24.5509	24.1893	NaN	NaN	NaN	0	NaN	P47755
26.0722	25.9559	26.0857	24.4842	23.5866	24.3625	1.7091	1.89349	P47756
25.0335	25.1765	25.2113	NaN	NaN	NaN	0	NaN	P47897
26.3948	26.8395	26.4335	NaN	NaN	NaN	0	NaN	P47914
24.4087	24.321	24.3435	NaN	NaN	NaN	0	NaN	P48147
22.8294	NaN	NaN	NaN	NaN	NaN	0	NaN	P48426
24.5142	24.4029	24.5929	NaN	NaN	NaN	0	NaN	P48444
23.0717	23.2544	23.3913	NaN	NaN	NaN	0	NaN	P48449
23.1896	NaN	23.6331	NaN	NaN	NaN	0	NaN	P48556
28.6355	26.44	26.4724	22.9573	NaN	NaN	0	4.22534	P48643
23.7589	23.7585	23.7974	NaN	NaN	NaN	0	NaN	P48651
23.67	23.5871	23.8002	NaN	NaN	NaN	0	NaN	P48729;Q8N752
NaN	24.0526	23.8271	NaN	NaN	NaN	0	NaN	P49674;P48730
24.0951	24.2985	24.1277	NaN	NaN	NaN	0	NaN	P49005
24.107	24.2126	24.4001	NaN	NaN	NaN	0	NaN	P49189
24.0537	24.751	24.0656	NaN	NaN	NaN	0	NaN	P49257
26.0469	26.3186	26.2087	NaN	NaN	NaN	0	NaN	P49321
27.9564	27.8696	27.9272	24.5894	24.3533	24.5537	3.917	3.41894	P49327
27.443	27.3654	27.5778	25.2905	25.0775	25.5465	2.99182	2.15723	P49368
22.6389	22.4089	NaN	NaN	NaN	NaN	0	NaN	P49454
25.4287	25.3994	25.1831	NaN	NaN	NaN	0	NaN	P49458
27.2511	27.0728	27.1555	NaN	NaN	NaN	0	NaN	P49588
25.5426	25.2992	25.5094	NaN	NaN	24.1251	0	1.3253	P49591
23.2932	NaN	23.0954	NaN	NaN	NaN	0	NaN	P49593
22.526	22.8632	22.4508	NaN	NaN	NaN	0	NaN	P49642
27.3313	27.2688	27.1713	23.7094	23.1403	21.2323	1.59298	4.56314	P49736
24.022	23.6908	23.7794	NaN	NaN	NaN	0	NaN	P49750
NaN	23.008	23.1597	NaN	NaN	NaN	0	NaN	P49755
23.785	NaN	23.7523	NaN	NaN	NaN	0	NaN	P49773
26.014	25.98	25.8475	NaN	NaN	NaN	0	NaN	P49792;Q99666;O14715;P0DJD0;P0DJD1
22.3623	22.5769	NaN	NaN	NaN	NaN	0	NaN	P49902
26.0301	27.1177	25.4344	NaN	NaN	NaN	0	NaN	P49915
23.8154	23.9318	23.7116	NaN	NaN	NaN	0	NaN	P49916
23.9085	23.6922	23.6394	NaN	NaN	NaN	0	NaN	P49959
23.7363	NaN	NaN	NaN	NaN	NaN	0	NaN	P50225;P50226;P0DMM9;P0DMN0
25.5171	25.5417	25.5283	NaN	NaN	NaN	0	NaN	P50395
24.0932	23.7168	24.4124	NaN	NaN	NaN	0	NaN	P50402
23.4844	23.6745	23.6034	NaN	NaN	NaN	0	NaN	P50416
26.4131	26.2727	26.3651	NaN	NaN	NaN	0	NaN	P50502;Q8IZP2;Q8NFI4
NaN	24.595	23.2736	NaN	NaN	NaN	0	NaN	P50552
25.8226	25.2159	25.4024	NaN	NaN	NaN	0	NaN	P50570;Q05193
NaN	22.3813	NaN	NaN	NaN	NaN	0	NaN	P50748
24.1534	24.1363	24.2005	NaN	NaN	NaN	0	NaN	P50749;Q9H2L5
NaN	23.8915	23.9189	NaN	NaN	NaN	0	NaN	P50750
23.0669	23.3177	22.8178	NaN	NaN	NaN	0	NaN	P50851;Q8NFP9
26.3227	27.0634	27.133	19.4264	20.0743	21.0059	3.08808	6.6708	P50990
27.2714	27.7021	27.1362	NaN	23.211	22.2476	1.37261	4.64057	P50991
24.4609	24.5544	24.7823	NaN	NaN	NaN	0	NaN	P50995;P27216
24.2159	24.1287	24.1472	NaN	NaN	NaN	0	NaN	P51003;Q9NRJ5
25.8302	25.9015	25.1827	23.5274	NaN	NaN	0	2.11069	P51114;Q06787
NaN	23.321	NaN	NaN	NaN	NaN	0	NaN	P51116
26.0143	25.9858	26.1293	NaN	NaN	NaN	0	NaN	P51149
23.2158	23.0824	NaN	NaN	NaN	NaN	0	NaN	P51151;Q9NP90
NaN	NaN	23.6095	NaN	NaN	NaN	0	NaN	P51159
24.1221	23.9325	23.821	NaN	NaN	NaN	0	NaN	P51531
25.2425	25.2312	25.2642	NaN	NaN	NaN	0	NaN	P51532
23.9914	23.7286	NaN	NaN	NaN	NaN	0	NaN	P51553
25.1795	25.3	25.234	NaN	NaN	NaN	0	NaN	P51570
23.2084	NaN	22.7963	NaN	NaN	NaN	0	NaN	P51571
22.9972	23.0471	23.0038	NaN	NaN	NaN	0	NaN	P51617;P51955
22.5814	NaN	22.4462	NaN	NaN	NaN	0	NaN	P51648
24.0869	24.5877	24.2679	NaN	NaN	NaN	0	NaN	P51659
24.1749	24.2816	24.1976	NaN	NaN	NaN	0	NaN	P51665
23.6623	23.5582	23.4942	NaN	NaN	NaN	0	NaN	P51692;P42229
23.494	23.45	23.0721	NaN	NaN	NaN	0	NaN	P51784
NaN	21.9013	22.0483	NaN	NaN	NaN	0	NaN	P51798
23.1981	23.6725	23.3624	NaN	NaN	NaN	0	NaN	P51812
29.0182	28.592	28.999	25.854	26.3386	26.5028	3.18686	2.63791	P51991
26.3796	26.1626	26.514	23.6842	NaN	NaN	0	2.66786	P52209
29.7319	29.8116	29.8592	25.3473	24.4276	24.7298	2.59446	4.966	P52272
24.2403	24.6406	24.6861	NaN	NaN	NaN	0	NaN	P52292
24.1135	NaN	24.0838	NaN	NaN	NaN	0	NaN	P52294
NaN	23.8817	23.4541	NaN	NaN	NaN	0	NaN	P52298
23.4966	23.3643	23.5533	NaN	NaN	NaN	0	NaN	P52306
22.3279	22.2738	NaN	NaN	NaN	NaN	0	NaN	P52429
26.1385	26.0164	25.6156	NaN	NaN	NaN	0	NaN	P52565
28.7932	28.5937	27.4235	NaN	NaN	NaN	0	NaN	P52566
25.0828	24.9417	25.102	NaN	NaN	NaN	0	NaN	P52701
25.3262	24.6087	25.3254	NaN	NaN	NaN	0	NaN	P52732
24.9992	25.1122	24.9552	NaN	NaN	NaN	0	NaN	P52789
25.4674	25.851	24.8512	NaN	NaN	NaN	0	NaN	P52907
23.7274	23.6522	23.4517	NaN	NaN	NaN	0	NaN	P53007
NaN	NaN	23.8474	NaN	NaN	NaN	0	NaN	P53041
23.7784	23.4738	NaN	NaN	NaN	NaN	0	NaN	P53350
27.1003	27.1668	27.0753	NaN	NaN	NaN	0	NaN	P53396
24.179	24.2626	24.2453	NaN	NaN	NaN	0	NaN	P53582
25.8334	25.3391	25.7661	NaN	NaN	NaN	0	NaN	P53618
26.2558	26.3277	26.0745	21.0222	NaN	NaN	0	5.1971	P53621
23.4525	23.835	24.037	NaN	NaN	NaN	0	NaN	P53680
26.9077	27.6407	27.0546	NaN	NaN	NaN	0	NaN	P53985
23.9585	24.1925	23.8955	NaN	NaN	NaN	0	NaN	P53992
25.0189	24.46	24.1607	NaN	NaN	NaN	0	NaN	P53999
25.4516	25.1031	24.8619	NaN	NaN	NaN	0	NaN	P54105
25.2799	25.1031	25.3548	NaN	NaN	NaN	0	NaN	P54132
25.2631	25.1582	25.0341	NaN	NaN	NaN	0	NaN	P54136
25.9385	25.2706	26.3869	NaN	NaN	NaN	0	NaN	P54577
24.6009	24.8188	24.8815	NaN	NaN	NaN	0	NaN	P54578
22.9406	NaN	23.2362	NaN	NaN	NaN	0	NaN	P54619;Q9UGJ0
23.9369	24.2594	24.0777	NaN	NaN	NaN	0	NaN	P54687
22.7088	23.3917	22.4133	NaN	NaN	NaN	0	NaN	P54709
23.7923	NaN	23.8346	NaN	NaN	NaN	0	NaN	P54819
NaN	22.7945	22.9175	NaN	NaN	NaN	0	NaN	P54920;Q9H115
24.7231	24.3748	24.7809	NaN	NaN	NaN	0	NaN	P55010
25.2352	25.6521	25.4384	NaN	NaN	NaN	0	NaN	P55036;A2A3N6
24.3803	24.9932	24.5885	NaN	NaN	NaN	0	NaN	P55039
26.9344	26.9514	26.8033	NaN	NaN	NaN	0	NaN	P55060
24.6441	24.4508	24.5073	NaN	NaN	NaN	0	NaN	P55072
22.7773	NaN	22.7509	NaN	NaN	NaN	0	NaN	P55081
26.1506	25.6237	25.7154	NaN	NaN	22.4723	0	3.35766	P55160
26.7229	26.8286	27.0121	NaN	NaN	NaN	0	NaN	P55209
24.4157	24.2962	24.3476	NaN	NaN	NaN	0	NaN	P55263
26.6255	26.0163	25.706	NaN	NaN	NaN	0	NaN	P55265
23.7126	23.9139	23.5788	NaN	NaN	NaN	0	NaN	P55786;A6NEC2
23.2886	NaN	NaN	NaN	NaN	NaN	0	NaN	P55809
24.5673	24.2904	24.3915	NaN	NaN	NaN	0	NaN	P55884
NaN	NaN	23.5766	NaN	NaN	NaN	0	NaN	P56182
25.7875	25.7224	25.7724	NaN	NaN	NaN	0	NaN	P56192
25.3235	25.1227	25.1805	NaN	NaN	NaN	0	NaN	P56537
24.6106	24.2489	24.6564	NaN	NaN	NaN	0	NaN	P56545
22.0829	NaN	22.6361	NaN	NaN	NaN	0	NaN	P56556
23.3806	23.1411	23.5008	NaN	NaN	NaN	0	NaN	P56730
24.0082	24.4659	24.2716	NaN	NaN	NaN	0	NaN	P56937
25.5356	25.2898	25.481	NaN	NaN	NaN	0	NaN	P57678
24.8019	24.5704	24.1193	NaN	NaN	NaN	0	NaN	P57737
24.6083	24.3198	24.4478	NaN	NaN	NaN	0	NaN	P57740
NaN	NaN	23.2611	NaN	NaN	NaN	0	NaN	P57764
25.7194	26.2994	25.6621	NaN	NaN	NaN	0	NaN	P58546
26.076	26.1192	25.8385	NaN	NaN	NaN	0	NaN	P59998
24.6453	24.5492	24.8616	NaN	NaN	NaN	0	NaN	P60174
25.0748	25.125	24.899	NaN	NaN	NaN	0	NaN	P60228
NaN	NaN	23.5956	NaN	NaN	NaN	0	NaN	P60468
26.4279	26.5313	26.3014	NaN	NaN	NaN	0	NaN	P60660;P14649
33.1465	33.1533	33.2432	30.7818	30.3204	30.4392	2.7491	2.66719	P60709;P63261;Q9BYX7
28.6453	28.7902	28.8483	26.904	26.9381	27.0047	3.855	1.81229	P60842
26.914	27.0713	27.8457	NaN	NaN	NaN	0	NaN	P60866
26.6576	26.629	26.6683	NaN	NaN	NaN	0	NaN	P60891;P21108
23.1876	23.4601	23.07	NaN	NaN	NaN	0	NaN	P60900
24.815	24.6727	24.1499	NaN	NaN	NaN	0	NaN	P60953
NaN	26.0165	NaN	NaN	NaN	NaN	0	NaN	P61006;Q96E17;P20337;P59190
NaN	NaN	24.4792	NaN	NaN	NaN	0	NaN	P61009
24.008	23.9565	23.8732	NaN	NaN	NaN	0	NaN	P61011
22.9298	NaN	NaN	NaN	NaN	NaN	0	NaN	P61018;P20338
25.4803	26.1628	26.027	NaN	NaN	NaN	0	NaN	P61019;Q8WUD1
23.5249	23.4995	23.8279	NaN	NaN	NaN	0	NaN	P61020
25.9791	26.5267	26.1924	NaN	NaN	NaN	0	NaN	P61026
26.5611	25.7312	25.8174	NaN	NaN	NaN	0	NaN	P61073
25.4732	25.6652	NaN	NaN	NaN	NaN	0	NaN	P61077;P62837
24.4203	24.5252	24.5406	NaN	NaN	NaN	0	NaN	P61081
26.1485	26.2461	25.2721	NaN	NaN	24.6181	0	1.27085	P61106
25.861	25.5413	25.5818	NaN	NaN	NaN	0	NaN	P61158;Q9P1U1;Q9C0K3
25.7041	26.1415	26.1903	NaN	NaN	NaN	0	NaN	P61160
24.4811	23.6702	23.7356	NaN	NaN	NaN	0	NaN	P61201
25.3722	25.5763	25.6577	NaN	NaN	NaN	0	NaN	P61221
23.3473	22.9889	23.5201	NaN	NaN	NaN	0	NaN	P61289
25.5319	26.0093	25.7503	NaN	NaN	NaN	0	NaN	P61586;P08134;P62745
25.0755	24.2663	24.9445	NaN	NaN	NaN	0	NaN	P61619;Q9H9S3
23.1511	NaN	23.5918	NaN	NaN	NaN	0	NaN	P61923
24.4623	24.214	24.8724	NaN	NaN	NaN	0	NaN	P61962
28.6548	28.5184	28.3842	26.8083	26.4341	26.6231	3.59813	1.89727	P61978
25.7604	25.965	25.7836	NaN	NaN	NaN	0	NaN	P61981
25.2754	25.3281	25.2931	NaN	NaN	NaN	0	NaN	P62136
26.0073	25.4756	24.9959	NaN	NaN	NaN	0	NaN	P62140
25.9781	25.712	25.3358	NaN	NaN	NaN	0	NaN	P62191
25.3479	25.6165	26.0425	NaN	NaN	NaN	0	NaN	P62195
27.6063	28.1054	27.9915	26.6241	26.5744	26.7745	2.13426	1.24341	P62244
28.021	27.9825	28.0861	26.391	26.2588	26.1046	3.13064	1.77839	P62249
27.1139	27.2708	26.7543	NaN	NaN	NaN	0	NaN	P62258
29.9851	30.1138	29.8545	28.9194	28.9822	28.4263	1.96509	1.20849	P62266
25.5128	25.8061	25.7546	NaN	NaN	NaN	0	NaN	P62269
25.9147	25.0519	25.5446	NaN	NaN	NaN	0	NaN	P62277
29.2639	29.4582	29.4549	27.8724	27.6765	27.2884	2.35352	1.77988	P62280
25.5569	25.6722	25.5988	NaN	NaN	NaN	0	NaN	P62304
21.784	22.474	22.4889	NaN	NaN	NaN	0	NaN	P62310
25.2878	25.2901	25.0991	NaN	NaN	NaN	0	NaN	P62316
25.8692	25.587	26.0113	NaN	NaN	NaN	0	NaN	P62318
24.3359	24.5683	24.3677	NaN	NaN	NaN	0	NaN	P62330
26.312	25.8491	25.8535	NaN	NaN	NaN	0	NaN	P62333
25.5389	25.3053	25.7686	NaN	NaN	NaN	0	NaN	P62491;Q15907;P57735
23.6638	23.7963	23.7254	NaN	NaN	NaN	0	NaN	P62495
28.1949	28.2824	28.3915	26.9228	26.9832	26.9173	3.25176	1.34853	P62701
25.0341	24.8401	24.7761	NaN	NaN	NaN	0	NaN	P67775;P62714
24.3412	24.4793	24.256	NaN	NaN	NaN	0	NaN	P62820
25.6488	26.1768	25.9245	NaN	NaN	NaN	0	NaN	P62834
26.8911	26.5722	26.9195	NaN	NaN	23.638	0	3.15628	P62851
29.1371	28.989	29.2891	27.9829	28.282	NaN	1.3863	1.00593	P62854;Q5JNZ5
25.856	25.7043	25.7889	NaN	NaN	NaN	0	NaN	P62857
NaN	25.4533	NaN	NaN	NaN	NaN	0	NaN	P62873;P16520
25.3155	25.4302	25.1551	NaN	NaN	NaN	0	NaN	P62888
26.0329	26.2481	26.1332	NaN	NaN	NaN	0	NaN	P62906
24.887	25.4218	25.4598	NaN	NaN	NaN	0	NaN	P62910
28.2566	28.2082	28.0119	26.2566	26.5117	24.7562	1.308	2.31741	P62913
29.617	29.3714	29.3449	24.8061	23.2232	25.0374	1.96106	5.08886	P62937;F5H284;P0DN37;Q9Y536;P0DN26;A0A0B4J2A2;A0A075B767;A0A075B759
28.8826	29.0291	29.1915	27.8388	27.5569	27.9069	3.0251	1.26688	P62979;P0CG48;P0CG47;P62987
23.3077	23.4732	NaN	NaN	NaN	NaN	0	NaN	P62993
25.4595	25.3448	25.217	NaN	NaN	NaN	0	NaN	P62995
28.3637	28.2188	28.174	NaN	NaN	NaN	0	NaN	P63000;P60763
25.7853	25.8495	25.7931	NaN	NaN	NaN	0	NaN	P63104
23.4117	23.4521	23.4099	NaN	NaN	NaN	0	NaN	P63151;Q00005;Q9Y2T4
25.9886	NaN	26.4957	NaN	NaN	NaN	0	NaN	P63167
27.4619	26.9941	27.2371	NaN	NaN	23.949	0	3.28197	P63173
24.6895	24.4908	24.4029	NaN	NaN	NaN	0	NaN	P63220
25.7842	26.0259	25.9209	24.7707	24.5398	24.418	3.07606	1.33417	P63241;Q6IS14;Q9GZV4
25.0703	24.7719	24.9686	NaN	NaN	NaN	0	NaN	P63279
22.98	23.3266	23.4285	NaN	NaN	NaN	0	NaN	P67809;P16989;Q9Y2T7
26.8539	27.5048	26.8061	NaN	NaN	NaN	0	NaN	P67936
30.4764	30.7081	30.7757	NaN	27.6386	NaN	0	3.01483	P68032;P68133;P62736;P63267
NaN	23.8012	NaN	NaN	NaN	NaN	0	NaN	P68036;A0A1B0GUS4
31.0832	31.3298	31.8207	29.1271	28.9399	29.0436	2.24065	2.37436	P68104;Q5VTE0
26.118	25.9991	25.8282	NaN	NaN	NaN	0	NaN	P68366
28.2076	28.8974	28.1567	25.4571	26.476	26.7268	1.87538	2.2006	P68371;Q3ZCM7
23.1606	23.2547	23.3903	NaN	NaN	NaN	0	NaN	P68402
30.1399	30.0719	29.7472	NaN	22.965	NaN	0	7.02139	P69905
23.4134	22.9488	23.2677	NaN	NaN	NaN	0	NaN	P78316
24.6488	24.6359	24.5454	NaN	NaN	NaN	0	NaN	P78344
NaN	NaN	22.3676	NaN	NaN	NaN	0	NaN	P78346
27.5527	27.2052	27.4588	NaN	22.321	22.1711	4.47165	5.15953	P78347;Q6EKJ0;Q86UP8
27.5086	27.5791	27.5249	22.4409	22.9083	23.253	2.62655	4.67014	P78371
25.5987	25.5835	25.4693	NaN	NaN	NaN	0	NaN	P78406
23.5207	NaN	23.828	NaN	NaN	NaN	0	NaN	P78417
30.2534	29.9385	30.2715	23.5614	23.4078	24.5233	2.83299	6.32362	P78527
24.3466	24.0149	23.5778	NaN	NaN	NaN	0	NaN	P79483;Q30154
NaN	NaN	25.1446	NaN	NaN	NaN	0	NaN	P81605
NaN	NaN	23.3502	NaN	NaN	NaN	0	NaN	P82921
NaN	23.3019	23.9754	NaN	NaN	NaN	0	NaN	P82979
25.8147	25.8148	25.6039	NaN	NaN	NaN	0	NaN	P84085
25.3153	25.5287	25.177	NaN	NaN	NaN	0	NaN	P84095
26.3046	26.9143	26.4408	26.0452	25.085	25.3794	1.35177	1.05002	P84098
27.3223	27.1657	27.1552	NaN	NaN	NaN	0	NaN	P84103
24.839	24.6535	24.2597	NaN	NaN	NaN	0	NaN	P98171
22.0608	22.1527	NaN	NaN	NaN	NaN	0	NaN	P98194
24.6906	24.8229	24.5945	NaN	NaN	NaN	0	NaN	Q00013
24.2014	24.5107	24.5293	NaN	NaN	NaN	0	NaN	Q00341
27.1024	27.199	27.2493	25.732	26.2775	25.8757	1.88985	1.22184	Q00534
24.0376	24.0863	24.4406	NaN	NaN	NaN	0	NaN	Q00535
30.1658	30.1252	30.059	25.9211	25.3609	26.0541	2.69987	4.33799	Q00610;P53675
22.3331	21.8272	NaN	NaN	NaN	NaN	0	NaN	Q00653
23.6102	23.4397	23.6055	NaN	NaN	NaN	0	NaN	Q00796
30.137	30.2	30.3896	28.1208	27.9869	28.1311	4.12296	2.1626	Q00839
26.2278	27.4185	26.7398	NaN	NaN	NaN	0	NaN	Q01082
24.0149	24.5148	NaN	NaN	NaN	NaN	0	NaN	Q01130;Q9BRL6
25.1453	25.7436	25.6992	NaN	NaN	NaN	0	NaN	Q01469
25.408	25.7491	25.4171	NaN	NaN	NaN	0	NaN	Q01518
24.1204	23.9612	23.987	NaN	NaN	NaN	0	NaN	Q01581
25.0162	25.0187	25.1559	NaN	NaN	NaN	0	NaN	Q01650;Q9UM01
23.5692	23.455	23.4785	NaN	NaN	NaN	0	NaN	Q01780
22.3815	22.3666	22.3896	NaN	NaN	NaN	0	NaN	Q01804
26.1566	26.506	25.8699	NaN	NaN	NaN	0	NaN	Q01813
25.0301	25.1191	25.3229	NaN	NaN	NaN	0	NaN	Q01844
23.2209	23.2693	23.5041	NaN	NaN	NaN	0	NaN	Q02040
22.9046	22.7324	NaN	NaN	NaN	NaN	0	NaN	Q02241
NaN	NaN	23.2716	NaN	NaN	NaN	0	NaN	Q02413
23.6794	23.9891	NaN	NaN	NaN	NaN	0	NaN	Q02548;Q02962
23.9754	NaN	24.0243	NaN	NaN	NaN	0	NaN	Q02750
23.0317	23.3834	23.2474	NaN	NaN	NaN	0	NaN	Q02790
25.8871	26.2958	25.5973	NaN	NaN	NaN	0	NaN	Q02818
27.8953	27.9255	27.699	23.4434	22.0661	23.8831	1.91489	4.70907	Q02880
23.9981	24.0515	24.099	NaN	NaN	NaN	0	NaN	Q03252
23.3203	23.3022	23.4677	NaN	NaN	NaN	0	NaN	Q03518
24.3429	24.0648	24.7822	NaN	NaN	NaN	0	NaN	Q03519
23.7441	23.4996	23.3534	NaN	NaN	NaN	0	NaN	Q03701
24.42	24.1143	24.1945	NaN	NaN	NaN	0	NaN	Q04206
25.2328	25.1504	25.2614	NaN	NaN	NaN	0	NaN	Q04446
24.8021	26.0241	25.9307	NaN	NaN	NaN	0	NaN	Q04637;O43432;REV__Q8NEG2
23.7374	23.9616	23.8103	NaN	NaN	NaN	0	NaN	Q04721
NaN	NaN	23.1538	NaN	NaN	NaN	0	NaN	Q04837
24.3597	24.8037	24.6743	NaN	NaN	NaN	0	NaN	Q04917
23.5554	23.2264	23.602	NaN	NaN	NaN	0	NaN	Q05048
23.1905	23.1238	23.454	NaN	NaN	NaN	0	NaN	Q05086
23.1183	22.66	22.8647	NaN	NaN	NaN	0	NaN	Q05209
24.947	25.3017	24.9259	NaN	NaN	NaN	0	NaN	Q05655
23.2686	23.5953	23.1672	NaN	NaN	NaN	0	NaN	Q05932
23.3108	23.6779	23.7895	NaN	NaN	NaN	0	NaN	Q05D32
23.2411	23.4349	23.4807	NaN	NaN	NaN	0	NaN	Q06124
27.1472	26.6061	27.3511	23.9931	23.8763	23.5934	3.02183	3.21384	Q06187
22.6054	23.1313	23.0786	NaN	NaN	NaN	0	NaN	Q06203
24.8242	24.3926	24.0889	NaN	NaN	NaN	0	NaN	Q06323
24.6109	24.1865	NaN	NaN	NaN	NaN	0	NaN	Q06413
23.7055	23.8654	23.2555	NaN	NaN	NaN	0	NaN	Q06587
30.4797	30.3897	30.3031	28.1606	28.208	28.3839	4.55828	2.13999	Q06830
27.2963	27.0268	27.0253	24.1624	NaN	NaN	0	2.95373	Q07666;Q5VWX1
23.518	NaN	NaN	NaN	NaN	NaN	0	NaN	Q07812
23.9088	23.3173	23.6378	NaN	NaN	NaN	0	NaN	Q07866;Q9H0B6;Q9NSK0
25.1798	25.1094	25.3416	NaN	NaN	NaN	0	NaN	Q07955
24.1117	23.909	23.8092	NaN	NaN	NaN	0	NaN	Q07960
23.0293	23.4013	23.1155	NaN	NaN	NaN	0	NaN	Q08209;P16298;P48454
28.4807	28.4697	28.2448	27.3129	27.1684	27.5486	2.64025	1.05507	Q08211
22.8729	22.4999	22.7154	NaN	NaN	NaN	0	NaN	Q08379
23.8282	24.2524	24.08	NaN	NaN	NaN	0	NaN	Q08752
25.6766	25.3096	25.5385	NaN	NaN	NaN	0	NaN	Q08945
23.4079	23.2236	23.1078	NaN	NaN	NaN	0	NaN	Q08AF3;Q7Z7L1;Q68D06
25.6371	25.7812	25.7138	NaN	NaN	NaN	0	NaN	Q08J23
24.9261	24.9198	25.0446	NaN	NaN	NaN	0	NaN	Q09161
24.3207	23.6056	23.7895	NaN	NaN	NaN	0	NaN	Q0VDF9
23.6953	24.0502	23.8814	NaN	NaN	NaN	0	NaN	Q10567
25.1788	25.4434	25.4496	NaN	NaN	NaN	0	NaN	Q10570
26.124	26.6899	26.8866	NaN	NaN	NaN	0	NaN	Q10589
23.1567	22.8366	22.7306	NaN	NaN	NaN	0	NaN	Q10713
23.7268	23.6442	23.328	NaN	NaN	NaN	0	NaN	Q12768
24.6994	24.4234	24.4832	NaN	NaN	NaN	0	NaN	Q12769
23.2731	23.9268	23.7177	NaN	NaN	NaN	0	NaN	Q12788
23.2575	23.3217	23.538	NaN	NaN	NaN	0	NaN	Q12789
23.5286	23.9572	23.4169	NaN	NaN	NaN	0	NaN	Q12800;Q9NZI7;Q9NZI6
24.0312	24.169	24.2468	NaN	NaN	NaN	0	NaN	Q12824
22.3609	22.7815	NaN	NaN	NaN	NaN	0	NaN	Q12830
24.5062	24.4371	25.2246	NaN	NaN	NaN	0	NaN	Q12873
24.1493	23.9065	24.5576	NaN	NaN	NaN	0	NaN	Q12874
25.2837	24.6602	25.2985	NaN	NaN	NaN	0	NaN	Q12904
26.2701	26.189	26.3878	NaN	NaN	NaN	0	NaN	Q12905
27.3796	27.6042	27.8391	22.8672	22.9789	23.9075	2.66718	4.35641	Q12906
31.8539	31.7953	31.2438	NaN	NaN	NaN	0	NaN	Q12912
23.4701	NaN	NaN	NaN	NaN	NaN	0	NaN	Q12913
22.7967	22.4546	22.5053	NaN	NaN	NaN	0	NaN	Q13042
24.344	24.3956	24.3684	NaN	NaN	NaN	0	NaN	Q13043
24.5845	24.6645	24.7443	NaN	NaN	NaN	0	NaN	Q13045
NaN	23.393	NaN	NaN	NaN	NaN	0	NaN	Q13057
23.2338	23.7816	23.8597	NaN	NaN	NaN	0	NaN	Q13098
22.5593	22.3843	22.6874	NaN	NaN	NaN	0	NaN	Q13107
NaN	23.4709	23.4339	NaN	NaN	NaN	0	NaN	Q13111
23.7909	23.9008	23.8069	NaN	NaN	NaN	0	NaN	Q13112
23.4449	23.7081	23.4242	NaN	NaN	NaN	0	NaN	Q13123
23.1013	23.2651	23.3296	NaN	NaN	NaN	0	NaN	Q13131;P54646
27.3588	27.2548	27.4917	25.2794	25.2481	25.2389	3.11682	2.113	Q13148
NaN	24.4631	24.3448	NaN	NaN	NaN	0	NaN	Q13155
NaN	22.7803	NaN	NaN	NaN	NaN	0	NaN	Q13162
24.8981	24.7818	24.9402	NaN	NaN	NaN	0	NaN	Q13177;O75914;Q13153
26.9093	26.7761	27.2151	24.6134	NaN	24.2869	2.34286	2.51672	Q13185;P83916
26.2178	26.2142	26.1611	NaN	NaN	NaN	0	NaN	Q13200
NaN	23.6373	22.9877	NaN	NaN	NaN	0	NaN	Q13206
25.0006	25.4019	25.3402	NaN	NaN	NaN	0	NaN	Q13242
26.9661	26.7044	26.7595	NaN	NaN	NaN	0	NaN	Q13247;Q08170;Q13243
24.2981	24.5955	24.2413	NaN	NaN	NaN	0	NaN	Q13257
27.7918	27.966	28.0003	NaN	NaN	23.9359	0	3.98348	Q13263
25.469	25.2187	25.3073	NaN	NaN	NaN	0	NaN	Q13283
23.5716	23.7109	23.8025	NaN	NaN	NaN	0	NaN	Q13291
NaN	22.6197	22.2576	NaN	NaN	NaN	0	NaN	Q13309
25.0323	24.7546	25.0851	NaN	NaN	NaN	0	NaN	Q13310;P0CB38
24.4162	23.5561	24.2428	NaN	NaN	NaN	0	NaN	Q13330
25.0743	24.9445	24.7066	NaN	NaN	NaN	0	NaN	Q13347
24.1415	24.5946	24.171	NaN	NaN	NaN	0	NaN	Q13362
25.7733	25.8158	25.465	NaN	NaN	NaN	0	NaN	Q13363
22.3972	22.6949	22.4913	NaN	NaN	NaN	0	NaN	Q13395
24.6169	24.4651	24.6209	NaN	NaN	NaN	0	NaN	Q13418
24.7063	25.2815	25.0244	NaN	NaN	NaN	0	NaN	Q13422;Q9H2S9
24.1124	23.8867	24.1634	NaN	NaN	NaN	0	NaN	Q13428
25.2035	25.2637	NaN	NaN	NaN	NaN	0	NaN	Q13433
23.8668	NaN	23.721	NaN	NaN	NaN	0	NaN	Q13435
27.1397	27.1797	27.2679	NaN	NaN	NaN	0	NaN	Q13451
23.4145	23.7161	23.5998	NaN	NaN	NaN	0	NaN	Q13459
24.4327	24.2555	24.7303	NaN	NaN	NaN	0	NaN	Q13464
22.7361	22.3339	22.7462	NaN	NaN	NaN	0	NaN	Q13469
23.9963	NaN	NaN	NaN	NaN	NaN	0	NaN	Q13501
27.2733	27.3975	27.3948	NaN	NaN	NaN	0	NaN	Q13557;Q9UQM7
24.3426	24.3003	24.3148	NaN	NaN	NaN	0	NaN	Q13564
23.4556	23.6974	23.0802	NaN	NaN	NaN	0	NaN	Q13573
23.0323	23.2815	23.6625	NaN	NaN	NaN	0	NaN	Q13576
23.8712	23.4929	23.7797	NaN	NaN	NaN	0	NaN	Q13596
23.6015	24.1485	24.0502	NaN	NaN	NaN	0	NaN	Q13601
23.5735	23.6922	23.5236	NaN	NaN	NaN	0	NaN	Q13616
23.2554	NaN	23.1566	NaN	NaN	NaN	0	NaN	Q13617
24.2757	24.284	24.5552	NaN	NaN	NaN	0	NaN	Q13619;Q13620
23.8973	23.5019	23.6143	NaN	NaN	NaN	0	NaN	Q13630
23.6343	23.8639	23.3856	NaN	NaN	NaN	0	NaN	Q13724
NaN	22.8689	22.7329	NaN	NaN	NaN	0	NaN	Q13740
22.8784	NaN	22.892	NaN	NaN	NaN	0	NaN	Q13769
23.9772	23.3754	23.7936	NaN	NaN	NaN	0	NaN	Q13813
22.9344	22.8302	22.9271	NaN	NaN	NaN	0	NaN	Q13823
24.8081	24.602	24.3836	NaN	NaN	NaN	0	NaN	Q13838
NaN	22.0064	NaN	NaN	NaN	NaN	0	NaN	Q13884
22.6826	23.8359	23.0502	NaN	NaN	NaN	0	NaN	Q13895
22.5368	22.5762	22.7383	NaN	NaN	NaN	0	NaN	Q13946
23.1864	23.3817	22.9501	NaN	NaN	NaN	0	NaN	Q13951
24.5459	25.2465	25.7473	NaN	NaN	NaN	0	NaN	Q14008
28.908	28.6673	29.186	NaN	NaN	NaN	0	NaN	Q14103
23.0499	NaN	23.4242	NaN	NaN	NaN	0	NaN	Q14118
24.501	24.2178	24.4284	NaN	NaN	NaN	0	NaN	Q14137
NaN	24.2909	23.6049	NaN	NaN	NaN	0	NaN	Q14141;Q92599
24.0252	24.3173	24.5353	NaN	NaN	NaN	0	NaN	Q14145
22.6553	22.8052	22.7159	NaN	NaN	NaN	0	NaN	Q14146
25.0781	25.2259	25.2954	NaN	NaN	NaN	0	NaN	Q14152
NaN	23.0597	23.2513	NaN	NaN	NaN	0	NaN	Q14157
24.1223	24.2089	24.0497	NaN	NaN	NaN	0	NaN	Q14160;Q9BTT6
NaN	NaN	22.6784	NaN	NaN	NaN	0	NaN	Q14165
25.6263	25.6111	25.4401	NaN	NaN	NaN	0	NaN	Q14166
24.2363	24.1641	24.3821	NaN	NaN	NaN	0	NaN	Q14202
23.5175	23.8986	23.5546	NaN	NaN	NaN	0	NaN	Q14203
29.1585	28.8302	28.576	NaN	NaN	19.9583	0	8.89663	Q14204
24.0488	24.0187	24.7432	NaN	NaN	NaN	0	NaN	Q14232
25.5574	24.9294	25.2764	NaN	NaN	NaN	0	NaN	Q14240
24.3395	24.3294	24.1219	NaN	NaN	NaN	0	NaN	Q14254
25.4659	25.3737	25.8748	NaN	NaN	NaN	0	NaN	Q14258
23.6054	23.7537	23.5258	NaN	NaN	NaN	0	NaN	Q14289;Q05397
24.3496	24.2751	24.5014	NaN	NaN	NaN	0	NaN	Q14318
NaN	NaN	23.8546	NaN	NaN	NaN	0	NaN	Q14331
24.1459	25.1113	24.5274	NaN	NaN	NaN	0	NaN	Q14344
25.2461	25.2296	25.3741	NaN	NaN	NaN	0	NaN	Q14444
24.3925	24.5892	24.4874	NaN	NaN	NaN	0	NaN	Q14527
23.887	23.819	23.3764	NaN	NaN	NaN	0	NaN	Q14534
27.2343	26.9545	26.8436	22.2839	22.6828	23.5686	2.31508	4.16568	Q14566
23.0762	23.065	23.0155	NaN	NaN	NaN	0	NaN	Q14669
24.242	25.1023	24.6286	NaN	NaN	23.457	0	1.20062	Q14671
24.1696	23.7947	24.1788	NaN	NaN	NaN	0	NaN	Q14676
25.2343	25.2694	25.5141	NaN	NaN	22.4524	0	2.8869	Q14683
24.8599	24.3786	24.32	NaN	NaN	NaN	0	NaN	Q14684
23.3461	23.9415	23.7762	NaN	NaN	NaN	0	NaN	Q14687
24.0755	24.1272	24.3107	NaN	NaN	NaN	0	NaN	Q14690
25.521	25.8329	25.5615	NaN	NaN	NaN	0	NaN	Q14694
25.5019	25.3768	25.506	NaN	22.2942	22.3364	4.80004	3.14627	Q14697
23.8588	24.1085	23.712	NaN	NaN	NaN	0	NaN	Q14699
24.5523	24.8131	24.82	NaN	NaN	NaN	0	NaN	Q14738
27.1102	27.007	26.9745	25.3009	26.1491	26.1122	1.31497	1.17651	Q14739
24.2588	24.1408	24.0719	NaN	NaN	NaN	0	NaN	Q14807
26.1998	26.5716	25.8192	22.4743	NaN	NaN	0	3.72255	Q14839
24.0729	24.2584	24.0968	NaN	NaN	NaN	0	NaN	Q14847
23.2019	23.2244	23.0694	NaN	NaN	NaN	0	NaN	Q14966
26.691	26.1191	26.4143	NaN	NaN	NaN	0	NaN	Q14974
27.8993	27.6645	27.9159	24.9961	24.1902	24.3869	2.58087	3.3022	Q14980
24.5151	24.4094	24.631	NaN	NaN	NaN	0	NaN	Q14C86
26.5681	26.0725	26.2365	NaN	NaN	NaN	0	NaN	Q15003
24.012	24.0524	24.0531	NaN	NaN	NaN	0	NaN	Q15008
22.118	22.0287	21.3627	NaN	NaN	NaN	0	NaN	Q15018
23.2838	22.4844	NaN	NaN	NaN	NaN	0	NaN	Q15019
24.9002	24.7449	24.5233	NaN	NaN	NaN	0	NaN	Q15020
26.8691	26.5933	26.6753	NaN	NaN	NaN	0	NaN	Q15021;REV__Q02790
23.71	23.9314	23.9617	NaN	NaN	NaN	0	NaN	Q15022
23.0707	23.0315	NaN	NaN	NaN	NaN	0	NaN	Q15027
24.7261	24.981	25.03	NaN	NaN	NaN	0	NaN	Q15029
22.922	23.3177	23.457	NaN	NaN	NaN	0	NaN	Q15042
25.6019	26.108	25.8867	24.2279	NaN	NaN	0	1.63767	Q15046
24.7127	24.8502	24.8819	NaN	NaN	NaN	0	NaN	Q15052
23.1831	23.5265	23.3449	NaN	NaN	NaN	0	NaN	Q15054
24.2391	24.4991	24.4269	NaN	NaN	NaN	0	NaN	Q15070
24.6681	24.6758	24.9177	NaN	NaN	NaN	0	NaN	Q15084
24.7279	24.7324	24.7195	NaN	NaN	NaN	0	NaN	Q15102
23.8634	24.0097	24.3657	NaN	NaN	NaN	0	NaN	Q15126
21.8312	NaN	21.7428	NaN	NaN	NaN	0	NaN	Q15149
22.8154	NaN	22.9913	NaN	NaN	NaN	0	NaN	Q15154
26.5983	26.5669	26.4969	25.2344	24.4114	24.4965	1.73275	1.83995	Q15181
NaN	22.6757	NaN	NaN	NaN	NaN	0	NaN	Q15185
23.969	24.0577	23.9678	NaN	NaN	NaN	0	NaN	Q15208
23.4913	NaN	23.394	NaN	NaN	NaN	0	NaN	Q15223
23.9697	24.3242	24.169	NaN	NaN	NaN	0	NaN	Q15269
24.9607	25.0239	NaN	NaN	NaN	NaN	0	NaN	Q15286
24.9507	24.803	24.733	NaN	NaN	NaN	0	NaN	Q15287
23.0166	23.1969	NaN	NaN	NaN	NaN	0	NaN	Q15291
22.8323	NaN	23.3439	NaN	NaN	NaN	0	NaN	Q15306
27.434	27.0346	27.3514	25.8471	25.2048	25.5146	2.60057	1.75116	Q15365;P57721;P57723
24.7969	24.7471	24.9497	NaN	NaN	NaN	0	NaN	Q15369
NaN	NaN	22.9917	NaN	NaN	NaN	0	NaN	Q15386
NaN	25.1251	24.7037	NaN	NaN	NaN	0	NaN	Q15388
25.6828	25.1942	25.7904	NaN	NaN	NaN	0	NaN	Q15393
23.0341	22.9148	23.0241	NaN	NaN	NaN	0	NaN	Q15397
26.9059	27.1445	26.4099	NaN	NaN	NaN	0	NaN	Q15418;Q9UK32
24.1278	24.1769	23.4869	NaN	NaN	NaN	0	NaN	Q15424;Q14151
24.3054	24.7679	24.7717	NaN	NaN	NaN	0	NaN	Q15428
24.5431	23.9245	23.9521	NaN	NaN	NaN	0	NaN	Q15436
24.2876	24.4047	24.4953	NaN	NaN	NaN	0	NaN	Q15437
23.3414	23.5591	23.3431	NaN	NaN	NaN	0	NaN	Q15459
23.8618	24.2724	24.4682	NaN	NaN	NaN	0	NaN	Q15555;Q9UPY8
NaN	22.3686	22.3759	NaN	NaN	NaN	0	NaN	Q15596
22.4413	22.3326	22.9614	NaN	NaN	NaN	0	NaN	Q15629
22.9246	NaN	NaN	NaN	NaN	NaN	0	NaN	Q15631
25.8476	26.2756	26.0235	NaN	NaN	NaN	0	NaN	Q15637
24.1592	24.4843	24.317	NaN	NaN	NaN	0	NaN	Q15645
NaN	24.6567	24.4045	NaN	NaN	NaN	0	NaN	Q15691
27.2864	26.3094	27.0581	22.6553	23.5637	23.297	3.10997	3.7126	Q15717;Q12926;P26378
24.938	25.1369	25.2042	NaN	NaN	NaN	0	NaN	Q15738
22.4984	22.5658	22.6636	NaN	NaN	NaN	0	NaN	Q15758
23.7026	24.3056	24.1899	NaN	NaN	NaN	0	NaN	Q15773
23.8273	23.9045	23.3062	NaN	NaN	NaN	0	NaN	Q15785
25.1108	25.4053	25.1515	NaN	NaN	NaN	0	NaN	Q15813
23.0218	23.0026	22.9642	NaN	NaN	NaN	0	NaN	Q15833
NaN	23.6955	23.7812	NaN	NaN	NaN	0	NaN	Q15910;Q92800
23.3147	23.6699	23.613	NaN	NaN	NaN	0	NaN	Q15942
22.8093	24.9413	24.2713	NaN	NaN	NaN	0	NaN	Q16181;Q6ZU15
NaN	24.3615	24.726	NaN	NaN	NaN	0	NaN	Q16186
NaN	NaN	22.3987	NaN	NaN	NaN	0	NaN	Q16401
23.2148	23.0245	23.1466	NaN	NaN	NaN	0	NaN	Q16512
23.4722	22.9492	NaN	NaN	NaN	NaN	0	NaN	Q16527
23.3892	24.0787	23.7985	NaN	NaN	NaN	0	NaN	Q16539
25.1711	25.262	25.2426	NaN	NaN	NaN	0	NaN	Q16543
24.9923	25.3512	25.1243	NaN	NaN	NaN	0	NaN	Q16555;Q14195
25.6456	25.6266	25.6703	NaN	NaN	NaN	0	NaN	Q16576
24.5734	24.7406	24.8413	NaN	NaN	NaN	0	NaN	Q16630
26.1601	26.1681	25.9295	NaN	NaN	NaN	0	NaN	Q16637
24.8352	24.9103	24.4321	NaN	NaN	NaN	0	NaN	Q16643
NaN	24.2587	NaN	NaN	NaN	NaN	0	NaN	Q16658
26.3598	26.1294	26.5806	24.2015	24.2808	24.1197	2.82937	2.15591	Q16666;Q6K0P9
23.9866	NaN	23.4409	NaN	NaN	NaN	0	NaN	Q16740
NaN	23.2114	NaN	NaN	NaN	NaN	0	NaN	Q16763
26.3035	25.3501	25.851	NaN	NaN	NaN	0	NaN	Q16891
26.9821	26.8884	27.2736	24.6446	24.4363	24.7341	3.92517	2.44304	Q1KMD3
23.3229	23.2961	NaN	NaN	NaN	NaN	0	NaN	Q27J81
25.3941	25.5237	25.1757	NaN	NaN	NaN	0	NaN	Q29RF7
24.1117	23.9581	23.8441	NaN	NaN	NaN	0	NaN	Q2M389
23.8522	23.7486	23.5968	NaN	NaN	NaN	0	NaN	Q2NL82
24.0708	24.286	23.9661	NaN	NaN	NaN	0	NaN	Q2TAL8
23.7915	24.0122	24.4835	NaN	NaN	NaN	0	NaN	Q2TAY7
24.0103	22.4681	22.5756	NaN	NaN	NaN	0	NaN	Q32MZ4;Q9Y608
22.196	NaN	NaN	NaN	NaN	NaN	0	NaN	Q32P44
23.9125	23.518	23.3229	NaN	NaN	NaN	0	NaN	Q3LXA3
25.249	25.0585	24.8681	NaN	NaN	NaN	0	NaN	Q3MHD2
24.237	23.9193	23.8799	NaN	NaN	NaN	0	NaN	Q3ZCQ8
23.2588	23.0807	NaN	NaN	NaN	NaN	0	NaN	Q460N5
22.9286	23.0863	24.0647	NaN	NaN	NaN	0	NaN	Q49A26
23.1271	23.2191	23.2975	NaN	NaN	NaN	0	NaN	Q4G0J3
23.3346	23.2211	22.757	NaN	NaN	NaN	0	NaN	Q4G176
24.8735	25.3481	25.3365	NaN	NaN	NaN	0	NaN	Q52LJ0
NaN	NaN	22.8463	NaN	NaN	NaN	0	NaN	Q53EL6
25.6929	25.9467	25.9538	24.8337	NaN	NaN	0	1.03075	Q53GQ0
24.5621	24.4203	24.1778	NaN	NaN	NaN	0	NaN	Q53H96
24.1704	24.7696	24.1711	NaN	NaN	NaN	0	NaN	Q562E7
24.2868	24.066	23.795	NaN	NaN	NaN	0	NaN	Q58A45
25.0883	25.8821	25.3441	NaN	NaN	NaN	0	NaN	Q58FF8
25.7026	25.3093	25.3923	NaN	NaN	NaN	0	NaN	Q5BJF6
25.5549	25.6348	25.3729	23.9719	NaN	NaN	0	1.5489	Q5BKZ1
23.2006	22.7963	22.7042	NaN	NaN	NaN	0	NaN	Q5C9Z4
NaN	23.7318	NaN	NaN	NaN	NaN	0	NaN	Q5H9R7
24.1566	23.6508	24.0813	NaN	NaN	NaN	0	NaN	Q5JSL3
NaN	23.9943	23.8372	NaN	NaN	NaN	0	NaN	Q5JSP0
23.6691	23.5058	23.8615	NaN	NaN	NaN	0	NaN	Q5JTH9
23.0928	22.9103	23.2137	NaN	NaN	NaN	0	NaN	Q5JTW2
24.6365	24.4431	24.5488	NaN	NaN	NaN	0	NaN	Q5JVF3
24.9807	24.7463	25.2633	NaN	NaN	23.9925	0	1.00427	Q5JWF2
NaN	NaN	23.602	NaN	NaN	NaN	0	NaN	Q5QJE6
23.6736	23.5844	23.2716	NaN	NaN	NaN	0	NaN	Q5SRE5
25.7021	25.4192	25.4463	NaN	NaN	NaN	0	NaN	Q5SSJ5
24.2536	24.1656	23.7758	NaN	NaN	NaN	0	NaN	Q5SY16
23.1631	NaN	NaN	NaN	NaN	NaN	0	NaN	Q5T1M5
22.4341	22.1481	22.2662	NaN	NaN	NaN	0	NaN	Q5T3J3
NaN	23.6744	NaN	NaN	NaN	NaN	0	NaN	Q5T447
24.8813	24.5729	25.1513	NaN	NaN	NaN	0	NaN	Q5T4S7
23.7151	22.8045	23.0603	NaN	NaN	NaN	0	NaN	Q5T6F2
22.908	NaN	22.9132	NaN	NaN	NaN	0	NaN	Q5T8P6;Q9P2N5
NaN	22.9722	23.062	NaN	NaN	NaN	0	NaN	Q5TBB1
23.8511	23.8838	23.3073	NaN	NaN	NaN	0	NaN	Q5UIP0
24.7021	24.5751	24.3312	NaN	NaN	NaN	0	NaN	Q5VTL8
23.7412	23.6589	24.1319	NaN	NaN	NaN	0	NaN	Q5VTR2
24.1631	23.9742	24.0104	NaN	NaN	NaN	0	NaN	Q5VYK3
25.7514	25.5759	25.878	NaN	NaN	NaN	0	NaN	Q63HN8
23.7498	23.1553	23.7394	NaN	NaN	NaN	0	NaN	Q658Y4
24.3173	24.1904	23.9336	NaN	NaN	NaN	0	NaN	Q66K74
22.6823	22.4789	22.2045	NaN	NaN	NaN	0	NaN	Q68CP9
21.6461	NaN	22.0846	NaN	NaN	NaN	0	NaN	Q68CZ6
22.3378	22.2899	22.2778	NaN	NaN	NaN	0	NaN	Q68E01
NaN	NaN	23.1042	NaN	NaN	NaN	0	NaN	Q69YN2
22.7605	22.7781	22.7942	NaN	NaN	NaN	0	NaN	Q69YN4
24.7052	24.9256	24.4554	NaN	NaN	NaN	0	NaN	Q6DD88
NaN	23.4732	23.4357	NaN	NaN	NaN	0	NaN	Q6DKI1
24.1462	24.0758	23.9978	NaN	NaN	NaN	0	NaN	Q6F5E8
25.2944	25.726	25.7784	NaN	23.8383	NaN	0	1.76134	Q6IBS0;Q12792
23.2917	23.3939	23.688	NaN	NaN	NaN	0	NaN	Q6IN85;Q5MIZ7
24.4958	NaN	NaN	NaN	NaN	NaN	0	NaN	Q6JBY9
23.3065	23.1086	22.9422	NaN	NaN	NaN	0	NaN	Q6KC79
23.9418	23.7789	23.8445	NaN	NaN	NaN	0	NaN	Q6L8Q7
23.4798	22.8329	22.815	NaN	NaN	NaN	0	NaN	Q6NUQ4
25.561	25.9707	26.0107	NaN	NaN	NaN	0	NaN	Q6NYC8
23.762	23.6037	23.3221	NaN	NaN	NaN	0	NaN	Q6NZY4
NaN	NaN	21.9737	NaN	NaN	NaN	0	NaN	Q6P1J9
24.2248	24.2439	24.0512	NaN	NaN	NaN	0	NaN	Q6P2E9
26.2195	26.5032	26.1162	NaN	21.2692	NaN	0	5.0105	Q6P2Q9
22.9428	NaN	22.8342	NaN	NaN	NaN	0	NaN	Q6P4A7
25.3827	NaN	NaN	NaN	NaN	NaN	0	NaN	Q6P5R6
22.6493	NaN	22.7836	NaN	NaN	NaN	0	NaN	Q6P6C2
22.9927	22.9128	23.175	NaN	NaN	NaN	0	NaN	Q6P996;Q6P474
23.6047	23.7101	23.622	NaN	NaN	NaN	0	NaN	Q6PCB5
23.8317	23.7681	NaN	NaN	NaN	NaN	0	NaN	Q6PCB8
23.342	23.3269	NaN	NaN	NaN	NaN	0	NaN	Q6PD62
NaN	22.9093	23.0414	NaN	NaN	NaN	0	NaN	Q6PJT7
24.2907	24.6721	24.3956	NaN	NaN	NaN	0	NaN	Q6PKG0
24.0386	23.9598	24.0218	NaN	NaN	NaN	0	NaN	Q6PL18
22.5871	NaN	22.6339	NaN	NaN	NaN	0	NaN	Q6RFH5
23.3728	23.5207	23.3268	NaN	NaN	NaN	0	NaN	Q6SJ93
24.2591	24.095	24.4173	NaN	NaN	NaN	0	NaN	Q6UWP7
23.4977	NaN	23.2936	NaN	NaN	NaN	0	NaN	Q6UXN9
23.3799	23.6843	22.9745	NaN	NaN	NaN	0	NaN	Q6Y7W6
24.6006	24.0609	23.8751	NaN	NaN	NaN	0	NaN	Q6YHK3
22.5871	22.3589	22.5184	NaN	NaN	NaN	0	NaN	Q6YN16
24.7308	24.7542	24.9696	NaN	NaN	NaN	0	NaN	Q6ZMU5
22.3818	NaN	22.692	NaN	NaN	NaN	0	NaN	Q6ZMZ3
23.2025	23.4046	23.6987	NaN	NaN	NaN	0	NaN	Q6ZNJ1
NaN	22.0837	NaN	NaN	NaN	NaN	0	NaN	Q6ZRS2
23.3055	23.302	23.3045	NaN	NaN	NaN	0	NaN	Q6ZS81
24.7104	24.1559	24.1834	NaN	NaN	NaN	0	NaN	Q6ZU80
25.4348	25.2277	25.4231	NaN	NaN	NaN	0	NaN	Q6ZUJ8
23.1729	22.6881	22.7568	NaN	NaN	NaN	0	NaN	Q709C8
21.6648	NaN	NaN	NaN	NaN	NaN	0	NaN	Q70J99
23.3352	23.4029	22.6789	NaN	NaN	NaN	0	NaN	Q71RC2
26.4579	26.3672	26.3223	NaN	NaN	NaN	0	NaN	Q71UM5
24.2938	24.2733	24.826	NaN	NaN	NaN	0	NaN	Q7KZ85
26.7035	26.644	26.8625	NaN	NaN	20.0674	0	6.66931	Q7KZF4
24.4265	24.6379	24.4278	NaN	NaN	NaN	0	NaN	Q7L1Q6
22.4024	22.4399	NaN	NaN	NaN	NaN	0	NaN	Q7L1W4
24.865	25.1187	24.8145	NaN	NaN	NaN	0	NaN	Q7L2E3
23.8813	23.9485	23.9981	NaN	NaN	NaN	0	NaN	Q7L2H7
24.0444	24.5751	24.1269	NaN	NaN	NaN	0	NaN	Q7L2J0
25.4803	25.5801	25.2202	NaN	NaN	NaN	0	NaN	Q7L576
23.5322	NaN	23.5406	NaN	NaN	NaN	0	NaN	Q7L5N1
23.7861	23.6308	23.6837	NaN	NaN	NaN	0	NaN	Q7L9L4;Q9H8S9
23.2257	23.1372	23.173	NaN	NaN	NaN	0	NaN	Q7LBC6
NaN	NaN	23.1096	NaN	NaN	NaN	0	NaN	Q7LDG7
25.3755	24.2838	25.0737	NaN	NaN	NaN	0	NaN	Q7Z2W4
NaN	22.4545	22.208	NaN	NaN	NaN	0	NaN	Q7Z333
23.5532	23.8633	23.5951	NaN	NaN	NaN	0	NaN	Q7Z392
24.1601	24.1488	24.5872	NaN	NaN	NaN	0	NaN	Q7Z3B1
23.6491	23.6517	23.6347	NaN	NaN	NaN	0	NaN	Q7Z3K3
22.8446	22.7661	22.6861	NaN	NaN	NaN	0	NaN	Q7Z460;O75122
NaN	23.0739	NaN	NaN	NaN	NaN	0	NaN	Q7Z478
23.6509	24.1029	23.7484	NaN	NaN	NaN	0	NaN	Q7Z4H3
22.1326	NaN	22.9424	NaN	NaN	NaN	0	NaN	Q7Z4H7
23.8498	23.5871	23.1753	NaN	NaN	NaN	0	NaN	Q7Z591
23.8889	24.3698	24.4783	NaN	NaN	NaN	0	NaN	Q7Z5L9
24.6568	24.5723	24.6159	NaN	NaN	NaN	0	NaN	Q7Z5R6;Q70E73
24.6759	24.7636	24.6542	NaN	NaN	NaN	0	NaN	Q7Z6Z7
23.8686	23.7877	24.0384	NaN	NaN	NaN	0	NaN	Q7Z7A1
24.9423	24.7496	24.8365	NaN	NaN	NaN	0	NaN	Q7Z7K6
23.2727	NaN	NaN	NaN	NaN	NaN	0	NaN	Q86SX6
22.2735	22.2481	22.2477	NaN	NaN	NaN	0	NaN	Q86T03
24.6999	24.7714	24.5524	NaN	23.2426	NaN	0	1.43196	Q86TB9
23.1122	23.0606	22.6103	NaN	NaN	NaN	0	NaN	Q86U38
24.5737	24.3648	24.0253	NaN	NaN	NaN	0	NaN	Q86U42
23.9529	23.567	23.8824	NaN	NaN	NaN	0	NaN	Q86U86
23.5455	23.1005	23.033	NaN	NaN	NaN	0	NaN	Q86UV5
28.7258	28.607	28.9274	26.6333	26.8642	26.5888	4.05203	2.058	Q86UX7
NaN	NaN	22.6942	NaN	NaN	NaN	0	NaN	Q86VN1
26.1551	25.5959	25.6247	NaN	NaN	NaN	0	NaN	Q86VP6;O75155
NaN	27.9749	27.6579	NaN	NaN	NaN	0	NaN	Q86VV8
22.8244	23.3671	22.9493	NaN	NaN	NaN	0	NaN	Q86W42
23.8719	23.8665	23.808	NaN	NaN	NaN	0	NaN	Q86W50
NaN	NaN	23.6613	NaN	NaN	NaN	0	NaN	Q86WI1
22.5497	22.6163	22.4989	NaN	NaN	NaN	0	NaN	Q86WJ1
25.1307	25.0302	24.9603	NaN	NaN	NaN	0	NaN	Q86X55
22.9638	22.7784	22.8216	NaN	NaN	NaN	0	NaN	Q86XI2
23.2461	23.29	22.8673	NaN	NaN	NaN	0	NaN	Q86XR2
22.6142	22.4865	22.7419	NaN	NaN	NaN	0	NaN	Q86Y56
23.5519	NaN	23.3284	NaN	NaN	NaN	0	NaN	Q86Y91;Q8NI77
NaN	23.7087	NaN	NaN	NaN	NaN	0	NaN	Q86YP4
22.9414	22.9162	22.9286	NaN	NaN	NaN	0	NaN	Q86YS6
NaN	22.3061	22.5356	NaN	NaN	NaN	0	NaN	Q8IV63
NaN	23.7247	23.9934	NaN	NaN	NaN	0	NaN	Q8IWA0
24.9943	24.2513	NaN	NaN	NaN	NaN	0	NaN	Q8IWS0
22.4836	22.3802	22.8241	NaN	NaN	NaN	0	NaN	Q8IWT6
25.0904	24.9534	25.3533	NaN	NaN	NaN	0	NaN	Q8IWX8
24.8995	25.2343	25.0035	NaN	NaN	NaN	0	NaN	Q8IWZ3
24.0628	24.2415	24.5681	NaN	NaN	NaN	0	NaN	Q8IX01
24.2554	24.0919	23.7897	NaN	NaN	NaN	0	NaN	Q8IX12
23.6518	23.5254	23.6575	NaN	NaN	NaN	0	NaN	Q8IXH7
24.9315	24.6519	24.5217	NaN	NaN	NaN	0	NaN	Q8IXI1
NaN	23.3225	23.2398	NaN	NaN	NaN	0	NaN	Q8IY18
23.731	24.0214	23.4868	NaN	NaN	NaN	0	NaN	Q8IY37
24.0618	23.8914	24.184	NaN	NaN	NaN	0	NaN	Q8IY67
23.9364	NaN	23.9728	NaN	NaN	NaN	0	NaN	Q8IY81
24.3221	23.3719	24.3858	NaN	NaN	NaN	0	NaN	Q8IYB3
24.0261	24.4087	24.5478	NaN	NaN	NaN	0	NaN	Q8IYH5
22.134	NaN	23.1208	NaN	NaN	NaN	0	NaN	Q8IYQ7
NaN	NaN	22.1507	NaN	NaN	NaN	0	NaN	Q8IZ07
23.9516	NaN	NaN	NaN	NaN	NaN	0	NaN	Q8IZ83
23.88	NaN	23.812	NaN	NaN	NaN	0	NaN	Q8IZH2
24.641	24.6625	24.576	NaN	NaN	NaN	0	NaN	Q8IZL8
22.3517	22.3021	22.6268	NaN	NaN	NaN	0	NaN	Q8IZT6
23.5926	24.028	23.7598	NaN	NaN	NaN	0	NaN	Q8N0X7
NaN	NaN	22.4793	NaN	NaN	NaN	0	NaN	Q8N122
25.2325	24.9512	24.8761	NaN	NaN	NaN	0	NaN	Q8N163
22.6346	23.314	NaN	NaN	NaN	NaN	0	NaN	Q8N1B4
25.3733	25.4087	25.5059	NaN	NaN	NaN	0	NaN	Q8N1F7
23.6676	23.5384	23.7677	NaN	NaN	NaN	0	NaN	Q8N1G2
24.0922	23.9653	24.1668	NaN	NaN	NaN	0	NaN	Q8N1G4
24.288	24.2254	24.2646	NaN	NaN	NaN	0	NaN	Q8N3C0
22.1	NaN	22.3046	NaN	NaN	NaN	0	NaN	Q8N3D4;Q8NDI1
23.7225	23.6891	23.9771	NaN	NaN	NaN	0	NaN	Q8N3U4;Q8WVM7
23.761	23.6723	NaN	NaN	NaN	NaN	0	NaN	Q8N5M4
NaN	23.629	NaN	NaN	NaN	NaN	0	NaN	Q8N6H7;Q9NP61
22.8754	22.4712	22.6419	NaN	NaN	NaN	0	NaN	Q8N6R0
22.808	22.9517	22.6436	NaN	NaN	NaN	0	NaN	Q8N7H5
NaN	23.0029	22.8208	NaN	NaN	NaN	0	NaN	Q8N884
23.2859	24.0016	23.6471	NaN	NaN	NaN	0	NaN	Q8NAV1
NaN	23.7421	23.7543	NaN	NaN	NaN	0	NaN	Q8NBI5
25.8079	25.8667	25.6211	NaN	NaN	NaN	0	NaN	Q8NBX0
24.6981	24.3663	24.1432	NaN	NaN	NaN	0	NaN	Q8NC51
23.9908	23.8746	24.1017	NaN	NaN	NaN	0	NaN	Q8ND83
24.4364	25.231	24.6906	NaN	NaN	NaN	0	NaN	Q8NE71
23.1154	23.493	NaN	NaN	NaN	NaN	0	NaN	Q8NEB9
23.506	22.9	NaN	NaN	NaN	NaN	0	NaN	Q8NEZ5
23.6187	23.8547	23.6793	NaN	NaN	NaN	0	NaN	Q8NF37
25.4392	24.8355	24.9775	NaN	NaN	NaN	0	NaN	Q8NF50
22.9869	23.7307	23.5279	NaN	NaN	NaN	0	NaN	Q8NFH3
23.1238	NaN	23.0098	NaN	NaN	NaN	0	NaN	Q8NFW8
25.2616	25.0908	25.2657	NaN	NaN	NaN	0	NaN	Q8NHJ6
24.2007	24.3578	24.3949	NaN	NaN	NaN	0	NaN	Q8NI27
23.8017	22.9719	23.3681	NaN	NaN	NaN	0	NaN	Q8NI36
22.9551	22.4686	22.212	NaN	NaN	NaN	0	NaN	Q8TAQ2
22.4934	22.7573	NaN	NaN	NaN	NaN	0	NaN	Q8TAT6
NaN	23.4889	24.0215	NaN	NaN	NaN	0	NaN	Q8TB72
23.7759	23.7872	23.4919	NaN	NaN	NaN	0	NaN	Q8TBC4
23.4908	23.4022	23.6072	NaN	NaN	NaN	0	NaN	Q8TC07
23.7798	23.8152	24.1579	NaN	NaN	NaN	0	NaN	Q8TC12
23.775	23.4987	24.0032	NaN	NaN	NaN	0	NaN	Q8TCJ2
NaN	22.7262	NaN	NaN	NaN	NaN	0	NaN	Q8TCS8
25.5421	25.6791	25.12	NaN	NaN	NaN	0	NaN	Q8TD19
24.478	23.5909	23.7579	NaN	NaN	NaN	0	NaN	Q8TDB6
32.0211	32.2749	32.1419	NaN	NaN	NaN	0	NaN	Q8TDD1
22.7839	22.9988	23.1127	NaN	NaN	NaN	0	NaN	Q8TDW0
NaN	23.5334	23.5601	NaN	NaN	NaN	0	NaN	Q8TDX7;Q9HC98
24.9268	24.6481	25.1258	NaN	NaN	NaN	0	NaN	Q8TDZ2
25.3589	24.2713	24.9688	20.7608	NaN	20.9674	2.46294	4.00226	Q8TEM1
22.5415	22.8253	22.7249	NaN	NaN	NaN	0	NaN	Q8TEP8
26.0067	25.9598	25.9339	NaN	NaN	NaN	0	NaN	Q8TEQ6
24.4259	24.5309	24.3897	NaN	NaN	NaN	0	NaN	Q8TEX9
22.863	22.8183	23.0509	NaN	NaN	NaN	0	NaN	Q8TF05
25.5369	25.2109	25.0738	NaN	NaN	NaN	0	NaN	Q8TF42
23.0153	23.1721	23.1336	NaN	NaN	NaN	0	NaN	Q8WTT2
25.7845	25.9222	25.9896	NaN	NaN	NaN	0	NaN	Q8WTV0
NaN	NaN	23.6361	NaN	NaN	NaN	0	NaN	Q8WU90
25.7616	25.1788	24.9323	NaN	NaN	NaN	0	NaN	Q8WUM0
27.7801	27.9126	27.9457	23.0308	23.9786	22.2673	2.0029	4.78723	Q8WUM4
23.6686	NaN	NaN	NaN	NaN	NaN	0	NaN	Q8WUY1
22.9545	NaN	NaN	NaN	NaN	NaN	0	NaN	Q8WUY8
23.0347	23.2946	22.885	NaN	NaN	NaN	0	NaN	Q8WVC6
NaN	22.7409	22.7794	NaN	NaN	NaN	0	NaN	Q8WVJ2
NaN	23.136	NaN	NaN	NaN	NaN	0	NaN	Q8WVM0
22.9925	23.4008	23.3239	NaN	NaN	NaN	0	NaN	Q8WVX9
NaN	24.3981	NaN	NaN	NaN	NaN	0	NaN	Q8WWC4
23.399	23.3435	23.2866	NaN	NaN	NaN	0	NaN	Q8WWK9
24.5799	24.4261	24.7381	NaN	NaN	NaN	0	NaN	Q8WWM7
23.2253	23.2442	23.1949	NaN	NaN	NaN	0	NaN	Q8WWQ0
24.9229	24.9057	25.0378	NaN	NaN	NaN	0	NaN	Q8WWY3
23.6352	23.1185	23.5442	NaN	NaN	NaN	0	NaN	Q8WX92
24.2885	24.1794	24.254	NaN	NaN	NaN	0	NaN	Q8WXA9
24.5286	NaN	23.9272	NaN	NaN	NaN	0	NaN	Q8WXD5
26.419	26.2748	26.284	NaN	NaN	NaN	0	NaN	Q8WXF1
24.522	24.291	24.5458	NaN	NaN	NaN	0	NaN	Q8WXI9
22.9796	NaN	NaN	NaN	NaN	NaN	0	NaN	Q8WYA6
23.1288	22.8649	22.9379	NaN	NaN	NaN	0	NaN	Q8WYJ6
23.7288	23.8604	23.788	NaN	NaN	NaN	0	NaN	Q8WYP5
27.4822	28.1367	27.3889	NaN	NaN	NaN	0	NaN	Q92499
23.1342	22.9621	23.7707	NaN	NaN	NaN	0	NaN	Q92536
24.1938	23.9368	24.3705	NaN	NaN	NaN	0	NaN	Q92538
NaN	23.1985	23.2216	NaN	NaN	NaN	0	NaN	Q92547
23.3476	23.6022	24.0621	NaN	NaN	NaN	0	NaN	Q92556
24.1	24.2501	24.2698	NaN	NaN	NaN	0	NaN	Q92567
23.1855	23.2587	NaN	NaN	NaN	NaN	0	NaN	Q92572
22.9622	23.1092	23.1412	NaN	NaN	NaN	0	NaN	Q92576
27.766	27.0476	27.6686	NaN	NaN	NaN	0	NaN	Q92598
24.714	24.3444	24.4231	NaN	NaN	NaN	0	NaN	Q92608
23.9234	24.26	NaN	NaN	NaN	NaN	0	NaN	Q92609
27.231	27.2034	27.039	22.1151	21.5281	22.6034	2.54825	5.07563	Q92614
25.2959	25.1657	25.1106	NaN	NaN	NaN	0	NaN	Q92616
24.6885	24.4192	24.605	NaN	NaN	NaN	0	NaN	Q92619
25.7805	25.6374	25.593	NaN	NaN	NaN	0	NaN	Q92621
22.9714	22.8077	23.1952	NaN	NaN	NaN	0	NaN	Q92667
24.3611	25.0488	24.8683	NaN	NaN	NaN	0	NaN	Q92769
24.1585	23.8002	23.8427	NaN	NaN	NaN	0	NaN	Q92797
26.2175	26.0093	26.1988	NaN	NaN	NaN	0	NaN	Q92835;Q7Z7G1
28.8551	28.7606	28.8428	26.3881	26.3816	26.6606	3.21399	2.3427	Q92841
25.7395	25.9635	26.1517	NaN	NaN	NaN	0	NaN	Q92854
22.4663	23.2663	22.7406	NaN	NaN	NaN	0	NaN	Q92859
25.1878	25.1754	25.6584	NaN	NaN	NaN	0	NaN	Q92878
NaN	23.8422	23.8281	NaN	NaN	NaN	0	NaN	Q92882
25.6221	25.1027	25.0523	NaN	NaN	NaN	0	NaN	Q92888
25.6374	25.4719	25.8419	21.3199	NaN	NaN	0	4.33052	Q92900
22.7938	NaN	NaN	NaN	NaN	NaN	0	NaN	Q92905
23.3547	23.5384	23.4779	NaN	NaN	NaN	0	NaN	Q92918
24.4458	24.2193	24.1605	NaN	NaN	NaN	0	NaN	Q92922
27.8961	28.1179	28.2563	NaN	NaN	23.3476	0	4.74254	Q92945
25.9604	25.8036	25.6737	NaN	NaN	NaN	0	NaN	Q92973
25.6355	26.6865	25.5072	NaN	NaN	NaN	0	NaN	Q92974
24.3748	24.4827	24.4504	NaN	NaN	NaN	0	NaN	Q92979
22.8425	NaN	NaN	NaN	NaN	NaN	0	NaN	Q92990
23.7116	24.0437	23.9267	NaN	NaN	NaN	0	NaN	Q93008;O00507
24.7589	24.9785	24.8018	NaN	NaN	NaN	0	NaN	Q93009
23.1542	NaN	NaN	NaN	NaN	NaN	0	NaN	Q93033
NaN	22.5317	22.5562	NaN	NaN	NaN	0	NaN	Q93034
29.261	28.9123	29.2173	NaN	NaN	NaN	0	NaN	Q969G3
26.4293	26.346	26.5121	NaN	NaN	NaN	0	NaN	Q969P0
NaN	23.3565	NaN	NaN	NaN	NaN	0	NaN	Q969U7
23.3758	23.7199	23.8377	NaN	NaN	NaN	0	NaN	Q969V3
24.2375	23.8896	NaN	NaN	NaN	NaN	0	NaN	Q96A33
22.258	22.4104	22.1286	NaN	NaN	NaN	0	NaN	Q96A35
22.9254	23.0885	23.0632	NaN	NaN	NaN	0	NaN	Q96A65
25.8714	25.7201	25.3491	NaN	NaN	NaN	0	NaN	Q96AE4
24.8728	24.8467	25.0596	NaN	NaN	NaN	0	NaN	Q96AG4
23.7663	23.8275	23.5265	NaN	NaN	NaN	0	NaN	Q96BM9
23.5893	NaN	22.9445	NaN	NaN	NaN	0	NaN	Q96BN8
22.8895	NaN	NaN	NaN	NaN	NaN	0	NaN	Q96BY6
23.9661	24.1397	24.4306	NaN	NaN	NaN	0	NaN	Q96C19;Q9BUP0
NaN	22.6806	22.6765	NaN	NaN	NaN	0	NaN	Q96C36
24.0277	24.1053	24.1555	NaN	NaN	NaN	0	NaN	Q96CS3
22.7788	22.3431	22.9112	NaN	NaN	NaN	0	NaN	Q96CU9
24.5004	24.4183	24.0378	NaN	NaN	NaN	0	NaN	Q96CW1
24.3623	24.4541	24.3819	NaN	NaN	NaN	0	NaN	Q96CW5
22.9957	23.3181	23.2413	NaN	NaN	NaN	0	NaN	Q96D46
25.2624	24.8551	25.0429	NaN	NaN	NaN	0	NaN	Q96DI7
23.8852	23.9494	24.1484	NaN	NaN	NaN	0	NaN	Q96EE3
23.4596	23.3756	23.1248	NaN	NaN	NaN	0	NaN	Q96EK5
25.0959	26.0592	25.7662	NaN	NaN	NaN	0	NaN	Q96EP5
22.6914	22.9212	NaN	NaN	NaN	NaN	0	NaN	Q96EY1
NaN	23.7849	23.4206	NaN	NaN	NaN	0	NaN	Q96EY4
23.162	23.4069	23.4283	NaN	NaN	NaN	0	NaN	Q96EY7
23.324	NaN	NaN	NaN	NaN	NaN	0	NaN	Q96EY8
24.1367	24.0574	24.5222	NaN	NaN	NaN	0	NaN	Q96F07
NaN	NaN	23.8923	NaN	NaN	NaN	0	NaN	Q96FJ2
22.6789	22.4959	22.2482	NaN	NaN	NaN	0	NaN	Q96FS4
22.8836	23.0647	23.0475	NaN	NaN	NaN	0	NaN	Q96FV9
24.5616	24.9976	24.3633	NaN	NaN	NaN	0	NaN	Q96FW1
23.5272	NaN	23.7414	NaN	NaN	NaN	0	NaN	Q96G21
25.4236	25.3865	25.3489	NaN	NaN	NaN	0	NaN	Q96GD4
23.0247	23.372	23.4695	NaN	NaN	NaN	0	NaN	Q96GM8
23.392	23.6741	24.0963	NaN	NaN	NaN	0	NaN	Q96GQ7
24.5055	24.9797	24.7681	NaN	NaN	NaN	0	NaN	Q96H79
27.2938	27.3674	27.1445	24.9684	22.9988	23.0929	1.53001	3.58187	Q96HS1
25.6444	25.0234	25.2765	NaN	NaN	NaN	0	NaN	Q96I24
23.8582	23.6947	23.829	NaN	NaN	NaN	0	NaN	Q96IU4
23.6007	24.32	23.993	NaN	NaN	NaN	0	NaN	Q96IX5
24.148	24.1166	24.1029	NaN	NaN	NaN	0	NaN	Q96J01
NaN	21.6583	NaN	NaN	NaN	NaN	0	NaN	Q96JH7
NaN	23.5711	23.1474	NaN	NaN	NaN	0	NaN	Q96JM3
22.1199	21.9319	NaN	NaN	NaN	NaN	0	NaN	Q96K76
23.059	NaN	NaN	NaN	NaN	NaN	0	NaN	Q96KB5
NaN	21.8413	NaN	NaN	NaN	NaN	0	NaN	Q96KP1
23.3902	NaN	NaN	NaN	NaN	NaN	0	NaN	Q96KP4
24.7121	24.472	23.8888	NaN	NaN	NaN	0	NaN	Q96KR1
23.1971	23.0077	23.1552	NaN	NaN	NaN	0	NaN	Q96L91
23.2083	23.3884	NaN	NaN	NaN	NaN	0	NaN	Q96MT8
25.0328	25.1017	24.9391	NaN	NaN	NaN	0	NaN	Q96MU7
24.0316	23.5775	23.6934	NaN	NaN	NaN	0	NaN	Q96P11
23.4879	23.9081	23.7987	NaN	NaN	NaN	0	NaN	Q96P16
23.6607	23.8962	23.751	NaN	NaN	NaN	0	NaN	Q96P70
24.793	24.8028	24.6142	NaN	NaN	NaN	0	NaN	Q96PU8
24.4458	24.1613	24.4761	NaN	NaN	NaN	0	NaN	Q96PZ0
24.1635	24.0217	24.0284	NaN	NaN	NaN	0	NaN	Q96Q11
24.6004	24.7512	24.992	NaN	NaN	NaN	0	NaN	Q96QK1
NaN	NaN	22.6553	NaN	NaN	NaN	0	NaN	Q96RS0
24.8291	24.8879	25.2722	NaN	NaN	NaN	0	NaN	Q96RS6
23.6197	23.6698	23.6797	NaN	NaN	NaN	0	NaN	Q96S44
23.0483	23.0504	23.0981	NaN	NaN	NaN	0	NaN	Q96S55
23.5678	23.0897	NaN	NaN	NaN	NaN	0	NaN	Q96S59
25.1376	24.4606	24.4538	NaN	NaN	NaN	0	NaN	Q96S97
24.1061	24.6213	24.2343	NaN	NaN	NaN	0	NaN	Q96SB4;Q9UPE1
23.8018	23.7238	23.1549	NaN	NaN	NaN	0	NaN	Q96SI9
24.3371	24.1075	24.1764	NaN	NaN	NaN	0	NaN	Q96SK2
24.4728	24.2888	24.4781	NaN	NaN	NaN	0	NaN	Q96ST3
25.2269	24.7026	25.2646	NaN	NaN	NaN	0	NaN	Q96T37
23.602	NaN	NaN	NaN	NaN	NaN	0	NaN	Q96T51
23.0511	23.1115	23.7252	NaN	NaN	NaN	0	NaN	Q96T76
25.8718	25.6475	25.9788	24.4058	22.982	23.3314	1.53734	2.2596	Q96T88
24.8435	24.8119	NaN	NaN	NaN	NaN	0	NaN	Q99426
NaN	NaN	25.1237	NaN	NaN	NaN	0	NaN	Q99439;Q15417
24.3635	24.3422	23.7758	NaN	NaN	NaN	0	NaN	Q99459
24.7284	24.099	24.2497	NaN	NaN	NaN	0	NaN	Q99460
24.0143	23.7912	23.8065	NaN	NaN	NaN	0	NaN	Q99497
24.6039	23.9633	24.442	NaN	NaN	NaN	0	NaN	Q99536
NaN	23.8645	NaN	NaN	NaN	NaN	0	NaN	Q99543
23.543	24.0067	23.1672	NaN	NaN	NaN	0	NaN	Q99567
22.5681	22.8203	22.8246	NaN	NaN	NaN	0	NaN	Q99570
NaN	22.5706	NaN	NaN	NaN	NaN	0	NaN	Q99575
23.7915	NaN	NaN	NaN	NaN	NaN	0	NaN	Q99614
25.9774	25.7835	25.9815	NaN	NaN	NaN	0	NaN	Q99615
23.8932	23.843	23.67	NaN	NaN	NaN	0	NaN	Q99661
26.088	25.8876	25.5811	NaN	NaN	24.2554	0	1.5968	Q99729
23.7731	23.9817	24.0256	NaN	NaN	NaN	0	NaN	Q99733
24.4046	24.3167	24.4214	NaN	NaN	NaN	0	NaN	Q99829
28.4579	28.3235	28.6801	26.2765	26.4601	26.5312	3.79805	2.0646	Q99832
22.7936	22.5802	NaN	NaN	NaN	NaN	0	NaN	Q99836
22.7831	NaN	22.537	NaN	NaN	NaN	0	NaN	Q99848
25.491	26.529	25.8308	NaN	NaN	NaN	0	NaN	Q99873;Q9NR22
25.2803	25.2342	24.9818	NaN	NaN	NaN	0	NaN	Q99986
24.9737	24.7114	24.6356	NaN	NaN	NaN	0	NaN	Q9BPX3
23.9224	24.1112	24.0816	NaN	NaN	NaN	0	NaN	Q9BQ39
22.4287	22.462	22.5432	NaN	NaN	NaN	0	NaN	Q9BQ52
23.0381	23.2919	23.4947	NaN	NaN	NaN	0	NaN	Q9BQ67
22.978	NaN	NaN	NaN	NaN	NaN	0	NaN	Q9BQ75
23.8641	23.888	NaN	NaN	NaN	NaN	0	NaN	Q9BQA1
24.7734	NaN	23.47	NaN	NaN	NaN	0	NaN	Q9BQA9
24.7288	24.6545	24.7859	NaN	NaN	NaN	0	NaN	Q9BQG0
23.3119	23.3242	23.2323	NaN	NaN	NaN	0	NaN	Q9BRJ7;Q96DE0
NaN	23.0592	23.0892	NaN	NaN	NaN	0	NaN	Q9BRK3
NaN	22.8169	23.3713	NaN	NaN	NaN	0	NaN	Q9BRU9
23.6049	23.5008	23.532	NaN	NaN	NaN	0	NaN	Q9BSC4
24.7099	25.0082	24.9657	NaN	NaN	NaN	0	NaN	Q9BSD7
23.9527	23.8334	23.9622	NaN	NaN	NaN	0	NaN	Q9BSJ2
25.841	25.3989	25.3284	NaN	NaN	NaN	0	NaN	Q9BSJ8
23.8505	23.5889	23.7372	NaN	NaN	NaN	0	NaN	Q9BT22
24.0819	24.1312	24.2492	NaN	NaN	NaN	0	NaN	Q9BT78
23.8137	24.1308	24.0072	NaN	NaN	NaN	0	NaN	Q9BTE3
23.99	23.3236	23.3283	NaN	NaN	NaN	0	NaN	Q9BTE6
23.4223	23.406	23.4758	NaN	NaN	NaN	0	NaN	Q9BTE7;Q92564
26.2618	26.33	26.546	NaN	NaN	NaN	0	NaN	Q9BTT0
23.0694	23.2594	24.164	NaN	NaN	NaN	0	NaN	Q9BTX1
24.1271	24.2055	24.1639	NaN	NaN	NaN	0	NaN	Q9BTY7
25.8975	26.293	25.7634	NaN	NaN	NaN	0	NaN	Q9BUJ2
23.6953	23.1799	23.677	NaN	NaN	NaN	0	NaN	Q9BUQ8
22.4693	NaN	22.8593	NaN	NaN	NaN	0	NaN	Q9BUT1
23.3001	23.2684	23.3547	NaN	NaN	NaN	0	NaN	Q9BV20
24.0694	23.3122	23.443	NaN	NaN	NaN	0	NaN	Q9BV44
24.2922	24.3487	24.2147	NaN	NaN	NaN	0	NaN	Q9BV57
23.9362	24.2661	24.0261	NaN	NaN	NaN	0	NaN	Q9BVI4
NaN	NaN	22.3178	NaN	NaN	NaN	0	NaN	Q9BVJ7
23.3094	22.8894	NaN	NaN	NaN	NaN	0	NaN	Q9BVL2
23.6052	NaN	NaN	NaN	NaN	NaN	0	NaN	Q9BVQ7
23.2506	23.6981	23.2431	NaN	NaN	NaN	0	NaN	Q9BVS4
23.8056	23.3346	NaN	NaN	NaN	NaN	0	NaN	Q9BVV7
24.0225	24.1213	24.069	NaN	NaN	NaN	0	NaN	Q9BW19
24.4548	24.4485	24.0403	NaN	NaN	NaN	0	NaN	Q9BWF3
22.7454	NaN	NaN	NaN	NaN	NaN	0	NaN	Q9BWM7
NaN	NaN	23.0434	NaN	NaN	NaN	0	NaN	Q9BX68
NaN	22.456	23.226	NaN	NaN	NaN	0	NaN	Q9BXB4
26.2179	26.3165	26.1194	NaN	NaN	NaN	0	NaN	Q9BXJ9
26.1691	26.0068	25.793	NaN	NaN	NaN	0	NaN	Q9BXP5
23.736	23.6107	23.6052	NaN	NaN	NaN	0	NaN	Q9BXW7
22.5035	22.438	NaN	NaN	NaN	NaN	0	NaN	Q9BXW9
NaN	NaN	22.6712	NaN	NaN	NaN	0	NaN	Q9BXY0
24.6937	24.5106	24.4324	NaN	NaN	NaN	0	NaN	Q9BY32
24.5088	25.0888	24.5785	NaN	NaN	NaN	0	NaN	Q9BY44
NaN	NaN	22.6749	NaN	NaN	NaN	0	NaN	Q9BYB4
24.152	23.8201	23.8027	NaN	NaN	NaN	0	NaN	Q9BYG3
21.9063	NaN	NaN	NaN	NaN	NaN	0	NaN	Q9BYM8
23.4102	23.385	23.5101	NaN	NaN	NaN	0	NaN	Q9BZF1;Q9H0X9
NaN	NaN	22.6576	NaN	NaN	NaN	0	NaN	Q9BZG1
24.0935	23.9673	24.0942	NaN	NaN	NaN	0	NaN	Q9BZJ0
23.3725	23.4855	23.2344	NaN	NaN	NaN	0	NaN	Q9BZK7;O60907;Q9BQ87
23.1084	23.6574	23.0737	NaN	NaN	NaN	0	NaN	Q9BZL6
23.99	23.7856	23.813	NaN	NaN	NaN	0	NaN	Q9BZX2
23.5912	23.4606	23.514	NaN	NaN	NaN	0	NaN	Q9C0C9
NaN	22.1741	NaN	NaN	NaN	NaN	0	NaN	Q9C0E2
22.8298	22.7881	22.3765	NaN	NaN	NaN	0	NaN	Q9C0J8
23.554	NaN	23.6211	NaN	NaN	NaN	0	NaN	Q9GZL7
24.118	24.2557	24.7926	NaN	NaN	NaN	0	NaN	Q9GZR7
23.4457	22.9914	22.9929	NaN	NaN	NaN	0	NaN	Q9GZS1
23.2991	23.4467	23.3974	NaN	NaN	NaN	0	NaN	Q9GZS3
24.3892	24.149	24.6508	NaN	NaN	NaN	0	NaN	Q9GZY6
24.3171	24.6297	24.3777	NaN	NaN	NaN	0	NaN	Q9GZZ1
23.7694	23.9845	NaN	NaN	NaN	NaN	0	NaN	Q9GZZ9
22.938	22.6384	23.5042	NaN	NaN	NaN	0	NaN	Q9H089
26.8369	26.5443	26.896	24.3964	23.9083	24.4952	3.06511	2.49241	Q9H0A0
24.7838	25.2489	25.0175	NaN	NaN	NaN	0	NaN	Q9H0C8
25.4001	25.1897	25.4033	23.4626	23.455	23.5176	3.14605	1.85264	Q9H0D6
NaN	23.4914	23.5088	NaN	NaN	NaN	0	NaN	Q9H0E2
22.5335	NaN	NaN	NaN	NaN	NaN	0	NaN	Q9H0L4
NaN	22.9353	22.1371	NaN	NaN	NaN	0	NaN	Q9H0Q0
24.4784	24.7125	25.0746	NaN	NaN	NaN	0	NaN	Q9H0S4
23.9739	23.9278	23.9788	NaN	NaN	NaN	0	NaN	Q9H0U3
27.1927	27.4738	27.4001	NaN	NaN	NaN	0	NaN	Q9H0U4;Q92928
23.2196	22.9902	23.3056	NaN	NaN	NaN	0	NaN	Q9H223
NaN	23.1162	22.8848	NaN	NaN	NaN	0	NaN	Q9H269
NaN	23.2516	NaN	NaN	NaN	NaN	0	NaN	Q9H2K8;Q7L7X3
23.0896	22.7974	23.0301	NaN	NaN	NaN	0	NaN	Q9H2M9
25.3484	25.1528	25.1725	23.916	23.3052	23.6027	2.19199	1.61658	Q9H2P0
23.5372	23.2698	22.7709	NaN	NaN	NaN	0	NaN	Q9H2U1
24.1189	24.0874	24.0363	NaN	NaN	NaN	0	NaN	Q9H307
24.5321	24.7245	24.0278	NaN	NaN	NaN	0	NaN	Q9H334
25.088	25.213	24.8526	NaN	NaN	NaN	0	NaN	Q9H3K6
24.7243	24.4082	24.351	NaN	NaN	NaN	0	NaN	Q9H3N1
NaN	NaN	23.8041	NaN	NaN	NaN	0	NaN	Q9H3S1
23.6957	23.3806	23.355	NaN	NaN	NaN	0	NaN	Q9H3U1
NaN	NaN	22.307	NaN	NaN	NaN	0	NaN	Q9H490
22.8567	22.8234	23.0156	NaN	NaN	NaN	0	NaN	Q9H4A3;Q9Y3S1;Q96J92;Q9BYP7
23.3831	23.7107	23.0191	NaN	NaN	NaN	0	NaN	Q9H4E7
NaN	NaN	24.0172	NaN	NaN	NaN	0	NaN	Q9H4I3
23.7067	23.8932	23.7907	NaN	NaN	NaN	0	NaN	Q9H4L4
23.5801	24.1273	23.1683	NaN	NaN	NaN	0	NaN	Q9H4M9;Q9NZN4
22.337	21.9552	22.3071	NaN	NaN	NaN	0	NaN	Q9H582
26.2979	26.3552	26.0754	NaN	NaN	NaN	0	NaN	Q9H583
NaN	22.7956	22.827	NaN	NaN	NaN	0	NaN	Q9H5X1
23.5134	23.1985	23.3373	NaN	NaN	NaN	0	NaN	Q9H6R0
22.9972	23.2275	23.2597	NaN	NaN	NaN	0	NaN	Q9H6R4
24.71	24.6203	24.6191	NaN	NaN	NaN	0	NaN	Q9H6W3
23.5333	23.3204	23.4	NaN	NaN	NaN	0	NaN	Q9H7B2
23.0069	22.6119	NaN	NaN	NaN	NaN	0	NaN	Q9H7Z7
NaN	26.6302	26.6561	NaN	NaN	NaN	0	NaN	Q9H845
23.5446	24.0211	23.7564	NaN	NaN	NaN	0	NaN	Q9H8H0
NaN	25.9877	25.7811	NaN	NaN	NaN	0	NaN	Q9H8H3
24.1619	24.4203	24.4388	NaN	NaN	NaN	0	NaN	Q9H9A6
NaN	22.2105	22.2486	NaN	NaN	NaN	0	NaN	Q9H9T3
24.0223	24.734	24.6628	NaN	NaN	NaN	0	NaN	Q9HA64
23.2284	23.1681	NaN	NaN	NaN	NaN	0	NaN	Q9HA77
23.662	23.7019	24.1275	NaN	NaN	NaN	0	NaN	Q9HAH7
23.495	23.4472	23.226	NaN	NaN	NaN	0	NaN	Q9HAU5
24.1609	24.1775	24.2115	NaN	NaN	NaN	0	NaN	Q9HAV4
24.6642	24.7189	24.1189	NaN	NaN	NaN	0	NaN	Q9HAV7
23.7938	23.6402	23.7693	NaN	NaN	NaN	0	NaN	Q9HB07
26.8834	26.6092	26.7397	NaN	NaN	NaN	0	NaN	Q9HB71
23.1552	23.2686	NaN	NaN	NaN	NaN	0	NaN	Q9HB90;Q9NQL2
22.56	22.327	NaN	NaN	NaN	NaN	0	NaN	Q9HBH5
23.6454	NaN	NaN	NaN	NaN	NaN	0	NaN	Q9HC21
NaN	NaN	23.9152	NaN	NaN	NaN	0	NaN	Q9HC35
23.8077	23.5674	NaN	NaN	NaN	NaN	0	NaN	Q9HCD5
23.5797	23.126	NaN	NaN	NaN	NaN	0	NaN	Q9HCE1
NaN	22.8081	22.8382	NaN	NaN	NaN	0	NaN	Q9HCJ6
23.3776	22.8967	23.6452	NaN	NaN	NaN	0	NaN	Q9HCS7
22.851	23.1941	22.8522	NaN	NaN	NaN	0	NaN	Q9HCU4
26.4719	26.2125	27.024	NaN	NaN	NaN	0	NaN	Q9HD20
24.7198	24.8016	24.8566	NaN	NaN	NaN	0	NaN	Q9NP72
24.1583	24.5995	24.129	NaN	NaN	NaN	0	NaN	Q9NP79
23.1855	NaN	NaN	NaN	NaN	NaN	0	NaN	Q9NP81
NaN	NaN	22.6368	NaN	NaN	NaN	0	NaN	Q9NPD3
22.6238	23.5287	NaN	NaN	NaN	NaN	0	NaN	Q9NPD8
NaN	22.8337	23.017	NaN	NaN	NaN	0	NaN	Q9NPF4
23.1957	22.8678	22.9914	NaN	NaN	NaN	0	NaN	Q9NPQ8;Q9NVN3
23.6844	23.4758	23.567	NaN	NaN	NaN	0	NaN	Q9NQ88
23.8011	23.4707	23.3978	NaN	NaN	NaN	0	NaN	Q9NQG5
22.841	23.1358	22.9451	NaN	NaN	NaN	0	NaN	Q9NQW7
23.7792	23.5052	24.1497	NaN	NaN	NaN	0	NaN	Q9NR09
27.087	27.0208	26.9357	23.6963	22.9564	23.6426	2.46194	3.58277	Q9NR30
26.2253	26.1299	26.1708	NaN	NaN	NaN	0	NaN	Q9NR31;Q9Y6B6
24.5951	25.3197	24.7952	NaN	NaN	NaN	0	NaN	Q9NR45
22.6033	NaN	22.9239	NaN	NaN	NaN	0	NaN	Q9NR50
26.9968	27.3204	NaN	NaN	NaN	NaN	0	NaN	Q9NR56;Q5VZF2;Q9NUK0
NaN	NaN	23.0316	NaN	NaN	NaN	0	NaN	Q9NRG0
24.78	24.6251	24.4485	NaN	NaN	NaN	0	NaN	Q9NRG9
23.0314	NaN	NaN	NaN	NaN	NaN	0	NaN	Q9NRK6
23.0521	23.4806	23.2708	NaN	NaN	NaN	0	NaN	Q9NRL2
24.317	24.4543	24.3327	NaN	NaN	NaN	0	NaN	Q9NRN7
23.3193	NaN	23.6592	NaN	NaN	NaN	0	NaN	Q9NRR4
23.5098	22.8496	23.0206	NaN	NaN	NaN	0	NaN	Q9NRX1
24.7124	24.1548	24.461	NaN	NaN	NaN	0	NaN	Q9NRZ9
23.6303	24.2017	23.3211	NaN	NaN	NaN	0	NaN	Q9NS87
24.996	25.2989	25.0236	NaN	NaN	NaN	0	NaN	Q9NSD9
23.3287	23.3527	23.3411	NaN	NaN	NaN	0	NaN	Q9NSY1
23.2547	23.3609	23.5699	NaN	NaN	NaN	0	NaN	Q9NT62
25.5403	25.7324	24.8922	NaN	NaN	NaN	0	NaN	Q9NTI5
25.667	25.8498	25.8186	NaN	NaN	NaN	0	NaN	Q9NTJ3
24.5776	24.3796	24.3967	NaN	NaN	NaN	0	NaN	Q9NTJ5
24.9671	24.798	24.839	NaN	NaN	NaN	0	NaN	Q9NTK5
23.4809	23.2754	23.2528	NaN	NaN	NaN	0	NaN	Q9NTZ6
24.2484	24.0456	24.17	NaN	NaN	NaN	0	NaN	Q9NU22
25.8422	26.2966	26.2542	23.1869	22.208	23.865	1.76084	3.04437	Q9NUL3
23.301	23.4609	23.3806	NaN	NaN	NaN	0	NaN	Q9NUQ8
23.6927	23.5916	23.2122	NaN	NaN	NaN	0	NaN	Q9NUQ9
24.4063	24.2897	23.9623	NaN	NaN	NaN	0	NaN	Q9NUU7;Q9UMR2;Q9UHL0
24.3197	23.9908	24.1215	NaN	NaN	NaN	0	NaN	Q9NV06
NaN	22.6736	NaN	NaN	NaN	NaN	0	NaN	Q9NV70
23.0454	NaN	NaN	NaN	NaN	NaN	0	NaN	Q9NVE7
24.7663	24.8804	24.7199	NaN	NaN	NaN	0	NaN	Q9NVH1
23.3086	23.5657	23.9779	NaN	NaN	NaN	0	NaN	Q9NVH2
23.0624	22.8208	23.3632	NaN	NaN	NaN	0	NaN	Q9NVI1
24.6312	24.4986	24.9448	NaN	NaN	NaN	0	NaN	Q9NVJ2
22.938	22.8946	22.9987	NaN	NaN	NaN	0	NaN	Q9NVN8
25.6423	25.4329	25.2252	23.8891	NaN	NaN	0	1.54436	Q9NVP1
24.1687	24.0234	24.1763	NaN	NaN	NaN	0	NaN	Q9NVP2
24.1211	24.3157	24.1453	NaN	NaN	NaN	0	NaN	Q9NVQ4
22.3279	22.7474	NaN	NaN	NaN	NaN	0	NaN	Q9NVR2
22.3903	22.289	22.3617	NaN	NaN	NaN	0	NaN	Q9NVX2
NaN	NaN	24.3292	NaN	NaN	NaN	0	NaN	Q9NVZ3;Q8NC96
23.9977	23.8175	23.8124	NaN	NaN	NaN	0	NaN	Q9NW13
23.9761	24.0812	23.7962	NaN	NaN	NaN	0	NaN	Q9NW64
23.3489	23.1418	NaN	NaN	NaN	NaN	0	NaN	Q9NW82
24.0855	23.614	23.9496	NaN	NaN	NaN	0	NaN	Q9NWH9
22.6896	NaN	22.9772	NaN	NaN	NaN	0	NaN	Q9NWY4;A8MVJ9
22.7344	NaN	NaN	NaN	NaN	NaN	0	NaN	Q9NWZ3
22.8981	22.9291	NaN	NaN	NaN	NaN	0	NaN	Q9NX58
24.7781	24.6278	24.9471	NaN	NaN	NaN	0	NaN	Q9NX63
23.3155	23.7287	23.7654	NaN	NaN	NaN	0	NaN	Q9NXE4
24.2814	24.3738	24.4729	NaN	NaN	NaN	0	NaN	Q9NXF1
22.9837	23.5847	NaN	NaN	NaN	NaN	0	NaN	Q9NXF7
22.4083	22.2976	22.9154	NaN	NaN	NaN	0	NaN	Q9NXH9
23.0572	23.7686	23.3113	NaN	NaN	NaN	0	NaN	Q9NXV6
NaN	NaN	24.0444	NaN	NaN	NaN	0	NaN	Q9NY27
24.0977	NaN	24.7489	NaN	NaN	NaN	0	NaN	Q9NY33
23.2098	23.7088	23.1372	NaN	NaN	NaN	0	NaN	Q9NY93
24.0391	24.0691	24.3245	NaN	NaN	NaN	0	NaN	Q9NYF8
23.2539	23.0571	23.5219	NaN	NaN	NaN	0	NaN	Q9NYH9
23.1599	23.2264	NaN	NaN	NaN	NaN	0	NaN	Q9NYK5
23.0758	23.1437	23.7455	NaN	NaN	NaN	0	NaN	Q9NYL2
24.6192	NaN	NaN	NaN	NaN	NaN	0	NaN	Q9NYL9
25.2828	24.8517	25.1676	NaN	NaN	NaN	0	NaN	Q9NZ08
25.6109	25.8802	25.5998	NaN	21.9144	22.1425	3.06461	3.66848	Q9NZB2;Q5T035
24.394	24.1787	24.436	NaN	NaN	NaN	0	NaN	Q9NZL9
24.0651	NaN	24.3649	NaN	NaN	NaN	0	NaN	Q9NZT2
24.1764	24.1778	23.5951	NaN	NaN	NaN	0	NaN	Q9P0L0
NaN	NaN	23.1788	NaN	NaN	NaN	0	NaN	Q9P107
22.1734	21.9715	NaN	NaN	NaN	NaN	0	NaN	Q9P253
25.7001	25.7236	25.8216	NaN	NaN	NaN	0	NaN	Q9P258
23.9119	23.7821	24.3202	NaN	NaN	NaN	0	NaN	Q9P287
24.0086	24.4288	24.607	NaN	NaN	NaN	0	NaN	Q9P289
25.7227	25.7347	25.6085	NaN	NaN	NaN	0	NaN	Q9P2I0
26.6119	26.7058	26.5945	NaN	NaN	NaN	0	NaN	Q9P2J5
25.0671	24.6929	24.9188	NaN	NaN	NaN	0	NaN	Q9UBB4
23.3889	NaN	22.6157	NaN	NaN	NaN	0	NaN	Q9UBB9
23.2616	23.5629	23.7444	NaN	NaN	NaN	0	NaN	Q9UBD5
23.8095	23.6003	23.7162	NaN	NaN	NaN	0	NaN	Q9UBE0
25.0625	25.3899	25.0595	NaN	NaN	NaN	0	NaN	Q9UBF2
22.4741	21.106	22.0271	NaN	NaN	NaN	0	NaN	Q9UBG0
23.3511	23.5556	23.8681	NaN	NaN	NaN	0	NaN	Q9UBQ5
24.277	24.0468	24.1289	NaN	NaN	NaN	0	NaN	Q9UBQ7
24.2847	24.2538	24.2208	NaN	NaN	NaN	0	NaN	Q9UBT2
24.0853	23.7342	24.4351	NaN	NaN	NaN	0	NaN	Q9UBU9
23.8482	23.7315	23.6831	NaN	NaN	NaN	0	NaN	Q9UBV8
23.0722	NaN	22.5845	NaN	NaN	NaN	0	NaN	Q9UBW7
22.9241	23.497	22.9426	NaN	NaN	NaN	0	NaN	Q9UBX3
24.214	24.2223	23.2964	NaN	NaN	NaN	0	NaN	Q9UEY8
22.488	22.3447	23.1136	NaN	NaN	NaN	0	NaN	Q9UFF9
25.8899	25.7292	25.8037	NaN	23.2666	NaN	0	2.54103	Q9UG63
24.3932	23.9711	23.8527	NaN	NaN	NaN	0	NaN	Q9UGP8
NaN	NaN	23.3024	NaN	NaN	NaN	0	NaN	Q9UH17;P31941
25.0609	25.5209	25.0527	NaN	NaN	NaN	0	NaN	Q9UH99
25.3474	25.2341	25.3245	NaN	NaN	NaN	0	NaN	Q9UHB9
NaN	22.7911	23.1257	NaN	NaN	NaN	0	NaN	Q9UHD2
24.4522	25.2697	25.2343	NaN	NaN	NaN	0	NaN	Q9UHD8
25.5133	25.4243	25.2857	NaN	NaN	NaN	0	NaN	Q9UHI6
NaN	23.2482	23.3484	NaN	NaN	NaN	0	NaN	Q9UHQ9
22.4668	22.7321	NaN	NaN	NaN	NaN	0	NaN	Q9UHV9
23.6918	23.6798	23.6608	NaN	NaN	NaN	0	NaN	Q9UHX1
23.3473	22.9959	22.6233	NaN	NaN	NaN	0	NaN	Q9UHY1
22.7683	NaN	22.5098	NaN	NaN	NaN	0	NaN	Q9UI08
23.3215	23.2416	23.3374	NaN	NaN	NaN	0	NaN	Q9UI10
22.8467	22.5154	22.9089	NaN	NaN	NaN	0	NaN	Q9UI12
25.4162	25.0007	25.0106	NaN	NaN	NaN	0	NaN	Q9UI30
26.471	26.2679	26.231	23.5835	NaN	23.598	3.17189	2.73254	Q9UIG0
24.7091	24.7338	24.8391	NaN	NaN	NaN	0	NaN	Q9UIQ6
22.9317	23.8518	23.3303	NaN	NaN	NaN	0	NaN	Q9UJ70
24.1309	24.5243	24.224	NaN	NaN	NaN	0	NaN	Q9UJS0
24.5196	24.0865	24.9895	NaN	NaN	NaN	0	NaN	Q9UJU6
23.4239	23.9914	23.6767	NaN	NaN	NaN	0	NaN	Q9UJV9
NaN	22.9751	23.2264	NaN	NaN	NaN	0	NaN	Q9UJX2
23.2148	23.2932	23.1143	NaN	NaN	NaN	0	NaN	Q9UJX3
24.7639	24.1907	NaN	NaN	NaN	NaN	0	NaN	Q9UK59
26.2096	26.7335	26.5385	NaN	NaN	NaN	0	NaN	Q9UKD2
24.532	NaN	24.7564	NaN	NaN	NaN	0	NaN	Q9UKF6
23.6082	24.2296	23.6121	NaN	NaN	NaN	0	NaN	Q9UKG1
26.5972	26.2187	26.0825	NaN	NaN	NaN	0	NaN	Q9UKM9
23.81	23.6205	23.4545	NaN	NaN	NaN	0	NaN	Q9UKN8
24.4438	24.535	24.6974	NaN	NaN	NaN	0	NaN	Q9UKV3
23.734	23.3232	23.602	22.3455	22.0909	21.9362	2.95957	1.42884	Q9UKV8;Q9H9G7;Q9UL18;Q9HCK5
23.997	24.0797	23.7746	NaN	NaN	NaN	0	NaN	Q9UKX7
NaN	NaN	22.4503	NaN	NaN	NaN	0	NaN	Q9UKZ1
24.5833	25.0712	25.0093	NaN	NaN	NaN	0	NaN	Q9UL25
24.9936	24.8154	24.9738	NaN	NaN	NaN	0	NaN	Q9UL46
22.6293	NaN	NaN	NaN	NaN	NaN	0	NaN	Q9ULC5
25.6902	25.7964	25.9167	NaN	NaN	NaN	0	NaN	Q9ULF5
23.2704	NaN	23.3969	NaN	NaN	NaN	0	NaN	Q9ULK4
23.8228	24.1158	23.9682	NaN	NaN	NaN	0	NaN	Q9ULM3
25.554	NaN	24.9881	NaN	NaN	NaN	0	NaN	Q9ULV4
24.6199	24.1663	24.9887	NaN	NaN	NaN	0	NaN	Q9ULW0
22.8538	22.3879	NaN	NaN	NaN	NaN	0	NaN	Q9ULW3
23.6874	23.4992	23.8352	NaN	NaN	NaN	0	NaN	Q9ULX3
24.8333	24.8547	24.8803	NaN	NaN	NaN	0	NaN	Q9ULX6
25.908	25.7088	25.82	NaN	NaN	NaN	0	NaN	Q9UMS4
24.2597	23.7924	23.7453	NaN	NaN	NaN	0	NaN	Q9UN37
22.9737	23.4209	23.4862	NaN	NaN	NaN	0	NaN	Q9UN86
NaN	22.9731	NaN	NaN	NaN	NaN	0	NaN	Q9UNE7
24.7733	24.7783	24.8089	NaN	NaN	NaN	0	NaN	Q9UNH7
25.0375	24.5396	24.962	NaN	NaN	NaN	0	NaN	Q9UNM6
24.4752	24.1826	24.1703	NaN	NaN	NaN	0	NaN	Q9UNQ2
24.0846	24.1696	23.8873	NaN	NaN	NaN	0	NaN	Q9UNX4
23.7844	23.8521	23.7865	NaN	NaN	NaN	0	NaN	Q9UNY4
24.4731	24.2883	NaN	NaN	NaN	NaN	0	NaN	Q9UP83
25.8805	26.1493	25.762	NaN	NaN	NaN	0	NaN	Q9UPN3
NaN	NaN	23.1865	NaN	NaN	NaN	0	NaN	Q9UPN7
23.6132	24.047	24.1454	NaN	NaN	NaN	0	NaN	Q9UPN9
23.0042	23.6368	23.3624	NaN	NaN	NaN	0	NaN	Q9UPU5
22.72	NaN	NaN	NaN	NaN	NaN	0	NaN	Q9UQ13
27.5791	27.4096	27.5263	25.5006	25.1353	25.7334	2.35996	2.04856	Q9UQ35
26.9692	26.9698	26.8624	NaN	NaN	NaN	0	NaN	Q9UQ80
25.7061	25.6537	25.4973	NaN	NaN	NaN	0	NaN	Q9UQE7
NaN	23.0299	22.5065	NaN	NaN	NaN	0	NaN	Q9UQR0
22.6647	22.7097	22.6026	NaN	NaN	NaN	0	NaN	Q9Y223
25.1774	24.7519	24.595	NaN	NaN	NaN	0	NaN	Q9Y224
25.7634	25.838	26.1611	NaN	NaN	NaN	0	NaN	Q9Y230
24.2145	23.9814	24.2659	NaN	NaN	NaN	0	NaN	Q9Y240
24.922	24.6834	25.0969	NaN	NaN	NaN	0	NaN	Q9Y262
NaN	23.7743	23.6784	NaN	NaN	NaN	0	NaN	Q9Y263
26.3657	26.1213	25.9727	NaN	NaN	NaN	0	NaN	Q9Y265
24.6182	24.9634	24.5026	NaN	NaN	NaN	0	NaN	Q9Y266
25.8331	26.2883	26.0192	NaN	NaN	NaN	0	NaN	Q9Y277
25.9882	26.2696	25.5371	24.2519	23.2888	23.4973	2.34199	2.25229	Q9Y285
NaN	NaN	22.9579	NaN	NaN	NaN	0	NaN	Q9Y289
24.552	24.298	24.3255	NaN	NaN	NaN	0	NaN	Q9Y295
24.0476	23.6327	23.5874	NaN	NaN	NaN	0	NaN	Q9Y2K7
24.8847	25.01	24.9434	NaN	NaN	NaN	0	NaN	Q9Y2L1
23.2881	NaN	NaN	NaN	NaN	NaN	0	NaN	Q9Y2L5
23.2006	23.3329	23.3684	NaN	NaN	NaN	0	NaN	Q9Y2P8
23.8068	24.0007	24.2907	NaN	NaN	NaN	0	NaN	Q9Y2R4
NaN	NaN	22.415	NaN	NaN	NaN	0	NaN	Q9Y2S7
23.543	23.6822	23.834	NaN	NaN	NaN	0	NaN	Q9Y2T2;P53677
25.8137	25.218	25.4384	NaN	NaN	NaN	0	NaN	Q9Y2V2
25.4942	25.686	25.5776	NaN	NaN	NaN	0	NaN	Q9Y2W1
26.6842	26.7627	26.7457	23.6943	23.7998	24.2258	2.55491	2.82423	Q9Y2X3
23.5774	23.5589	23.4319	NaN	NaN	NaN	0	NaN	Q9Y2X7
24.5305	24.4176	24.1281	NaN	NaN	NaN	0	NaN	Q9Y2Z0
23.7946	23.3063	23.202	NaN	NaN	NaN	0	NaN	Q9Y2Z4
22.6311	NaN	NaN	NaN	NaN	NaN	0	NaN	Q9Y305
24.3048	24.3803	24.2232	NaN	NaN	NaN	0	NaN	Q9Y314
23.9162	24.1528	23.2317	NaN	NaN	NaN	0	NaN	Q9Y316
NaN	21.8603	21.7937	NaN	NaN	NaN	0	NaN	Q9Y320
22.8686	23.2935	23.4064	NaN	NaN	NaN	0	NaN	Q9Y371
24.042	24.3013	23.9635	NaN	NaN	NaN	0	NaN	Q9Y388
NaN	NaN	22.6106	NaN	NaN	NaN	0	NaN	Q9Y399
NaN	22.889	NaN	NaN	NaN	NaN	0	NaN	Q9Y3A4;Q9NSQ0
24.0172	23.6096	23.65	NaN	NaN	NaN	0	NaN	Q9Y3A5
24.2445	24.4086	24.127	NaN	NaN	NaN	0	NaN	Q9Y3B4
NaN	23.7304	23.9126	NaN	NaN	NaN	0	NaN	Q9Y3C6
NaN	NaN	22.2607	NaN	NaN	NaN	0	NaN	Q9Y3D9
23.7382	23.8357	23.4031	NaN	NaN	NaN	0	NaN	Q9Y3E5
26.0062	25.9738	25.9806	NaN	NaN	NaN	0	NaN	Q9Y3F4
25.7765	25.8795	26.0402	NaN	NaN	NaN	0	NaN	Q9Y3L5
NaN	NaN	22.6717	NaN	NaN	NaN	0	NaN	Q9Y3P9
24.2094	23.9771	24.0566	NaN	NaN	NaN	0	NaN	Q9Y3T9
NaN	NaN	23.7982	NaN	NaN	NaN	0	NaN	Q9Y3U8
25.8491	25.903	25.1975	NaN	NaN	NaN	0	NaN	Q9Y3Z3
26.0323	25.7555	NaN	NaN	NaN	NaN	0	NaN	Q9Y483
26.2228	26.2331	26.4446	NaN	NaN	NaN	0	NaN	Q9Y490
23.9971	23.4992	23.804	NaN	NaN	NaN	0	NaN	Q9Y4A5
23.1716	23.5215	24.0807	NaN	NaN	NaN	0	NaN	Q9Y4D7
23.3647	23.0926	23.6886	NaN	NaN	NaN	0	NaN	Q9Y4E8
24.435	23.643	23.7936	NaN	NaN	NaN	0	NaN	Q9Y4L1
23.8761	23.8529	23.7732	NaN	NaN	NaN	0	NaN	Q9Y4P1
24.201	24.2546	24.4894	NaN	NaN	NaN	0	NaN	Q9Y4P3
23.325	22.8941	23.1653	NaN	NaN	NaN	0	NaN	Q9Y4R8
23.8918	23.801	23.9234	NaN	NaN	NaN	0	NaN	Q9Y4W2
23.506	23.2097	23.4967	NaN	NaN	NaN	0	NaN	Q9Y4X0
23.2219	22.989	23.5973	NaN	NaN	NaN	0	NaN	Q9Y508
NaN	23.9506	24.207	NaN	NaN	NaN	0	NaN	Q9Y512
24.963	25.7335	NaN	NaN	NaN	NaN	0	NaN	Q9Y520
23.543	NaN	22.6301	NaN	NaN	NaN	0	NaN	Q9Y570
24.0214	23.7594	23.8195	NaN	NaN	NaN	0	NaN	Q9Y5A7
NaN	23.7531	23.5939	NaN	NaN	NaN	0	NaN	Q9Y5A9
22.5328	NaN	23.7161	NaN	NaN	NaN	0	NaN	Q9Y5B0
25.8116	25.771	25.6302	NaN	NaN	NaN	0	NaN	Q9Y5B9
24.2867	23.8742	24.2248	NaN	NaN	NaN	0	NaN	Q9Y5H2;Q9Y5H3;Q9Y5G8
NaN	23.8079	24.0178	NaN	NaN	NaN	0	NaN	Q9Y5J1
24.0723	24.3638	24.2747	NaN	NaN	NaN	0	NaN	Q9Y5K5
24.1527	24.1073	24.6843	NaN	NaN	NaN	0	NaN	Q9Y5L0
24.9857	25.3863	25.1106	NaN	NaN	NaN	0	NaN	Q9Y5M8
NaN	NaN	22.7706	NaN	NaN	NaN	0	NaN	Q9Y5P6
22.9278	23.2411	23.5885	NaN	NaN	NaN	0	NaN	Q9Y5Q8
25.1233	24.8382	25.1713	NaN	NaN	NaN	0	NaN	Q9Y5Q9
24.7634	24.6353	24.4629	NaN	NaN	NaN	0	NaN	Q9Y5S9
24.047	24.5699	24.1203	NaN	NaN	NaN	0	NaN	Q9Y5X3
NaN	24.2606	23.816	NaN	NaN	NaN	0	NaN	Q9Y5Y2
23.7922	23.0966	23.2548	NaN	NaN	NaN	0	NaN	Q9Y606
NaN	24.7831	NaN	NaN	NaN	NaN	0	NaN	Q9Y624
24.7089	24.5117	24.3388	NaN	NaN	NaN	0	NaN	Q9Y673
25.323	25.7029	25.8174	NaN	NaN	NaN	0	NaN	Q9Y678
NaN	23.7686	NaN	NaN	NaN	NaN	0	NaN	Q9Y679
25.2407	NaN	NaN	NaN	NaN	NaN	0	NaN	Q9Y696
25.3616	25.0876	25.3138	NaN	NaN	NaN	0	NaN	Q9Y6C9
23.3592	23.9068	23.6327	NaN	NaN	NaN	0	NaN	Q9Y6D6
23.4748	23.2143	23.2991	NaN	NaN	NaN	0	NaN	Q9Y6E2
24.3335	24.5154	24.3952	NaN	NaN	NaN	0	NaN	Q9Y6G9
22.9671	22.7215	22.8229	NaN	NaN	NaN	0	NaN	Q9Y6I9
25.5064	25.1423	25.5359	23.7598	22.9248	22.7018	1.95697	2.26606	Q9Y6M1
23.8521	23.4864	23.7944	NaN	NaN	NaN	0	NaN	Q9Y6X8
NaN	23.5904	23.3699	NaN	NaN	NaN	0	NaN	Q9Y6Y8

## Sheet: PBMC(batch1) vs NC
Log2(LFQ intensity)						-Log Welch's T-test p-value	Welch's T-test Difference	uniprot IDs
PBMC1	PBMC2	PBMC3	PBMCNC1	PBMCNC2	PBMCNC3
24.1847	24.4259	24.474	NaN	NaN	NaN	0	NaN	A6NC98
23.0133	23.8427	23.27	NaN	NaN	NaN	0	NaN	A6NHR9
22.0376	21.4803	21.2297	NaN	NaN	NaN	0	NaN	B0I1T2
22.6053	NaN	22.3085	NaN	NaN	NaN	0	NaN	Q99613;B5ME19
24.2664	23.9806	23.8824	NaN	NaN	NaN	0	NaN	P63165;G2XKQ0
25.7203	25.1598	26.33	NaN	NaN	23.0969	0	2.63987	O00148
24.5093	24.5732	24.3452	NaN	NaN	NaN	0	NaN	O00151
26.3107	25.9722	26.4403	23.4078	NaN	23.5901	3.29797	2.74213	O00160
23.9502	23.7079	NaN	NaN	NaN	NaN	0	NaN	O00161
22.5874	NaN	NaN	NaN	NaN	NaN	0	NaN	O00231
25.1157	25.4695	25.2965	NaN	NaN	NaN	0	NaN	O00299
NaN	NaN	23.0488	NaN	NaN	NaN	0	NaN	O00391
24.5037	24.3324	24.6365	NaN	NaN	NaN	0	NaN	O00571;Q9NQI0
23.9498	23.3898	23.246	NaN	NaN	NaN	0	NaN	O00743
23.8163	23.999	23.7567	NaN	NaN	NaN	0	NaN	O14727
23.6459	NaN	NaN	NaN	NaN	NaN	0	NaN	O14744
24.8697	24.6652	24.9145	NaN	NaN	NaN	0	NaN	O14745
25.0795	24.5975	24.7414	NaN	NaN	NaN	0	NaN	O14818;Q8TAA3
NaN	24.0209	NaN	NaN	NaN	NaN	0	NaN	O14972
24.85	25.1197	24.6957	NaN	NaN	NaN	0	NaN	O14974
NaN	22.9097	NaN	NaN	NaN	NaN	0	NaN	O14980
24.0089	24.1175	NaN	NaN	NaN	NaN	0	NaN	O15117
27.4358	27.4997	27.1871	25.301	25.7309	26.5489	1.33621	1.51389	O15144
24.7323	NaN	24.3233	NaN	NaN	NaN	0	NaN	O15389
23.6543	24.0464	23.9337	NaN	NaN	NaN	0	NaN	O15427
24.766	25.2993	NaN	NaN	NaN	NaN	0	NaN	O15533
23.2064	22.1391	22.6473	NaN	NaN	NaN	0	NaN	O43143;Q14562
24.5801	25.0455	24.9739	NaN	NaN	NaN	0	NaN	O43390
NaN	NaN	22.3747	NaN	NaN	NaN	0	NaN	O43681
28.8892	28.7104	29.3465	NaN	21.8445	21.9248	3.35092	7.09736	O43707
NaN	23.6282	NaN	NaN	NaN	NaN	0	NaN	O43747
23.8034	NaN	NaN	NaN	NaN	NaN	0	NaN	O43772
NaN	NaN	24.0352	NaN	NaN	NaN	0	NaN	O43776
24.9118	24.2012	24.4149	NaN	NaN	NaN	0	NaN	O43865;Q96HN2
26.4169	26.1678	26.0828	NaN	NaN	NaN	0	NaN	O60234;P60983
NaN	NaN	23.6647	NaN	NaN	NaN	0	NaN	O60313
21.6402	22.025	21.3204	NaN	NaN	NaN	0	NaN	O60449
22.2585	23.5865	23.229	NaN	NaN	NaN	0	NaN	O60488
24.213	24.4186	24.5237	NaN	NaN	NaN	0	NaN	O60493
23.3687	23.1065	22.6211	NaN	NaN	NaN	0	NaN	O60506
NaN	22.8661	NaN	NaN	NaN	NaN	0	NaN	O60603
24.0533	24.121	23.5292	NaN	NaN	NaN	0	NaN	O60763
23.5737	NaN	23.4904	NaN	NaN	NaN	0	NaN	O60826
27.3829	27.0307	27.8081	NaN	NaN	NaN	0	NaN	O75015
26.7877	27.0417	26.2191	25.317	25.454	25.2574	1.58416	1.34005	O75083
24.5582	24.3162	24.1975	NaN	NaN	NaN	0	NaN	O75116
26.1083	26.1002	26.0291	NaN	NaN	NaN	0	NaN	O75131;Q86YQ8;Q96A23;Q9UBL6;Q8IYJ1;Q9HCH3;O95741
23.5998	23.9248	24.0504	NaN	NaN	NaN	0	NaN	O75165
25.6314	26.1203	25.6065	NaN	NaN	NaN	0	NaN	O75348;O95670
24.4752	24.5189	24.2923	NaN	NaN	NaN	0	NaN	O75351;Q6PIW4
23.9802	23.5609	23.9474	NaN	NaN	NaN	0	NaN	O75369
24.4874	NaN	24.858	NaN	NaN	NaN	0	NaN	O75477
24.9126	25.3009	25.0636	NaN	NaN	NaN	0	NaN	O75563
26.4926	26.32	26.392	NaN	NaN	NaN	0	NaN	O75594
NaN	23.465	24.868	NaN	NaN	NaN	0	NaN	O75643
26.1039	26.4109	26.3564	21.8933	NaN	22.5439	1.44463	4.07185	O75923;Q9NZM1
24.2438	25.1845	24.5795	NaN	NaN	NaN	0	NaN	O75995
22.2527	22.2275	22.6733	NaN	NaN	NaN	0	NaN	O94776
25.9829	25.3932	26.0293	NaN	NaN	NaN	0	NaN	O94804
23.6166	24.7666	NaN	NaN	NaN	NaN	0	NaN	O94979
27.1239	27.4063	26.9455	NaN	NaN	NaN	0	NaN	O95197
24.5553	25.4897	24.393	NaN	NaN	NaN	0	NaN	O95210
24.3796	24.3464	24.4454	NaN	NaN	NaN	0	NaN	O95466
NaN	24.0346	NaN	NaN	NaN	NaN	0	NaN	O95571
NaN	23.8433	NaN	NaN	NaN	NaN	0	NaN	O95573
28.9457	28.862	28.6935	25.8125	26.9738	27.0602	1.5531	2.21824	P00338
24.1254	24.9705	NaN	NaN	NaN	NaN	0	NaN	P00390
NaN	23.8746	24.0819	NaN	NaN	NaN	0	NaN	P00505
24.5204	24.3667	24.6534	NaN	NaN	NaN	0	NaN	P01040
24.408	NaN	NaN	NaN	NaN	NaN	0	NaN	P01137
NaN	NaN	23.4699	NaN	NaN	NaN	0	NaN	P01591
26.1969	26.6037	25.9701	NaN	NaN	NaN	0	NaN	P01857;P01861
26.0475	25.7714	26.11	NaN	NaN	24.4761	0	1.50024	P01871
26.2114	26.291	26.0657	NaN	NaN	NaN	0	NaN	P01889
27.0763	26.5855	26.7651	25.1659	25.4583	25.586	2.71762	1.40557	P04040
26.1494	27.0602	26.6335	NaN	NaN	NaN	0	NaN	P04075;P05062
NaN	24.5295	NaN	NaN	NaN	NaN	0	NaN	P04080
28.792	28.7833	28.685	27.0697	27.706	27.8984	1.40888	1.19542	P04406;O14556
27.1551	26.8088	26.7249	NaN	NaN	24.3556	0	2.54067	P04439
25.5177	25.5987	25.74	NaN	23.5769	NaN	0	2.04186	P04843
23.632	NaN	NaN	NaN	NaN	NaN	0	NaN	P04844
27.9529	27.8775	27.9698	25.6669	25.2979	24.8804	2.18106	2.65167	P04899;P63096;P09471;P19087;A8MTJ3;P11488;P38405
22.4678	21.8582	21.5836	NaN	NaN	NaN	0	NaN	P05023;P13637;P50993;Q13733;P20648;P54707
26.2322	26.0667	25.8581	NaN	NaN	NaN	0	NaN	P05089
32.539	32.5164	32.2966	30.209	30.2975	30.4988	4.24895	2.11562	P05109
24.1694	23.7711	NaN	NaN	NaN	NaN	0	NaN	P05186
25.363	NaN	NaN	NaN	NaN	NaN	0	NaN	P05198
23.6556	23.3801	23.756	NaN	NaN	NaN	0	NaN	P05455
27.281	27.2834	27.8218	NaN	NaN	NaN	0	NaN	P06733;P13929;P09104
27.6203	27.8425	27.1563	25.5562	26.1331	26.1997	2.2693	1.57674	P06737
28.3449	27.4685	28.2615	25.5512	26.4465	26.5471	1.90618	1.84337	P06744;CON__Q3ZBD7
24.1065	23.9116	24.137	NaN	NaN	NaN	0	NaN	P06748
27.3831	27.0542	27.4934	24.3649	24.9592	26.0412	1.40815	2.1885	P06753
25.4115	25.4277	25.1027	NaN	23.8326	NaN	0	1.48138	P07195
27.3929	27.2815	27.6712	24.5746	24.5703	24.7925	3.93544	2.80277	P07237
25.9461	25.8195	25.9631	NaN	NaN	NaN	0	NaN	P07305
NaN	NaN	25.9913	NaN	NaN	NaN	0	NaN	P07359
24.42	25.1638	25.5565	NaN	NaN	NaN	0	NaN	P07384
29.1495	29.4923	29.3263	28.0328	28.3194	28.3533	2.80637	1.08753	P07737;CON__P02584
20.226	NaN	20.2481	NaN	NaN	NaN	0	NaN	P07814
26.397	26.4847	26.4956	NaN	NaN	21.0602	0	5.39893	P07900;Q14568;Q58FG0
25.8812	26.2711	25.7569	NaN	24.3605	24.4096	2.08695	1.58467	P07948
28.1738	27.9344	28.2288	25.7193	25.2479	25.8911	2.76718	2.49291	P08133
26.8232	27.2857	26.929	NaN	23.3408	23.733	2.3354	3.4757	P08238;Q58FF7;Q58FF6;Q58FG1
32.8413	32.6421	32.9957	30.6664	30.6432	29.7596	2.07271	2.46998	P08246
23.5972	NaN	NaN	NaN	NaN	NaN	0	NaN	P08571
26.132	26.8921	27.083	NaN	NaN	NaN	0	NaN	P08575
24.6756	24.3242	24.5423	NaN	NaN	NaN	0	NaN	P08621
27.6085	27.6423	27.9373	NaN	NaN	NaN	0	NaN	P08637
25.5741	25.4141	26.2271	NaN	NaN	22.8983	0	2.84004	P08865;A0A8I5KQE6
NaN	25.1259	24.933	NaN	NaN	NaN	0	NaN	P08962
NaN	25.3013	25.6153	NaN	NaN	24.0972	0	1.36108	P09211
NaN	NaN	22.4039	NaN	NaN	NaN	0	NaN	P09326
24.2257	NaN	24.4271	NaN	NaN	NaN	0	NaN	P09525
25.5534	25.4896	25.83	NaN	NaN	24.4864	0	1.13797	P09769
26.3397	26.7223	26.6679	NaN	NaN	24.3236	0	2.25303	P09917
26.2592	28.2837	26.5613	23.953	23.9086	23.2593	1.62348	3.32779	P09960
28.12	27.9156	27.9669	25.334	25.9857	26.1263	2.04929	2.18552	P0DMV8;P0DMV9
23.6373	NaN	24.1607	NaN	NaN	NaN	0	NaN	P10155
24.6413	25.1278	24.8891	NaN	NaN	NaN	0	NaN	P10321;P30511
25.2502	24.2618	25.0823	NaN	NaN	NaN	0	NaN	P10599
24.3641	24.8028	24.8393	NaN	NaN	NaN	0	NaN	P10644;P31321
24.539	24.2749	24.2304	NaN	NaN	NaN	0	NaN	P11279
22.6274	21.7484	22.394	NaN	NaN	NaN	0	NaN	P11586
21.3421	21.7451	21.492	NaN	NaN	NaN	0	NaN	P11940;Q9H361;Q4VXU2;Q96DU9
NaN	21.7244	NaN	NaN	NaN	NaN	0	NaN	P12268
23.3294	23.8369	NaN	NaN	NaN	NaN	0	NaN	P12270
24.818	NaN	24.524	NaN	NaN	NaN	0	NaN	P12318
26.4144	27.6984	27.1056	NaN	NaN	NaN	0	NaN	P12429
30.1751	30.1298	30.1116	26.3706	25.9205	27.8243	1.57254	3.43372	P12814;P35609;Q08043
NaN	24.2014	24.5107	NaN	NaN	NaN	0	NaN	P13010
26.6278	26.6321	26.7077	NaN	NaN	25.0963	0	1.55961	P13489
24.9493	25.0466	24.5623	NaN	NaN	NaN	0	NaN	P14151
26.2429	25.6494	25.6941	23.7646	24.8135	24.6227	1.58675	1.4619	P14317
NaN	NaN	21.0527	NaN	NaN	NaN	0	NaN	P14384
29.1489	29.1453	29.2492	25.6529	26.1551	26.6894	2.04476	3.01532	P14618;P30613
25.9943	25.5886	25.3418	NaN	NaN	NaN	0	NaN	P14625;Q58FF3
26.5312	26.8099	26.1408	NaN	NaN	NaN	0	NaN	P14678;P63162
25.5553	26.3634	26.0173	NaN	NaN	NaN	0	NaN	P14866
20.4539	20.4573	22.0563	NaN	NaN	NaN	0	NaN	P14868
NaN	25.5988	NaN	NaN	NaN	NaN	0	NaN	P15121
NaN	NaN	26.2849	NaN	NaN	NaN	0	NaN	P15153
26.0392	25.9677	26.676	NaN	NaN	NaN	0	NaN	P15311;P35241
25.9921	26.8729	26.46	NaN	NaN	NaN	0	NaN	P15531
NaN	23.2754	23.3797	NaN	NaN	NaN	0	NaN	P15880
27.7329	27.2117	27.841	NaN	NaN	NaN	0	NaN	P16070
24.73	23.7589	23.8415	NaN	NaN	NaN	0	NaN	P16615
21.2702	23.1178	20.4472	NaN	NaN	NaN	0	NaN	P16671
22.9701	23.0794	23.1772	NaN	NaN	NaN	0	NaN	P16885
22.9368	NaN	NaN	NaN	NaN	NaN	0	NaN	P17301
22.0573	22.121	22.7157	NaN	NaN	NaN	0	NaN	P17858
25.9699	25.5926	25.957	NaN	NaN	NaN	0	NaN	P17927;Q2VPA4
23.7629	NaN	NaN	NaN	NaN	NaN	0	NaN	P17980
24.2426	23.3928	23.3896	NaN	NaN	21.0638	0	2.61117	P17987
NaN	24.7933	NaN	NaN	NaN	NaN	0	NaN	P18085
NaN	NaN	21.1621	NaN	NaN	NaN	0	NaN	P18124
25.8997	26.2907	26.4004	NaN	NaN	NaN	0	NaN	P18428
24.1435	25.156	24.6844	NaN	NaN	NaN	0	NaN	P18669;P15259;Q8N0Y7
24.9793	24.7403	24.2429	NaN	NaN	NaN	0	NaN	P19367;Q2TB90
NaN	NaN	21.4117	NaN	NaN	NaN	0	NaN	P19525
27.1047	26.4813	26.7628	NaN	NaN	NaN	0	NaN	P19878;Q15776
24.1783	NaN	NaN	NaN	NaN	NaN	0	NaN	P20042
29.3839	29.3316	29.5095	NaN	NaN	NaN	0	NaN	P20160
28.5761	28.4692	28.6003	NaN	NaN	NaN	0	NaN	P20340
NaN	21.4137	21.102	NaN	NaN	NaN	0	NaN	P20701
NaN	NaN	23.7319	NaN	NaN	NaN	0	NaN	P20839
23.8272	NaN	NaN	NaN	NaN	NaN	0	NaN	P21127;Q9UQ88;Q13882
24.1591	24.0293	24.6598	NaN	NaN	NaN	0	NaN	P21281;P15313
NaN	25.1961	NaN	NaN	NaN	NaN	0	NaN	P21291
24.5451	23.9252	NaN	NaN	NaN	NaN	0	NaN	P22061
24.2374	23.9239	24.005	NaN	NaN	NaN	0	NaN	P22234
21.6655	21.5603	20.996	NaN	NaN	NaN	0	NaN	P22314
24.3337	24.4214	NaN	NaN	NaN	NaN	0	NaN	P22748
24.3197	23.6785	24.6095	NaN	NaN	NaN	0	NaN	P23396
25.3191	25.8133	25.2347	NaN	NaN	NaN	0	NaN	P23526
28.5185	28.8557	28.5276	26.4015	27.6422	27.2449	1.37156	1.53775	P23528;Q9Y281
NaN	NaN	23.5914	NaN	NaN	NaN	0	NaN	P23743
30.3673	30.2733	30.2921	28.5009	28.6814	28.6177	4.11096	1.71091	P24158
24.5445	23.982	25.0869	NaN	NaN	NaN	0	NaN	P24557
25.1328	26.2814	26.4878	NaN	NaN	NaN	0	NaN	P24666
24.0523	24.4841	NaN	NaN	NaN	NaN	0	NaN	P25098;P35626
26.7967	26.6879	26.4472	NaN	NaN	NaN	0	NaN	P25398
24.0438	NaN	23.4609	NaN	NaN	NaN	0	NaN	P25786
28.7247	28.7402	28.7512	NaN	25.2037	25.3648	1.8549	3.45444	P25815
22.2012	22.6889	NaN	NaN	NaN	NaN	0	NaN	P26373
23.957	23.7293	24.1678	NaN	NaN	NaN	0	NaN	P26599
19.8908	20.1257	20.8911	NaN	NaN	NaN	0	NaN	P26640
26.4968	26.9682	26.2362	NaN	23.8357	24.1463	2.63693	2.57609	P26641
24.5983	NaN	NaN	NaN	NaN	NaN	0	NaN	P27348
24.0091	23.8541	23.9538	NaN	NaN	NaN	0	NaN	P27694
22.539	22.8537	22.6639	NaN	NaN	NaN	0	NaN	P27708;P31327
26.492	26.7266	26.1204	24.2689	24.7782	24.6922	2.83281	1.86659	P27797
23.6727	23.0494	23.3598	NaN	NaN	NaN	0	NaN	P28482
26.4522	26.2274	26.7816	NaN	23.7923	23.8126	2.46014	2.68459	P29350
29.6396	29.974	29.9942	26.9417	27.4907	27.6332	2.78922	2.5141	P29401
22.7944	22.7785	NaN	NaN	NaN	NaN	0	NaN	P29590
27.1917	27.6468	27.2735	NaN	NaN	NaN	0	NaN	P29692
25.7415	25.8354	25.7413	NaN	NaN	NaN	0	NaN	P30041
25.5927	25.7042	25.7679	NaN	NaN	NaN	0	NaN	P30050
NaN	24.8305	23.6129	NaN	NaN	NaN	0	NaN	P30084
26.3352	26.2165	25.9585	NaN	NaN	23.3728	0	2.79727	P30101
25.173	24.4972	24.8261	NaN	NaN	NaN	0	NaN	P30520
24.2736	NaN	NaN	NaN	NaN	NaN	0	NaN	P31689
NaN	22.2116	21.6921	NaN	NaN	NaN	0	NaN	P31939
24.2616	24.2016	23.6977	NaN	NaN	NaN	0	NaN	P31942
27.2923	26.5058	27.0943	NaN	NaN	NaN	0	NaN	P31943
27.6043	26.9719	27.5788	NaN	26.1875	26.0792	1.68202	1.25168	P31946
23.4616	23.7033	22.3479	NaN	NaN	NaN	0	NaN	P31948
25.9685	25.8849	26.0135	NaN	NaN	NaN	0	NaN	P32119
25.2208	24.7462	25.1879	NaN	NaN	NaN	0	NaN	P32121
25.9561	25.611	25.5889	NaN	NaN	NaN	0	NaN	P33121;Q9UKU0
24.4672	24.0221	24.2691	NaN	NaN	NaN	0	NaN	P33176;Q12840
25.9584	25.787	25.6662	NaN	NaN	NaN	0	NaN	P33241
21.6997	NaN	NaN	NaN	NaN	NaN	0	NaN	P33991;Q9UJA3
24.2973	24.1448	24.1264	NaN	NaN	NaN	0	NaN	P35573
25.6673	25.7589	25.981	NaN	NaN	NaN	0	NaN	P35606
25.2776	25.4383	25.2687	NaN	NaN	NaN	0	NaN	P35611
25.7847	NaN	23.8528	NaN	NaN	NaN	0	NaN	P35998
24.9602	NaN	24.7718	NaN	NaN	NaN	0	NaN	P36507
24.3956	NaN	NaN	NaN	NaN	NaN	0	NaN	P36542
24.4711	24.5811	24.6073	NaN	NaN	NaN	0	NaN	P36543;Q96A05
24.2429	23.6384	24.2281	NaN	NaN	NaN	0	NaN	P36957
25.0445	24.926	25.2407	NaN	NaN	NaN	0	NaN	P37802
24.5507	24.0171	24.3657	NaN	NaN	NaN	0	NaN	P37837
25.3765	24.8621	26.1545	NaN	NaN	NaN	0	NaN	P38159;O75526;Q8N7X1
25.8048	25.8631	25.5678	NaN	NaN	NaN	0	NaN	P38606
21.9335	NaN	NaN	NaN	NaN	NaN	0	NaN	P38646
22.5574	NaN	21.8593	NaN	NaN	NaN	0	NaN	P38919
24.8022	24.9201	24.9074	NaN	NaN	NaN	0	NaN	P39656
23.9059	23.8514	23.6464	NaN	NaN	NaN	0	NaN	P39687;O95626;O43423
NaN	25.1247	23.8088	NaN	NaN	NaN	0	NaN	P39748
25.6133	25.3132	25.7677	NaN	NaN	NaN	0	NaN	P40121
24.9065	25.1741	25.3544	NaN	NaN	NaN	0	NaN	P40227;Q92526
23.9352	24.5449	24.9372	NaN	NaN	NaN	0	NaN	P40763
24.7705	24.3426	NaN	NaN	NaN	NaN	0	NaN	P41091;Q2VIR3
22.6601	NaN	NaN	NaN	NaN	NaN	0	NaN	P41250
23.6272	24.3693	23.3229	NaN	NaN	NaN	0	NaN	P42166
24.5675	24.5298	NaN	NaN	NaN	NaN	0	NaN	P42224
24.8676	24.7165	24.7029	NaN	NaN	NaN	0	NaN	P42331
25.9205	26.6092	26.2025	NaN	NaN	NaN	0	NaN	P42768
22.245	22.7309	22.4538	NaN	NaN	NaN	0	NaN	P43243
NaN	23.9474	NaN	NaN	NaN	NaN	0	NaN	P43250
NaN	20.9311	NaN	NaN	NaN	NaN	0	NaN	P43403
NaN	NaN	23.4858	NaN	NaN	NaN	0	NaN	P43487
NaN	22.8601	NaN	NaN	NaN	NaN	0	NaN	P43686
23.8239	24.4466	24.0626	NaN	NaN	NaN	0	NaN	P45974
23.5713	24.1622	23.7207	NaN	NaN	NaN	0	NaN	P46459
27.9444	27.9936	27.8675	NaN	23.4588	24.1217	1.31628	4.14492	P46940;Q86VI3
NaN	23.8125	22.8674	NaN	NaN	NaN	0	NaN	P46977
26.9736	26.5836	26.6237	NaN	NaN	NaN	0	NaN	P47756
20.624	19.8754	NaN	NaN	NaN	NaN	0	NaN	P47897
24.3855	24.4684	24.5404	NaN	NaN	NaN	0	NaN	P48059
25.2393	24.8137	25.3987	NaN	NaN	NaN	0	NaN	P48426
25.0416	25.6291	25.8477	NaN	NaN	NaN	0	NaN	P48444
NaN	22.9464	NaN	NaN	NaN	NaN	0	NaN	P48556
25.2801	25.1837	24.1309	NaN	NaN	NaN	0	NaN	P49257
NaN	NaN	17.7646	NaN	NaN	NaN	0	NaN	P49327
24.4096	24.2444	23.6781	NaN	NaN	NaN	0	NaN	P49368
NaN	26.4638	NaN	NaN	NaN	NaN	0	NaN	P49756
24.2479	NaN	24.0902	NaN	NaN	NaN	0	NaN	P49773
23.0076	23.2065	22.5051	NaN	NaN	NaN	0	NaN	P49902
23.7273	24.1029	23.6741	NaN	NaN	NaN	0	NaN	P50416
27.9238	27.8052	26.9646	NaN	25.3969	24.8531	1.96335	2.43954	P50552
24.8119	23.3735	24.8094	NaN	NaN	23.1865	0	1.14503	P50570;Q05193
20.9001	21.2173	21.6038	NaN	NaN	NaN	0	NaN	P50990
25.1901	24.7467	24.8192	NaN	NaN	NaN	0	NaN	P50991
26.2409	27.1605	27.0171	NaN	25.2053	24.989	1.74896	1.70898	P50995;P27216
24.7376	24.3213	24.3265	NaN	NaN	NaN	0	NaN	P51572
24.7479	24.9665	24.5732	NaN	NaN	NaN	0	NaN	P51610;Q9Y5Z7
22.7237	24.8727	23.2401	NaN	NaN	NaN	0	NaN	P51692;P42229
25.5823	25.6154	25.7495	NaN	NaN	NaN	0	NaN	P51858
24.6646	24.0559	24.5343	NaN	NaN	NaN	0	NaN	P51991
28.1572	28.378	28.5426	26.8055	26.9959	26.8798	2.82998	1.46551	P52209
25.4164	24.5147	25.1823	NaN	NaN	NaN	0	NaN	P52597
26.8238	27.5134	26.6958	NaN	25.3502	25.2227	1.78177	1.72457	P52790
24.3975	23.5986	24.2078	NaN	NaN	21.7951	0	2.27288	P53396
24.9469	24.6638	24.2139	NaN	NaN	NaN	0	NaN	P53618
22.6917	NaN	NaN	NaN	NaN	NaN	0	NaN	P54709
26.4955	27.0051	26.9432	NaN	NaN	21.3816	0	5.43298	P55072
22.3416	NaN	23.1396	NaN	NaN	NaN	0	NaN	P55084
24.7968	25.4077	25.0228	NaN	NaN	NaN	0	NaN	P55209
21.826	21.85	22.575	NaN	NaN	NaN	0	NaN	P55957
NaN	NaN	23.2989	NaN	NaN	NaN	0	NaN	P60228
29.5504	29.2975	29.3361	27.5427	27.4234	27.8469	3.1495	1.79037	P60660;P14649
31.3791	31.2827	31.2885	28.99	29.7031	30.0493	1.52663	1.73594	P60709;P63261;Q9BYX7
23.3279	24.8557	23.9401	NaN	NaN	21.766	0	2.27518	P60842
26.7833	27.2814	24.9492	NaN	NaN	NaN	0	NaN	P60866
26.1587	26.2739	26.3952	NaN	24.9911	24.6922	1.48585	1.43428	P61019;Q8WUD1
26.2689	26.6398	27.0589	NaN	23.4117	23.8742	2.3616	3.0129	P61158;Q9P1U1;Q9C0K3
27.507	27.6165	27.6168	25.7333	25.4595	25.7699	3.05132	1.92587	P61160
NaN	21.753	NaN	NaN	NaN	NaN	0	NaN	P61247
NaN	NaN	22.3428	NaN	NaN	NaN	0	NaN	P61254;Q9UNX3
24.0795	23.7842	24.0057	NaN	NaN	NaN	0	NaN	P61421
24.9008	NaN	NaN	NaN	NaN	NaN	0	NaN	P61619;Q9H9S3
27.9259	28.2044	28.2933	NaN	NaN	23.8425	0	4.2987	P61978
NaN	24.8304	24.3973	NaN	NaN	NaN	0	NaN	P61981
26.3682	NaN	25.9178	NaN	NaN	NaN	0	NaN	P62140
NaN	22.0102	21.3324	NaN	NaN	NaN	0	NaN	P62195
25.1045	24.9621	25.0694	NaN	NaN	NaN	0	NaN	P62244
26.8834	26.6983	26.3963	NaN	NaN	25.3046	0	1.35471	P62258
23.8775	NaN	NaN	NaN	NaN	NaN	0	NaN	P62269
NaN	25.5608	25.3774	NaN	NaN	NaN	0	NaN	P62314
25.1681	24.8669	25.0121	NaN	NaN	NaN	0	NaN	P62316
26.4396	26.5671	NaN	NaN	25.3139	25.2491	1.95557	1.22183	P62318
28.1735	28.3892	28.1101	NaN	NaN	NaN	0	NaN	P62328
24.1746	NaN	NaN	NaN	NaN	NaN	0	NaN	P62333
NaN	21.5512	NaN	NaN	NaN	NaN	0	NaN	P62424
NaN	23.656	23.7681	NaN	NaN	NaN	0	NaN	P62701
24.1807	NaN	24.1065	NaN	NaN	NaN	0	NaN	P67775;P62714
25.8512	25.189	25.3862	NaN	NaN	NaN	0	NaN	P62753
27.2528	27.3639	27.4335	NaN	NaN	NaN	0	NaN	P62873;P16520
26.9902	26.9749	NaN	NaN	NaN	NaN	0	NaN	P62879;Q9HAV0
25.9102	25.8205	25.6091	NaN	NaN	NaN	0	NaN	P62942
24.7188	25.2386	25.1433	NaN	NaN	NaN	0	NaN	P62993
23.6086	23.6487	24.0155	NaN	NaN	NaN	0	NaN	P63010
23.9745	NaN	NaN	NaN	NaN	NaN	0	NaN	P63279
NaN	NaN	24.7941	NaN	NaN	NaN	0	NaN	P68371;Q3ZCM7
23.5776	23.4616	23.9009	NaN	NaN	NaN	0	NaN	P78371
28.559	29.1578	29.4377	NaN	NaN	27.5074	0	1.54409	P80511
23.4458	23.012	NaN	NaN	NaN	NaN	0	NaN	P82979
25.7709	26.2836	25.9794	NaN	NaN	NaN	0	NaN	P84095
24.5369	24.8201	26.3029	NaN	NaN	NaN	0	NaN	P98171
24.4103	24.7345	24.5793	NaN	NaN	NaN	0	NaN	P98179
24.5836	NaN	NaN	NaN	NaN	NaN	0	NaN	Q01081;Q8WU68
29.8853	30.0712	29.8923	NaN	NaN	25.5457	0	4.40395	Q01082
24.9045	25.1976	24.9753	NaN	NaN	NaN	0	NaN	Q01105;P0DME0
NaN	24.2792	24.5326	NaN	NaN	NaN	0	NaN	Q01432
27.5242	27.2174	27.8928	NaN	NaN	24.8323	0	2.71246	Q01518
NaN	25.2137	25.2737	NaN	NaN	NaN	0	NaN	Q01844
24.8981	25.1902	NaN	NaN	NaN	NaN	0	NaN	Q02543
25.0636	NaN	23.193	NaN	NaN	NaN	0	NaN	Q02878
NaN	19.2572	NaN	NaN	NaN	NaN	0	NaN	Q02880
23.8234	NaN	NaN	NaN	NaN	NaN	0	NaN	Q03519
NaN	24.812	NaN	NaN	NaN	NaN	0	NaN	Q04206
25.2542	25.391	24.91	NaN	NaN	NaN	0	NaN	Q04446
23.2341	NaN	NaN	NaN	NaN	NaN	0	NaN	Q04837
23.145	22.6461	22.1035	NaN	NaN	NaN	0	NaN	Q06187
25.1617	25.3039	25.1177	NaN	NaN	NaN	0	NaN	Q06323
27.2268	27.0324	27.0557	NaN	NaN	NaN	0	NaN	Q06830
NaN	24.6606	NaN	NaN	NaN	NaN	0	NaN	Q07020
24.9744	25.196	24.6328	NaN	NaN	22.4483	0	2.48606	Q07666;Q5VWX1
24.8248	25.1964	25.7062	NaN	NaN	NaN	0	NaN	Q07960
23.9563	23.9605	23.7552	NaN	NaN	NaN	0	NaN	Q08209;P16298;P48454
26.0286	26.5813	26.7617	24.1556	25.0669	25.2109	1.72212	1.64606	Q08477;P78329;Q9HBI6;Q9HCS2;P98187
26.722	26.7671	27.0207	NaN	NaN	NaN	0	NaN	Q09666
25.0115	24.6172	23.3257	NaN	NaN	NaN	0	NaN	Q0VD83
24.2725	23.7921	23.8859	NaN	NaN	NaN	0	NaN	Q12905
23.0128	23.8113	23.6616	NaN	NaN	NaN	0	NaN	Q12906
24.1885	24.3861	24.4572	NaN	NaN	NaN	0	NaN	Q12907
22.0148	NaN	23.7785	NaN	NaN	NaN	0	NaN	Q12913
25.0401	24.6052	NaN	NaN	NaN	NaN	0	NaN	Q13043
24.0298	24.1281	23.7593	NaN	NaN	NaN	0	NaN	Q13045
NaN	24.2513	24.059	NaN	NaN	NaN	0	NaN	Q13148
NaN	24.7996	NaN	NaN	NaN	NaN	0	NaN	Q13151
26.6591	26.5766	26.2513	NaN	NaN	NaN	0	NaN	Q13185;P83916
NaN	NaN	22.4303	NaN	NaN	NaN	0	NaN	Q13200
25.7213	25.2694	24.9453	NaN	NaN	NaN	0	NaN	Q13303;Q14722
25.0575	24.9706	25.5327	NaN	NaN	NaN	0	NaN	Q13451
24.969	24.6764	24.8791	NaN	NaN	NaN	0	NaN	Q13464
24.2801	23.7849	23.835	NaN	NaN	NaN	0	NaN	Q13561
24.2867	24.9274	25.0485	NaN	NaN	NaN	0	NaN	Q13576
27.3546	27.1995	27.1991	NaN	NaN	22.7879	0	4.46322	Q13813
NaN	24.0171	NaN	NaN	NaN	NaN	0	NaN	Q13951
NaN	NaN	26.6473	NaN	NaN	NaN	0	NaN	Q14103
25.0563	25.3206	24.9576	NaN	NaN	NaN	0	NaN	Q14141;Q92599
NaN	NaN	23.0531	NaN	NaN	NaN	0	NaN	Q14152
22.8118	23.2045	23.2188	NaN	NaN	NaN	0	NaN	Q14204
NaN	NaN	24.5874	NaN	NaN	NaN	0	NaN	Q14240
23.8954	23.9915	23.6224	NaN	NaN	NaN	0	NaN	Q14344
24.1761	23.556	23.4631	NaN	NaN	21.6492	0	2.08257	Q14683
23.8462	24.0555	23.6759	NaN	NaN	NaN	0	NaN	Q14728
27.5304	26.8323	27.9588	24.295	22.8981	23.1637	2.63847	3.98825	Q14764
25.9692	26.076	25.8218	NaN	24.6469	NaN	0	1.30876	Q14847
23.1766	23.6366	21.5238	NaN	NaN	NaN	0	NaN	Q14974
26.9459	26.5625	27.0723	NaN	NaN	22.3256	0	4.53463	Q14980
NaN	24.1061	NaN	NaN	NaN	NaN	0	NaN	Q15005
22.8384	23.1345	22.3616	NaN	NaN	NaN	0	NaN	Q15046
24.0213	23.2135	24.2694	NaN	NaN	NaN	0	NaN	Q15052
NaN	NaN	22.4486	NaN	NaN	NaN	0	NaN	Q15067
23.2047	23.128	22.5013	NaN	NaN	NaN	0	NaN	Q15075
24.1545	24.2842	24.6528	NaN	NaN	NaN	0	NaN	Q15084
26.8083	26.7082	26.515	NaN	NaN	22.0415	0	4.63564	Q15149
NaN	24.5324	22.9263	NaN	NaN	NaN	0	NaN	Q15233
25.2915	25.359	25.7012	NaN	NaN	NaN	0	NaN	Q15365;P57721;P57723
23.8979	24.8699	26.5812	NaN	NaN	NaN	0	NaN	Q15366
22.9389	24.4042	23.9369	NaN	NaN	NaN	0	NaN	Q15393
28.588	27.2451	28.9847	NaN	NaN	NaN	0	NaN	Q15418;Q9UK32
NaN	NaN	23.1301	NaN	NaN	NaN	0	NaN	Q15631
25.0285	NaN	24.9086	NaN	NaN	NaN	0	NaN	Q15637
21.7565	22.3909	21.9167	NaN	NaN	NaN	0	NaN	Q15717;Q12926;P26378
NaN	25.2024	NaN	NaN	NaN	NaN	0	NaN	Q15813
24.8435	25.1409	24.772	NaN	NaN	NaN	0	NaN	Q15833
25.1627	25.04	25.3349	NaN	NaN	NaN	0	NaN	Q16181;Q6ZU15
NaN	NaN	23.1903	NaN	NaN	NaN	0	NaN	Q16401
23.1928	NaN	NaN	NaN	NaN	NaN	0	NaN	Q16512
24.8701	24.5242	24.6724	NaN	NaN	NaN	0	NaN	Q16539
24.7085	25.2947	24.3525	NaN	NaN	NaN	0	NaN	Q16555;Q14195
NaN	24.214	NaN	NaN	NaN	NaN	0	NaN	Q16576
25.5494	26.4587	26.2873	NaN	NaN	NaN	0	NaN	Q16629
23.0053	22.7093	22.8498	NaN	NaN	NaN	0	NaN	Q16666;Q6K0P9
25.4666	24.9804	25.4726	NaN	NaN	NaN	0	NaN	Q16769
24.0589	24.0922	23.9196	NaN	NaN	NaN	0	NaN	Q16851
25.1893	25.5115	23.8593	NaN	NaN	NaN	0	NaN	Q1KMD3
24.3162	24.2638	24.1228	NaN	NaN	NaN	0	NaN	Q32MZ4;Q9Y608
23.1547	23.2269	23.4035	NaN	NaN	NaN	0	NaN	Q53EL6
NaN	NaN	24.5087	NaN	NaN	NaN	0	NaN	Q53GQ0
25.0135	24.7513	25.5051	NaN	NaN	NaN	0	NaN	Q5JTV8
23.9627	23.8442	23.9051	NaN	NaN	NaN	0	NaN	Q5JWF2
24.9402	NaN	NaN	NaN	NaN	NaN	0	NaN	Q5T9A4
23.9919	24.0772	24.1061	NaN	NaN	NaN	0	NaN	Q5TEJ8
NaN	NaN	22.7288	NaN	NaN	NaN	0	NaN	Q6IBS0;Q12792
21.9179	22.9816	23.1855	NaN	NaN	NaN	0	NaN	Q6P2Q9
24.9502	24.7702	25.3105	NaN	NaN	NaN	0	NaN	Q6PI73
NaN	23.7543	23.4516	NaN	NaN	NaN	0	NaN	Q6PML9
26.1018	25.9187	26.1431	NaN	NaN	NaN	0	NaN	Q6WKZ4;Q7L804
24.356	24.129	23.9392	NaN	NaN	NaN	0	NaN	Q6ZNJ1
22.862	NaN	NaN	NaN	NaN	NaN	0	NaN	Q6ZUJ8
22.3295	21.1383	20.9207	NaN	NaN	NaN	0	NaN	Q7KZF4
NaN	24.1921	NaN	NaN	NaN	NaN	0	NaN	Q7L1Q6
NaN	24.6982	NaN	NaN	NaN	NaN	0	NaN	Q7L591
23.2452	23.3705	NaN	NaN	NaN	NaN	0	NaN	Q7L5N7
26.0042	NaN	25.4867	NaN	NaN	NaN	0	NaN	Q7Z5R6;Q70E73
NaN	NaN	23.926	NaN	NaN	NaN	0	NaN	Q86VP6;O75155
NaN	NaN	23.9213	NaN	NaN	NaN	0	NaN	Q86WV6
24.6155	25.363	24.8611	NaN	NaN	NaN	0	NaN	Q86YV0
24.3276	24.3549	24.1587	NaN	NaN	NaN	0	NaN	Q8IZ83
23.8045	23.8865	23.552	NaN	NaN	NaN	0	NaN	Q8N8A2
21.865	22.38	NaN	NaN	NaN	NaN	0	NaN	Q8NE71
NaN	NaN	21.9697	NaN	NaN	NaN	0	NaN	Q8NF50
NaN	23.575	23.2764	NaN	NaN	NaN	0	NaN	Q8NF91
23.454	24.1088	25.0534	NaN	NaN	NaN	0	NaN	Q8TAQ2
23.2173	23.7104	23.5109	NaN	NaN	NaN	0	NaN	Q8TD19
NaN	23.6128	22.3887	NaN	NaN	NaN	0	NaN	Q8TDZ2
24.9665	24.4699	24.4981	NaN	21.7617	NaN	0	2.88317	Q8WUM4
25.0165	24.9043	24.8838	NaN	NaN	23.6699	0	1.26496	Q8WXF1
24.4826	23.933	24.4415	NaN	NaN	NaN	0	NaN	Q92556
24.2284	23.9956	24.5764	NaN	NaN	NaN	0	NaN	Q92604
22.9663	24.3096	25.1836	NaN	NaN	NaN	0	NaN	Q92608
24.0233	23.746	22.9837	NaN	NaN	NaN	0	NaN	Q92614
22.8138	NaN	NaN	NaN	NaN	NaN	0	NaN	Q92616
NaN	NaN	22.8888	NaN	NaN	NaN	0	NaN	Q92619
23.7835	23.386	22.9847	NaN	NaN	NaN	0	NaN	Q92835;Q7Z7G1
25.4421	25.7626	25.6823	NaN	NaN	23.3898	0	2.23918	Q92841
NaN	22.1881	NaN	NaN	NaN	NaN	0	NaN	Q92878
26.1768	26.4199	26.0655	NaN	NaN	NaN	0	NaN	Q92888
NaN	23.4433	22.7585	NaN	NaN	NaN	0	NaN	Q92905
26.2329	26.6921	26.6258	NaN	NaN	NaN	0	NaN	Q92945
NaN	23.4228	NaN	NaN	NaN	NaN	0	NaN	Q92974
24.7138	24.0883	23.6249	NaN	NaN	NaN	0	NaN	Q93009
24.2523	24.83	24.4689	NaN	NaN	NaN	0	NaN	Q93033
26.6921	26.3575	25.7674	NaN	NaN	NaN	0	NaN	Q93084
26.5333	26.4271	26.325	NaN	NaN	NaN	0	NaN	Q96AE4
24.4165	24.7177	24.4335	NaN	NaN	NaN	0	NaN	Q96B97
24.6983	24.9217	24.5587	NaN	NaN	NaN	0	NaN	Q96CX2
24.299	24.057	24.069	NaN	NaN	NaN	0	NaN	Q96F07
23.7108	NaN	25.2483	NaN	NaN	NaN	0	NaN	Q96FW1
23.4747	23.4575	NaN	NaN	NaN	NaN	0	NaN	Q96HC4
22.8088	NaN	22.404	NaN	NaN	NaN	0	NaN	Q96HS1
22.8842	22.946	NaN	NaN	NaN	NaN	0	NaN	Q96L92
NaN	21.7531	22.2869	NaN	NaN	NaN	0	NaN	Q96PK6
23.9127	23.9907	23.583	NaN	NaN	NaN	0	NaN	Q96QH2
25.6093	25.8097	26.0229	NaN	NaN	24.4942	0	1.3198	Q96QK1
24.4493	NaN	24.1694	NaN	NaN	NaN	0	NaN	Q96RU3
27.3846	27.227	27.4835	25.9011	26.6866	25.9927	1.47949	1.17157	Q99536
24.013	24.4906	24.2785	NaN	NaN	NaN	0	NaN	Q99653
24.1568	24.2384	24.0631	NaN	NaN	NaN	0	NaN	Q99829
25.0252	25.2416	24.546	NaN	NaN	NaN	0	NaN	Q99832
23.9126	22.3709	24.0894	NaN	NaN	NaN	0	NaN	Q99873;Q9NR22
23.2336	NaN	NaN	NaN	NaN	NaN	0	NaN	Q99986
24.4834	24.7023	24.5976	NaN	NaN	NaN	0	NaN	Q9BRF8
25.3091	25.4598	24.1612	NaN	NaN	NaN	0	NaN	Q9BRR9;Q53QZ3
25.1472	24.9483	24.9242	NaN	NaN	NaN	0	NaN	Q9BSJ8
26.177	NaN	NaN	NaN	NaN	NaN	0	NaN	Q9BTT0
24.5561	NaN	24.8817	NaN	NaN	NaN	0	NaN	Q9BTV4
27.2275	NaN	26.9072	NaN	NaN	NaN	0	NaN	Q9BUI4
24.0043	24.5707	24.2043	NaN	NaN	NaN	0	NaN	Q9BUJ2
23.0218	NaN	NaN	NaN	NaN	NaN	0	NaN	Q9BUQ8
23.4003	24.4114	NaN	NaN	NaN	NaN	0	NaN	Q9BXS5;Q9Y6Q5
NaN	NaN	24.1607	NaN	NaN	NaN	0	NaN	Q9BZJ0
NaN	24.7419	NaN	NaN	NaN	NaN	0	NaN	Q9H0E2
NaN	24.4065	23.9362	NaN	NaN	NaN	0	NaN	Q9H3N1
24.9933	24.6932	24.3314	NaN	NaN	NaN	0	NaN	Q9H3Z4
NaN	23.736	23.2585	NaN	NaN	NaN	0	NaN	Q9H444
23.7621	23.8172	24.2127	NaN	NaN	NaN	0	NaN	Q9H4A4
24.9556	25.3199	24.8287	NaN	NaN	NaN	0	NaN	Q9H4E7
25.8461	25.5481	25.4474	NaN	NaN	NaN	0	NaN	Q9H4G4
25.5949	25.63	26.1673	NaN	23.9824	24.4838	1.46109	1.56425	Q9H4M9;Q9NZN4
23.4298	NaN	NaN	NaN	NaN	NaN	0	NaN	Q9H9B4
NaN	NaN	24.1096	NaN	NaN	NaN	0	NaN	Q9HB71
NaN	NaN	23.3671	NaN	NaN	NaN	0	NaN	Q9HBI0
24.1987	23.9864	24.1713	NaN	NaN	NaN	0	NaN	Q9NPA2
24.6589	24.8201	24.9955	NaN	NaN	NaN	0	NaN	Q9NR45
22.1177	22.1077	NaN	NaN	NaN	NaN	0	NaN	Q9NSD9
25.2717	25.2343	25.5194	NaN	NaN	NaN	0	NaN	Q9NTJ5
24.4437	24.6132	24.5605	NaN	NaN	NaN	0	NaN	Q9NUL3
24.0366	23.6827	25.0556	NaN	NaN	NaN	0	NaN	Q9NUQ9
24.7152	24.8761	NaN	NaN	NaN	NaN	0	NaN	Q9NUV9;Q6P9H5
24.0053	NaN	NaN	NaN	NaN	NaN	0	NaN	Q9NYL9
21.237	NaN	NaN	NaN	NaN	NaN	0	NaN	Q9NYU2;Q9NYU1
NaN	23.649	23.4801	NaN	NaN	NaN	0	NaN	Q9P0J0
23.6876	NaN	23.833	NaN	NaN	NaN	0	NaN	Q9P107
NaN	24.72	25.0089	NaN	NaN	NaN	0	NaN	Q9P258
NaN	25.6781	NaN	NaN	NaN	NaN	0	NaN	Q9P265;Q14689
25.1094	24.7783	NaN	NaN	NaN	NaN	0	NaN	Q9UBQ0
NaN	23.6532	23.2187	NaN	NaN	NaN	0	NaN	Q9UBW5
25.1304	24.3829	25.3371	NaN	NaN	NaN	0	NaN	Q9UEY8
23.8626	NaN	23.9748	NaN	NaN	NaN	0	NaN	Q9UGI8
NaN	NaN	24.257	NaN	NaN	NaN	0	NaN	Q9UHD8
NaN	22.9736	NaN	NaN	NaN	NaN	0	NaN	Q9UHY1
23.2641	24.1475	23.204	NaN	NaN	NaN	0	NaN	Q9UJ70
26.2411	26.7627	26.2886	NaN	NaN	NaN	0	NaN	Q9UJU6
24.1528	23.5189	23.5727	NaN	NaN	NaN	0	NaN	Q9UKM9
NaN	23.3144	NaN	NaN	NaN	NaN	0	NaN	Q9UKX7
25.0107	25.1464	24.7467	NaN	NaN	NaN	0	NaN	Q9UL46
NaN	24.9733	25.0309	NaN	NaN	NaN	0	NaN	Q9ULH1;O43150
25.7993	25.8739	25.8797	NaN	NaN	NaN	0	NaN	Q9ULZ3
24.326	24.3885	NaN	NaN	NaN	NaN	0	NaN	Q9UMS4
25.0545	23.5104	24.1473	NaN	NaN	23.0508	0	1.18661	Q9UQE7
25.3217	25.0918	24.7546	NaN	NaN	NaN	0	NaN	Q9Y228
23.938	23.9726	23.4359	NaN	NaN	NaN	0	NaN	Q9Y262
25.1548	25.2099	25.1785	NaN	NaN	NaN	0	NaN	Q9Y265
23.8322	NaN	23.6137	NaN	NaN	NaN	0	NaN	Q9Y2Z0
25.558	26.0135	25.5134	NaN	NaN	NaN	0	NaN	Q9Y336
23.9569	24.0186	24.1116	NaN	NaN	NaN	0	NaN	Q9Y376
24.4185	NaN	23.7044	NaN	NaN	NaN	0	NaN	Q9Y383;Q9NQ29
26.8551	25.8508	26.418	NaN	NaN	NaN	0	NaN	Q9Y394
26.0409	NaN	NaN	NaN	NaN	NaN	0	NaN	Q9Y3I0
24.7768	25.426	24.6214	NaN	NaN	NaN	0	NaN	Q9Y3L5
25.7613	25.8776	26.1293	NaN	NaN	24.8506	0	1.07214	Q9Y3Z3
NaN	21.1427	NaN	NaN	NaN	NaN	0	NaN	Q9Y5B9
NaN	23.383	NaN	NaN	NaN	NaN	0	NaN	Q9Y5L0
22.9435	NaN	NaN	NaN	NaN	NaN	0	NaN	Q9Y5M8
24.2055	24.1855	23.9	NaN	NaN	NaN	0	NaN	Q9Y678
25.1442	25.8643	24.6721	NaN	NaN	NaN	0	NaN	Q9Y6C9

## Sheet: PBMC(batch2) vs NC
Log2(LFQ intensity)																				-Log Welch's T-test p-value	Welch's T-test Difference	uniprot IDs
PBMC4	PBMC5	PBMC6	PBMC7	PBMC8	PBMC9	PBMC10	PBMC11	PBMC12	PBMC13	PBMC14	PBMC15	PBMCNC4	PBMCNC5	PBMCNC6	PBMCNC7	PBMCNC8	PBMCNC9	PBMCNC10	PBMCNC11
NaN	NaN	NaN	NaN	NaN	23.473	NaN	22.9464	NaN	NaN	NaN	NaN	NaN	NaN	NaN	NaN	NaN	NaN	NaN	NaN	0	NaN	A0FGR8
NaN	NaN	NaN	NaN	23.2864	22.9702	23.7792	23.6733	23.666	23.581	24.1384	23.9184	NaN	NaN	NaN	NaN	NaN	NaN	NaN	NaN	0	NaN	A2RUS2
NaN	NaN	NaN	NaN	22.3989	22.1426	22.4542	23.0532	NaN	NaN	22.4022	NaN	NaN	NaN	NaN	NaN	NaN	NaN	NaN	NaN	0	NaN	A6NHR9
NaN	NaN	NaN	NaN	24.432	23.7892	22.7771	24.3224	NaN	21.1083	22.118	NaN	NaN	NaN	NaN	NaN	NaN	NaN	NaN	NaN	0	NaN	B0I1T2
NaN	NaN	NaN	NaN	NaN	24.014	NaN	25.0718	25.5903	NaN	25.1696	23.5736	NaN	NaN	NaN	NaN	NaN	NaN	NaN	NaN	0	NaN	O00116
NaN	NaN	NaN	NaN	23.4621	23.878	24.3009	23.9547	24.1422	23.9646	23.3357	23.2207	NaN	NaN	NaN	NaN	NaN	NaN	NaN	NaN	0	NaN	O00148
NaN	NaN	NaN	NaN	NaN	24.8655	NaN	24.1307	25.2157	25.1337	24.4111	24.5413	NaN	NaN	NaN	NaN	NaN	NaN	NaN	NaN	0	NaN	O00151
NaN	NaN	NaN	NaN	22.5394	22.7698	22.7075	NaN	NaN	NaN	NaN	22.3612	NaN	NaN	NaN	NaN	NaN	NaN	NaN	NaN	0	NaN	O00160
NaN	NaN	NaN	NaN	24.4559	25.0829	24.3032	24.4983	NaN	NaN	NaN	23.6576	NaN	NaN	NaN	NaN	NaN	NaN	NaN	NaN	0	NaN	O00161
NaN	NaN	NaN	NaN	NaN	23.5457	24.2302	24.232	NaN	NaN	NaN	24.374	NaN	NaN	NaN	NaN	NaN	NaN	NaN	NaN	0	NaN	O00170
NaN	24.5307	NaN	24.1139	25.3142	25.3583	26.4707	26.6628	25.3909	24.9448	25.3996	25.5847	NaN	NaN	NaN	NaN	NaN	NaN	NaN	NaN	0	NaN	O00182;Q6DKI2;Q3B8N2
NaN	NaN	NaN	NaN	23.3659	NaN	22.7347	NaN	NaN	NaN	NaN	NaN	NaN	NaN	NaN	NaN	NaN	NaN	NaN	NaN	0	NaN	O00186
NaN	NaN	NaN	NaN	24.0203	24.0839	23.8498	NaN	24.6253	24.0188	NaN	23.919	NaN	NaN	NaN	NaN	NaN	NaN	NaN	NaN	0	NaN	O00194
NaN	NaN	NaN	NaN	NaN	NaN	24.1017	23.8309	24.2722	24.5564	24.2562	23.9524	NaN	NaN	NaN	NaN	NaN	NaN	NaN	NaN	0	NaN	O00206
NaN	NaN	NaN	NaN	NaN	NaN	NaN	NaN	25.5917	25.7697	NaN	NaN	NaN	NaN	NaN	NaN	NaN	NaN	NaN	NaN	0	NaN	O00241
25.7592	NaN	25.6199	NaN	NaN	NaN	NaN	NaN	NaN	NaN	NaN	NaN	NaN	NaN	NaN	NaN	NaN	NaN	NaN	NaN	0	NaN	O00264
NaN	NaN	NaN	NaN	24.2771	24.3911	24.9914	25.1478	24.5643	24.9474	24.6831	24.8043	NaN	NaN	NaN	NaN	NaN	NaN	NaN	NaN	0	NaN	O00299
NaN	NaN	NaN	NaN	NaN	NaN	NaN	NaN	NaN	NaN	NaN	31.2128	NaN	NaN	NaN	NaN	NaN	NaN	NaN	NaN	0	NaN	O00329
NaN	NaN	NaN	NaN	23.3819	23.0486	24.2519	24.1366	24.4641	24.4033	24.1005	24.1503	NaN	NaN	NaN	NaN	NaN	NaN	NaN	NaN	0	NaN	O00391
NaN	NaN	NaN	NaN	23.3024	23.3467	24.2845	24.6192	NaN	21.8103	23.3988	24.5005	NaN	NaN	NaN	NaN	NaN	NaN	NaN	NaN	0	NaN	O00571;Q9NQI0
NaN	NaN	NaN	NaN	26.6415	26.6023	27.1738	27.1534	27.1721	26.852	27.0679	27.2382	NaN	NaN	NaN	NaN	NaN	NaN	NaN	NaN	0	NaN	O00602
NaN	NaN	NaN	NaN	NaN	23.8461	NaN	NaN	NaN	NaN	23.2426	23.2785	NaN	NaN	NaN	NaN	NaN	NaN	NaN	NaN	0	NaN	O00743
NaN	NaN	NaN	NaN	NaN	29.408	30.2738	NaN	28.6168	29.1377	29.6726	29.6774	NaN	NaN	NaN	NaN	NaN	NaN	NaN	NaN	0	NaN	O14529;P39880
NaN	26.0455	26.9384	26.8823	25.8991	25.7031	25.7103	26.0951	26.7829	26.6313	25.9422	25.9991	NaN	NaN	NaN	NaN	NaN	NaN	NaN	NaN	0	NaN	O14672
NaN	NaN	NaN	NaN	NaN	NaN	NaN	23.2073	NaN	NaN	23.3155	NaN	NaN	NaN	NaN	NaN	NaN	NaN	NaN	NaN	0	NaN	O14735
NaN	NaN	NaN	NaN	23.8579	24.0207	24.3657	24.3824	24.5243	24.6571	24.3965	NaN	NaN	NaN	NaN	NaN	NaN	NaN	NaN	NaN	0	NaN	O14744
NaN	NaN	NaN	NaN	NaN	NaN	23.6505	24.1617	NaN	NaN	NaN	NaN	NaN	NaN	NaN	NaN	NaN	NaN	NaN	NaN	0	NaN	O14879
NaN	NaN	25.374	NaN	25.1232	25.0693	23.9877	23.8007	NaN	NaN	24.2186	24.3964	NaN	NaN	NaN	NaN	NaN	NaN	NaN	NaN	0	NaN	O14880
NaN	NaN	NaN	NaN	NaN	NaN	NaN	NaN	NaN	NaN	NaN	22.7517	NaN	NaN	NaN	NaN	NaN	NaN	NaN	NaN	0	NaN	O14920;O15111
NaN	NaN	NaN	NaN	25.4901	25.5575	25.9149	25.919	25.1019	25.257	25.1257	25.3449	NaN	NaN	NaN	NaN	NaN	NaN	NaN	NaN	0	NaN	O14950;P19105
NaN	NaN	NaN	NaN	22.4923	22.4626	NaN	NaN	NaN	NaN	NaN	NaN	NaN	NaN	NaN	NaN	NaN	NaN	NaN	NaN	0	NaN	O14980
NaN	NaN	NaN	24.4169	25.1534	24.9389	25.6574	25.8673	25.8919	25.5031	25.7162	25.6436	NaN	NaN	NaN	NaN	NaN	NaN	NaN	NaN	0	NaN	O15031
NaN	NaN	NaN	25.0587	26.7534	26.9114	27.6641	27.7754	26.9525	26.7216	27.3977	27.3843	NaN	25.9908	NaN	NaN	25.6218	26.0576	NaN	NaN	2.26677	1.06763	O15143
NaN	NaN	NaN	NaN	25.8946	26.0667	27.055	27.0208	25.9184	26.0075	26.4081	26.304	NaN	NaN	NaN	NaN	NaN	NaN	NaN	NaN	0	NaN	O15144
NaN	NaN	NaN	NaN	26.5363	26.0426	27.3597	27.6418	26.5519	26.5545	26.8135	27.0768	NaN	NaN	NaN	NaN	NaN	NaN	NaN	NaN	0	NaN	O15145
NaN	NaN	NaN	NaN	26.0504	25.7307	26.1379	26.5017	26.2409	26.0249	NaN	NaN	NaN	NaN	NaN	NaN	NaN	NaN	NaN	NaN	0	NaN	O15162
25.1899	25.4799	24.9109	24.9932	25.4273	25.8075	25.0227	24.7731	25.3058	24.6739	24.8968	24.8991	NaN	NaN	NaN	NaN	NaN	NaN	NaN	NaN	0	NaN	O15173
NaN	NaN	NaN	NaN	NaN	23.0636	NaN	NaN	NaN	NaN	NaN	NaN	NaN	NaN	NaN	NaN	NaN	NaN	NaN	NaN	0	NaN	O15269
27.9442	27.007	29.0468	28.8845	28.9532	28.5894	29.2933	29.3132	30.3954	29.3784	30.3683	30.3342	NaN	NaN	NaN	NaN	NaN	NaN	NaN	NaN	0	NaN	O15389
NaN	NaN	NaN	NaN	24.5677	24.5129	24.4775	NaN	24.3244	24.4345	24.5366	NaN	NaN	NaN	NaN	NaN	NaN	NaN	NaN	NaN	0	NaN	O15400
NaN	NaN	NaN	NaN	25.5589	25.6508	25.8528	26.3028	26.2967	26.3253	26.4765	26.1674	NaN	NaN	NaN	NaN	NaN	NaN	NaN	NaN	0	NaN	O15427
NaN	NaN	NaN	NaN	26.2496	26.2194	26.8904	26.3613	26.0558	26.1277	26.5871	26.3752	NaN	NaN	NaN	NaN	NaN	NaN	NaN	NaN	0	NaN	O15511
NaN	NaN	NaN	NaN	24.1873	23.9129	NaN	23.6244	NaN	NaN	NaN	NaN	NaN	NaN	NaN	NaN	NaN	NaN	NaN	NaN	0	NaN	O15553
NaN	NaN	NaN	NaN	25.4069	25.3112	26.0674	25.6383	24.6777	24.9279	25.4385	25.5148	NaN	NaN	NaN	NaN	NaN	NaN	NaN	NaN	0	NaN	O43143;Q14562
NaN	NaN	NaN	NaN	NaN	NaN	23.0857	22.9416	NaN	23.4218	23.0956	23.2296	NaN	NaN	NaN	NaN	NaN	NaN	NaN	NaN	0	NaN	O43169
NaN	NaN	NaN	NaN	23.0175	NaN	NaN	NaN	NaN	NaN	NaN	NaN	NaN	NaN	NaN	NaN	NaN	NaN	NaN	NaN	0	NaN	O43242
NaN	NaN	NaN	NaN	NaN	NaN	23.7882	NaN	NaN	NaN	NaN	NaN	NaN	NaN	NaN	NaN	NaN	NaN	NaN	NaN	0	NaN	O43684
26.6705	26.7742	26.8251	26.8335	27.6802	27.6274	28.0078	27.8344	27.8789	27.7938	27.8596	27.3203	NaN	NaN	NaN	NaN	NaN	NaN	NaN	NaN	0	NaN	O43707
NaN	NaN	NaN	NaN	NaN	24.6965	NaN	NaN	NaN	23.1485	23.5409	NaN	NaN	NaN	NaN	NaN	NaN	NaN	NaN	NaN	0	NaN	O43772
NaN	NaN	NaN	NaN	NaN	NaN	24.2441	24.3566	24.2176	NaN	24.3245	NaN	NaN	NaN	NaN	NaN	NaN	NaN	NaN	NaN	0	NaN	O43809
NaN	NaN	NaN	NaN	23.5845	23.5897	23.8774	23.2068	NaN	NaN	23.6891	23.9087	NaN	NaN	NaN	NaN	NaN	NaN	NaN	NaN	0	NaN	O43815
NaN	NaN	NaN	NaN	23.8017	NaN	NaN	NaN	NaN	NaN	NaN	NaN	NaN	NaN	NaN	NaN	NaN	NaN	NaN	NaN	0	NaN	O43865;Q96HN2
NaN	NaN	NaN	NaN	23.9795	NaN	NaN	NaN	NaN	NaN	23.662	23.7298	NaN	NaN	NaN	NaN	NaN	NaN	NaN	NaN	0	NaN	O60216;Q9H4I0
NaN	NaN	NaN	NaN	25.0024	24.5966	NaN	24.533	24.6656	NaN	NaN	24.9117	NaN	NaN	NaN	NaN	NaN	NaN	NaN	NaN	0	NaN	O60234;P60983
24.4893	NaN	23.8662	25.365	27.4151	27.3848	27.8346	27.975	27.4082	27.3443	27.5942	27.8548	NaN	NaN	NaN	NaN	NaN	NaN	NaN	NaN	0	NaN	O60449
NaN	NaN	NaN	NaN	NaN	NaN	24.6262	24.1988	24.7785	24.7587	24.3957	24.3969	NaN	NaN	NaN	NaN	NaN	NaN	NaN	NaN	0	NaN	O60486
NaN	NaN	24.3071	NaN	NaN	NaN	NaN	NaN	NaN	NaN	NaN	NaN	NaN	NaN	NaN	NaN	NaN	NaN	NaN	NaN	0	NaN	O60488
NaN	NaN	NaN	NaN	NaN	NaN	23.3211	NaN	NaN	NaN	NaN	NaN	NaN	NaN	NaN	NaN	NaN	NaN	NaN	NaN	0	NaN	O60506
NaN	NaN	NaN	NaN	25.8383	25.6237	26.5185	26.3056	26.4653	26.2477	25.3796	25.2571	NaN	NaN	NaN	NaN	NaN	NaN	NaN	NaN	0	NaN	O60603
NaN	NaN	NaN	NaN	NaN	NaN	23.4091	23.0695	NaN	NaN	NaN	NaN	NaN	NaN	NaN	NaN	NaN	NaN	NaN	NaN	0	NaN	O60610
27.4408	26.9054	26.5786	27.3941	29.3533	29.133	28.1844	28.446	27.129	27.3287	27.9181	28.1237	NaN	NaN	NaN	24.0396	24.3889	24.5752	24.4182	24.2534	8.36678	3.49287	Q93079;Q99877;P62807;P58876;O60814;Q5QNW6;Q99879;Q99880;P57053;Q96A08;A0A2R8Y619
NaN	NaN	NaN	NaN	NaN	NaN	NaN	24.0411	NaN	NaN	NaN	NaN	NaN	NaN	NaN	NaN	NaN	NaN	NaN	NaN	0	NaN	O60884
NaN	NaN	NaN	NaN	NaN	26.565	26.7852	26.6294	26.5362	27.1821	26.6579	26.6182	NaN	NaN	NaN	NaN	NaN	NaN	NaN	NaN	0	NaN	O75015
NaN	NaN	NaN	NaN	NaN	NaN	NaN	24.7545	NaN	NaN	25.6287	25.7265	NaN	NaN	NaN	NaN	NaN	NaN	NaN	NaN	0	NaN	O75022
NaN	NaN	NaN	NaN	23.2587	24.2433	24.99	25.2206	24.1061	24.2872	24.3669	24.6926	NaN	NaN	NaN	NaN	NaN	NaN	NaN	NaN	0	NaN	O75083
NaN	NaN	NaN	NaN	24.7964	24.9561	24.5178	25.0038	25.3377	25.3731	24.5789	24.5165	NaN	NaN	NaN	NaN	NaN	NaN	NaN	NaN	0	NaN	O75116
NaN	NaN	NaN	25.0497	25.1707	25.124	25.2476	25.0135	25.2988	24.9352	25.059	25.3994	NaN	NaN	NaN	NaN	NaN	NaN	NaN	NaN	0	NaN	O75131;Q86YQ8;Q96A23;Q9UBL6;Q8IYJ1;Q9HCH3;O95741
NaN	NaN	NaN	NaN	25.0003	24.7175	25.6291	25.9024	24.2022	24.8555	24.6384	24.4817	NaN	NaN	NaN	NaN	NaN	NaN	NaN	NaN	0	NaN	O75165
NaN	NaN	NaN	NaN	NaN	24.8801	25.2163	24.7336	NaN	NaN	NaN	24.8956	NaN	NaN	NaN	NaN	NaN	NaN	NaN	NaN	0	NaN	O75348;O95670
NaN	NaN	NaN	NaN	NaN	NaN	NaN	24.5208	NaN	NaN	NaN	NaN	NaN	NaN	NaN	NaN	NaN	NaN	NaN	NaN	0	NaN	O75351;Q6PIW4
NaN	NaN	NaN	NaN	NaN	NaN	NaN	23.4897	NaN	NaN	NaN	NaN	NaN	NaN	NaN	NaN	NaN	NaN	NaN	NaN	0	NaN	O75367
NaN	NaN	NaN	NaN	NaN	NaN	22.9927	NaN	NaN	NaN	NaN	NaN	NaN	NaN	NaN	NaN	NaN	NaN	NaN	NaN	0	NaN	O75369
NaN	NaN	NaN	NaN	25.371	24.4451	25.2096	25.2124	23.5785	24.1541	24.2694	NaN	NaN	NaN	NaN	NaN	NaN	NaN	NaN	NaN	0	NaN	O75427
NaN	NaN	NaN	NaN	26.3472	26.3544	26.972	26.967	27.3563	27.3474	26.7071	26.7993	NaN	NaN	NaN	NaN	NaN	NaN	NaN	NaN	0	NaN	O75477
NaN	NaN	NaN	NaN	NaN	NaN	NaN	25.1952	NaN	NaN	NaN	NaN	NaN	NaN	NaN	NaN	NaN	NaN	NaN	NaN	0	NaN	O75494;Q8WXF0
NaN	NaN	NaN	NaN	24.9313	24.321	24.8377	NaN	24.8843	24.5703	NaN	24.2379	NaN	NaN	NaN	NaN	NaN	NaN	NaN	NaN	0	NaN	O75558
NaN	NaN	NaN	NaN	26.2438	26.3115	27.4734	26.7882	28.9948	28.7754	28.2166	27.2451	NaN	NaN	NaN	NaN	NaN	NaN	NaN	NaN	0	NaN	O75594
NaN	NaN	NaN	NaN	24.6354	25.1844	24.589	24.7071	25.0409	24.2307	24.1717	25.081	NaN	NaN	NaN	NaN	NaN	NaN	NaN	NaN	0	NaN	O75694
NaN	NaN	NaN	NaN	24.9142	25.3144	NaN	NaN	NaN	NaN	24.3842	24.5362	NaN	NaN	NaN	NaN	NaN	NaN	NaN	NaN	0	NaN	O75695
24.7673	24.0266	22.7903	21.5979	27.9823	27.92	27.2562	27.238	25.9338	26.3107	26.8142	26.9298	NaN	NaN	NaN	NaN	NaN	NaN	NaN	NaN	0	NaN	O75923;Q9NZM1
NaN	NaN	NaN	NaN	25.9375	25.5278	25.8676	25.9941	25.0855	25.2547	25.4606	25.3448	NaN	NaN	NaN	NaN	NaN	NaN	NaN	NaN	0	NaN	O75955
NaN	NaN	NaN	NaN	NaN	25.9967	27.2572	26.441	NaN	26.3288	26.2581	NaN	NaN	NaN	NaN	NaN	NaN	NaN	NaN	NaN	0	NaN	O76074
NaN	NaN	NaN	NaN	NaN	NaN	NaN	22.5153	NaN	NaN	NaN	21.835	NaN	NaN	NaN	NaN	NaN	NaN	NaN	NaN	0	NaN	O94776
NaN	NaN	NaN	NaN	24.8874	25.6624	25.29	25.5946	NaN	NaN	25.4679	25.5806	NaN	NaN	NaN	NaN	NaN	NaN	NaN	NaN	0	NaN	O94804
NaN	NaN	NaN	NaN	26.6036	26.386	27.0933	26.5946	26.4161	26.0981	26.5922	26.1983	NaN	NaN	NaN	NaN	NaN	NaN	NaN	NaN	0	NaN	O94905
NaN	NaN	NaN	NaN	23.638	23.672	NaN	NaN	24.835	24.6173	24.8071	24.319	NaN	NaN	NaN	NaN	NaN	NaN	NaN	NaN	0	NaN	O94919
NaN	NaN	NaN	NaN	NaN	22.9127	23.2277	23.1119	23.0464	NaN	NaN	NaN	NaN	NaN	NaN	NaN	NaN	NaN	NaN	NaN	0	NaN	O94927
NaN	NaN	NaN	NaN	28.3043	28.2668	27.6661	27.2358	NaN	NaN	27.3422	26.7437	NaN	NaN	NaN	NaN	NaN	NaN	NaN	NaN	0	NaN	O95197
NaN	NaN	NaN	NaN	NaN	23.845	24.3028	NaN	NaN	NaN	NaN	NaN	NaN	NaN	NaN	NaN	NaN	NaN	NaN	NaN	0	NaN	O95210
NaN	NaN	NaN	NaN	24.0476	NaN	24.1652	23.8884	NaN	24.515	24.0155	24.2634	NaN	NaN	NaN	NaN	NaN	NaN	NaN	NaN	0	NaN	O95292
NaN	NaN	NaN	NaN	NaN	NaN	NaN	22.683	NaN	NaN	NaN	NaN	NaN	NaN	NaN	NaN	NaN	NaN	NaN	NaN	0	NaN	O95336
NaN	NaN	NaN	NaN	23.174	23.239	24.2477	24.1638	24.5417	24.6085	23.9335	23.7	NaN	NaN	NaN	NaN	NaN	NaN	NaN	NaN	0	NaN	O95352
NaN	NaN	NaN	NaN	NaN	NaN	NaN	NaN	24.4187	NaN	NaN	NaN	NaN	NaN	NaN	NaN	NaN	NaN	NaN	NaN	0	NaN	O95433
NaN	NaN	NaN	NaN	NaN	NaN	24.8675	24.4608	NaN	23.9406	NaN	NaN	NaN	NaN	NaN	NaN	NaN	NaN	NaN	NaN	0	NaN	O95466
NaN	NaN	NaN	NaN	NaN	NaN	25.0605	24.8322	NaN	23.4599	24.5163	24.6275	NaN	NaN	NaN	NaN	NaN	NaN	NaN	NaN	0	NaN	O95497
NaN	27.9417	27.5833	27.483	27.1696	27.8392	28.7698	28.0889	30.485	30.2723	28.8255	29.3874	NaN	NaN	NaN	NaN	NaN	NaN	NaN	NaN	0	NaN	O95498
NaN	NaN	NaN	NaN	NaN	NaN	25.0578	25.3683	25.0619	25.2965	24.8899	24.6623	NaN	NaN	NaN	NaN	NaN	NaN	NaN	NaN	0	NaN	O95544
NaN	NaN	NaN	NaN	26.6794	25.7995	25.6626	25.806	24.5541	NaN	NaN	NaN	NaN	NaN	NaN	NaN	NaN	NaN	NaN	NaN	0	NaN	O95716
NaN	NaN	NaN	NaN	25.1172	25.0132	24.8095	24.7749	24.8848	24.9102	24.637	25.0322	NaN	NaN	NaN	NaN	NaN	NaN	NaN	NaN	0	NaN	O95810
NaN	NaN	NaN	NaN	26.6706	26.2759	NaN	25.8058	26.5769	26.6691	26.2343	26.5076	NaN	NaN	NaN	NaN	NaN	NaN	NaN	NaN	0	NaN	O95866
NaN	NaN	NaN	NaN	NaN	NaN	NaN	NaN	23.7964	24.7111	23.8263	23.6383	NaN	NaN	NaN	NaN	NaN	NaN	NaN	NaN	0	NaN	O95980
NaN	NaN	NaN	NaN	24.0768	NaN	NaN	NaN	NaN	NaN	NaN	NaN	NaN	NaN	NaN	NaN	NaN	NaN	NaN	NaN	0	NaN	O96019
23.7887	23.9147	24.8661	24.6457	24.4264	24.5923	25.1476	25.2624	24.7215	23.8586	23.917	24.7903	NaN	NaN	NaN	NaN	NaN	NaN	NaN	NaN	0	NaN	P00338
NaN	NaN	NaN	NaN	24.108	24.347	NaN	24.6545	24.103	NaN	NaN	24.2871	NaN	NaN	NaN	NaN	NaN	NaN	NaN	NaN	0	NaN	P00390
NaN	NaN	NaN	NaN	23.9647	23.9094	24.2434	23.926	24.5302	23.9419	24.3671	24.1408	NaN	NaN	NaN	NaN	NaN	NaN	NaN	NaN	0	NaN	P00558;P07205
NaN	NaN	NaN	NaN	25.4921	25.725	26.5075	26.4637	25.9335	25.6744	26.4585	26.3861	NaN	NaN	NaN	NaN	NaN	NaN	NaN	NaN	0	NaN	P00738
NaN	NaN	NaN	NaN	24.2037	25.0406	24.4363	NaN	25.2645	25.7345	NaN	NaN	NaN	NaN	NaN	NaN	NaN	NaN	NaN	NaN	0	NaN	P00747
NaN	NaN	NaN	NaN	NaN	NaN	NaN	NaN	NaN	NaN	NaN	23.9345	NaN	NaN	NaN	NaN	NaN	NaN	NaN	NaN	0	NaN	P00749
NaN	25.3318	NaN	25.3032	NaN	NaN	NaN	NaN	NaN	NaN	NaN	NaN	NaN	NaN	NaN	NaN	NaN	NaN	NaN	NaN	0	NaN	P00918
NaN	NaN	NaN	NaN	NaN	NaN	24.7672	24.8936	NaN	NaN	NaN	NaN	NaN	NaN	NaN	NaN	NaN	NaN	NaN	NaN	0	NaN	P00973
NaN	NaN	NaN	NaN	NaN	NaN	NaN	NaN	23.5446	23.3807	23.7612	NaN	NaN	NaN	NaN	NaN	NaN	NaN	NaN	NaN	0	NaN	P01024
NaN	NaN	NaN	25.7373	26.0506	26.2513	25.2519	25.2489	25.9526	25.8997	26.2445	25.784	NaN	NaN	NaN	NaN	NaN	NaN	NaN	NaN	0	NaN	P01137
NaN	NaN	NaN	NaN	24.9452	25.3266	NaN	NaN	NaN	NaN	NaN	NaN	NaN	NaN	NaN	NaN	NaN	NaN	NaN	NaN	0	NaN	P01591
28.9817	29.2459	27.8673	NaN	28.8514	28.548	NaN	NaN	NaN	NaN	27.2308	27.2134	NaN	NaN	NaN	NaN	NaN	NaN	NaN	NaN	0	NaN	P01732
NaN	NaN	NaN	NaN	26.5926	26.9203	25.8069	26.1188	26.1558	26.0944	25.4361	25.6407	NaN	NaN	NaN	NaN	NaN	NaN	NaN	NaN	0	NaN	P01834
NaN	25.5256	27.1185	27.5528	25.7413	25.7666	27.1565	27.0625	27.1535	27.1652	25.8502	25.9974	NaN	NaN	NaN	NaN	NaN	NaN	NaN	NaN	0	NaN	P01857;P01861
27.63	27.6469	27.3918	27.3342	29.4514	29.3068	27.8038	27.4681	27.7735	27.638	27.7734	27.8511	NaN	NaN	NaN	NaN	25.6837	25.3851	NaN	NaN	4.17434	2.38803	P01871
NaN	NaN	NaN	NaN	26.2971	26.4506	25.8395	25.9244	NaN	24.7166	25.0047	25.3086	NaN	NaN	NaN	NaN	NaN	NaN	NaN	NaN	0	NaN	P01876;P01877
NaN	NaN	NaN	NaN	26.5481	26.2919	26.2696	26.2527	27.3407	26.3484	27.1064	26.8213	NaN	NaN	NaN	NaN	NaN	NaN	NaN	NaN	0	NaN	P01889
NaN	NaN	NaN	NaN	NaN	NaN	25.1705	25.0441	NaN	NaN	NaN	NaN	NaN	NaN	NaN	NaN	NaN	NaN	NaN	NaN	0	NaN	P01903;P01906
28.1583	28.3475	27.938	28.2607	28.3473	28.1667	NaN	NaN	NaN	NaN	27.6481	27.862	NaN	NaN	NaN	NaN	NaN	NaN	NaN	NaN	0	NaN	P02042
NaN	NaN	24.1111	24.9512	NaN	NaN	NaN	NaN	NaN	NaN	NaN	NaN	NaN	NaN	NaN	NaN	NaN	NaN	NaN	NaN	0	NaN	P02545
NaN	NaN	NaN	NaN	NaN	23.1065	NaN	NaN	23.0437	23.1209	23.1493	23.3224	NaN	NaN	NaN	NaN	NaN	NaN	NaN	NaN	0	NaN	P02549
28.9057	28.6625	25.7297	25.6226	30.4384	30.5858	28.7137	28.6509	29.9328	30.0951	29.4705	29.6559	NaN	NaN	NaN	NaN	NaN	NaN	NaN	NaN	0	NaN	P02671
28.3145	28.2516	24.8936	24.4076	30.1414	30.0079	28.6499	28.4924	30.216	30.0888	29.5043	29.5346	NaN	NaN	NaN	NaN	NaN	NaN	NaN	NaN	0	NaN	P02675
28.9187	29.0401	26.7412	26.4898	31.1944	31.1592	29.2631	29.3789	30.167	30.2497	30.1156	29.9913	NaN	NaN	NaN	NaN	NaN	NaN	NaN	NaN	0	NaN	P02679
NaN	NaN	NaN	NaN	26.7551	26.8972	NaN	NaN	NaN	NaN	NaN	NaN	NaN	NaN	NaN	NaN	NaN	NaN	NaN	NaN	0	NaN	P02724
30.1707	29.7823	28.9256	29.1381	30.853	30.963	28.588	28.5591	29.0876	29.0203	30.241	30.2663	25.8216	26.1842	25.6317	25.9881	27.5914	26.5395	26.2704	26.1235	8.2443	3.3641	P02730
NaN	NaN	NaN	NaN	28.0765	28.0584	27.0212	27.2277	27.1086	27.3684	27.9917	28.0397	NaN	NaN	NaN	NaN	NaN	NaN	NaN	NaN	0	NaN	P02745
26.6794	26.8151	27.2349	NaN	28.2943	28.513	26.9532	26.844	27.1678	26.8592	27.8895	27.9515	NaN	NaN	NaN	NaN	NaN	NaN	NaN	NaN	0	NaN	P02746
28.3435	28.3601	NaN	NaN	28.6957	29.0032	27.2126	27.0349	27.1122	27.2679	28.3126	28.1881	NaN	NaN	NaN	NaN	NaN	24.9494	NaN	NaN	0	3.00368	P02747
NaN	NaN	NaN	NaN	NaN	NaN	NaN	23.5855	23.8658	23.9211	NaN	NaN	NaN	NaN	NaN	NaN	NaN	NaN	NaN	NaN	0	NaN	P02748
NaN	NaN	NaN	NaN	NaN	26.4039	NaN	NaN	NaN	NaN	NaN	NaN	NaN	NaN	NaN	NaN	NaN	NaN	NaN	NaN	0	NaN	P02775
NaN	NaN	NaN	NaN	NaN	NaN	NaN	NaN	23.0171	24.0888	NaN	NaN	NaN	NaN	NaN	NaN	NaN	NaN	NaN	NaN	0	NaN	P02786;Q9UP52
NaN	NaN	24.3735	25.1014	26.0084	26.0808	26.2807	26.3412	27.027	27.2699	26.7852	27.0491	NaN	NaN	NaN	NaN	NaN	NaN	NaN	NaN	0	NaN	P02788
NaN	NaN	NaN	NaN	26.1705	26.631	26.0629	25.8121	26.2288	26.2814	26.4815	26.1195	NaN	NaN	NaN	NaN	NaN	NaN	NaN	NaN	0	NaN	P04003
26.5675	26.903	26.8526	26.8056	26.2797	26.6967	25.7273	25.7761	27.1185	27.0846	26.2083	26.0599	NaN	NaN	NaN	NaN	NaN	NaN	NaN	NaN	0	NaN	P04004
26.4903	NaN	NaN	26.6966	24.9399	25.0728	25.8833	26.121	25.3115	25.5462	25.2238	25.4142	NaN	NaN	NaN	NaN	NaN	NaN	NaN	NaN	0	NaN	P04040
25.883	26.5088	NaN	24.2081	26.9056	26.8049	26.988	27.1517	27.0571	26.9098	26.7023	27.094	NaN	NaN	NaN	NaN	NaN	NaN	NaN	NaN	0	NaN	P04075;P05062
NaN	NaN	NaN	NaN	NaN	NaN	NaN	23.4175	NaN	NaN	23.6399	NaN	NaN	NaN	NaN	NaN	NaN	NaN	NaN	NaN	0	NaN	P04080
NaN	NaN	NaN	NaN	27.6617	NaN	26.0451	25.9922	26.4689	25.0767	26.1428	25.4601	NaN	NaN	NaN	NaN	NaN	NaN	NaN	NaN	0	NaN	P04083
25.1887	24.9085	NaN	22.1378	28.0579	28.0549	25.5801	25.4296	26.0151	26.2642	26.795	26.6877	NaN	NaN	NaN	NaN	NaN	NaN	NaN	NaN	0	NaN	P04275
26.9717	26.9586	27.1784	27.2463	28.0273	28.0412	27.8689	28.0923	27.5011	27.5992	28.2018	27.996	NaN	NaN	NaN	NaN	NaN	NaN	NaN	NaN	0	NaN	P04439
NaN	NaN	NaN	NaN	23.851	24.1102	24.041	23.8743	NaN	NaN	NaN	NaN	NaN	NaN	NaN	NaN	NaN	NaN	NaN	NaN	0	NaN	P04792
25.8297	26.0537	25.5399	25.4993	27.566	27.5395	27.0712	27.17	25.8628	26.3218	26.3408	26.3619	NaN	NaN	NaN	NaN	NaN	NaN	NaN	NaN	0	NaN	P04839;Q9Y5S8
NaN	NaN	24.0146	NaN	26.914	26.938	26.9084	26.9575	26.7374	26.727	26.5855	26.6732	NaN	NaN	NaN	NaN	NaN	NaN	NaN	NaN	0	NaN	P04843
NaN	NaN	NaN	NaN	NaN	NaN	23.0168	NaN	NaN	NaN	NaN	NaN	NaN	NaN	NaN	NaN	NaN	NaN	NaN	NaN	0	NaN	P04844
27.4628	27.3829	26.9381	27.4775	29.1506	29.3524	28.9244	28.6572	27.7202	27.3039	28.2419	28.201	NaN	NaN	NaN	NaN	NaN	NaN	NaN	NaN	0	NaN	P04899;P63096;P09471;P19087;A8MTJ3;P11488;P38405
NaN	NaN	NaN	NaN	23.0398	21.5725	22.562	22.689	NaN	NaN	21.2377	NaN	NaN	NaN	NaN	NaN	NaN	NaN	NaN	NaN	0	NaN	P05023;P13637;P50993;Q13733;P20648;P54707
30.0299	29.5087	30.4464	30.4292	30.5412	30.9185	32.7476	32.8333	33.5932	31.5197	31.3533	31.3412	NaN	NaN	NaN	NaN	23.8519	NaN	NaN	NaN	0	7.42	P05106
29.4544	29.0084	29.8046	29.9058	28.6006	28.8206	29.2451	29.1042	29.4449	29.5935	29.0222	28.8035	NaN	NaN	NaN	NaN	NaN	NaN	NaN	NaN	0	NaN	P05107
31.3508	31.2903	30.8422	30.7438	31.4306	31.322	30.7676	31.7798	30.4085	30.468	30.1009	31.4712	28.177	27.9469	27.7864	27.6569	27.0029	26.9752	27.8541	27.5729	10.862	3.37644	P05109
NaN	NaN	NaN	NaN	NaN	NaN	NaN	23.287	NaN	NaN	NaN	NaN	NaN	NaN	NaN	NaN	NaN	NaN	NaN	NaN	0	NaN	P05141;Q9H0C2
NaN	NaN	NaN	NaN	NaN	23.7674	24.6675	24.7718	26.0023	25.4421	25.2805	24.9355	NaN	NaN	NaN	NaN	NaN	NaN	NaN	NaN	0	NaN	P05186
NaN	NaN	NaN	NaN	NaN	24.6302	NaN	NaN	NaN	NaN	NaN	NaN	NaN	NaN	NaN	NaN	NaN	NaN	NaN	NaN	0	NaN	P05388;Q8NHW5
NaN	NaN	NaN	NaN	NaN	NaN	NaN	NaN	24.3607	24.471	NaN	NaN	NaN	NaN	NaN	NaN	NaN	NaN	NaN	NaN	0	NaN	P05546
27.676	27.8275	27.9282	27.8569	27.369	27.5027	27.8862	27.8385	28.0186	28.2203	28.0439	28.005	NaN	NaN	NaN	NaN	NaN	NaN	NaN	NaN	0	NaN	P05556
NaN	NaN	24.5267	NaN	24.6559	25.1099	24.6543	25.0347	24.8357	25.181	24.9927	24.8377	NaN	NaN	NaN	NaN	NaN	NaN	NaN	NaN	0	NaN	P05771
NaN	NaN	NaN	NaN	29.1287	29.8687	29.5765	30.7002	29.3252	29.2118	29.704	30.3412	NaN	NaN	NaN	NaN	NaN	NaN	NaN	NaN	0	NaN	P08590;P05976
NaN	NaN	NaN	NaN	26.0039	26.3442	25.2048	25.0622	NaN	25.6323	25.4139	25.7284	NaN	NaN	NaN	NaN	NaN	NaN	NaN	NaN	0	NaN	P06127
NaN	NaN	NaN	NaN	NaN	NaN	NaN	NaN	NaN	21.9781	NaN	NaN	NaN	NaN	NaN	NaN	NaN	NaN	NaN	NaN	0	NaN	P06213;P14616
25.9428	25.6263	22.3464	24.8274	28.1509	28.286	29.8942	29.8083	28.7548	28.5649	29.5347	29.4578	NaN	NaN	NaN	NaN	NaN	NaN	NaN	NaN	0	NaN	P06396
32.5464	32.6969	32.8979	33.0993	32.211	32.0281	32.6324	33.119	32.4656	32.9157	33.026	32.6576	30.1964	30.1009	28.9243	29.2363	28.3451	28.3126	29.3523	29.3355	6.53492	3.46591	P06702
NaN	NaN	NaN	NaN	22.8137	NaN	22.5542	NaN	NaN	NaN	NaN	NaN	NaN	NaN	NaN	NaN	NaN	NaN	NaN	NaN	0	NaN	P06733;P13929;P09104
NaN	NaN	NaN	NaN	23.7699	24.4794	24.8515	24.6329	25.5993	25.4008	24.6829	23.9569	NaN	NaN	NaN	NaN	NaN	NaN	NaN	NaN	0	NaN	P06737
29.3136	29.7847	30.2323	30.1342	28.4344	28.6782	28.5156	28.8239	28.2389	28.0377	28.434	28.2502	NaN	NaN	NaN	NaN	NaN	NaN	NaN	NaN	0	NaN	P06753
NaN	NaN	NaN	NaN	25.5175	25.7374	NaN	NaN	NaN	NaN	NaN	NaN	NaN	NaN	NaN	NaN	NaN	NaN	NaN	NaN	0	NaN	P33778;Q16778;P23527;P06899;Q8N257;Q6DRA6;Q6DN03
NaN	NaN	NaN	NaN	24.5689	24.4974	NaN	NaN	24.4025	24.2471	NaN	NaN	NaN	NaN	NaN	NaN	NaN	NaN	NaN	NaN	0	NaN	P07093
NaN	NaN	NaN	NaN	23.6212	23.9833	24.0969	24.5157	23.5051	24.3078	23.0964	23.7875	NaN	NaN	NaN	NaN	NaN	NaN	NaN	NaN	0	NaN	P07195
NaN	NaN	NaN	NaN	24.9662	25.0725	24.8312	24.7547	25.1221	24.7416	24.6271	25.294	NaN	NaN	NaN	NaN	NaN	NaN	NaN	NaN	0	NaN	P07203
NaN	NaN	NaN	24.622	26.3841	26.4073	27.1219	26.562	26.3864	26.1221	26.6854	26.447	NaN	NaN	NaN	NaN	NaN	NaN	NaN	NaN	0	NaN	P07237
25.2407	23.7464	26.8784	26.8011	25.64	25.742	25.8365	25.8401	23.36	23.3464	25.7008	25.5612	NaN	NaN	NaN	NaN	NaN	NaN	NaN	NaN	0	NaN	P07355;A6NMY6
NaN	NaN	NaN	NaN	27.6561	27.3763	26.402	27.2873	26.7967	26.8463	27.3466	27.6438	NaN	NaN	NaN	NaN	NaN	NaN	NaN	NaN	0	NaN	P07359
NaN	NaN	NaN	NaN	24.5437	24.8819	25.0945	25.1615	24.9679	24.4463	25.3963	24.5989	NaN	NaN	NaN	NaN	NaN	NaN	NaN	NaN	0	NaN	P07384
23.3092	23.1293	22.7364	22.3876	28.8521	28.8854	29.0614	29.0148	28.3373	29.0857	28.7169	29.0261	NaN	NaN	NaN	NaN	NaN	NaN	NaN	NaN	0	NaN	P07437;A6NNZ2
NaN	NaN	26.8836	26.4724	27.7235	27.8371	28.075	28.3984	28.1819	28.3214	27.9048	28.1023	NaN	NaN	NaN	NaN	NaN	NaN	NaN	NaN	0	NaN	P07737;CON__P02584
NaN	24.5991	NaN	NaN	NaN	NaN	NaN	NaN	NaN	NaN	NaN	NaN	NaN	NaN	NaN	NaN	NaN	NaN	NaN	NaN	0	NaN	P07814
NaN	NaN	NaN	NaN	23.1813	23.3556	24.3151	24.5004	23.6862	24.0816	23.8856	24.2249	NaN	NaN	NaN	NaN	NaN	NaN	NaN	NaN	0	NaN	P07900;Q14568;Q58FG0
24.0669	23.432	NaN	NaN	25.3802	25.344	25.5884	24.1947	NaN	NaN	25.4109	NaN	NaN	NaN	NaN	NaN	NaN	NaN	NaN	NaN	0	NaN	P07910;O60812;B2RXH8;B7ZW38;P0DMR1
NaN	NaN	NaN	NaN	25.9363	25.2455	25.9809	26.0624	25.1599	24.9722	25.0836	25.3702	NaN	NaN	NaN	NaN	NaN	NaN	NaN	NaN	0	NaN	P07948
28.6285	25.3934	23.8497	NaN	29.3958	29.7056	27.3277	27.3388	28.5297	28.7356	28.2226	28.5999	NaN	NaN	NaN	NaN	NaN	NaN	NaN	NaN	0	NaN	P07996;P35442
NaN	NaN	NaN	NaN	23.8404	23.7187	23.7394	23.4127	24.6261	24.3222	24.2321	24.4201	NaN	NaN	NaN	NaN	NaN	NaN	NaN	NaN	0	NaN	P08069
NaN	NaN	NaN	NaN	26.616	26.6012	26.8861	26.8345	26.0793	26.374	26.4751	26.387	NaN	NaN	NaN	NaN	NaN	NaN	NaN	NaN	0	NaN	P08133
NaN	NaN	NaN	NaN	NaN	NaN	24.5694	24.2028	24.3077	24.6695	NaN	24.3733	NaN	NaN	NaN	NaN	NaN	NaN	NaN	NaN	0	NaN	P08237
NaN	NaN	NaN	NaN	24.1479	23.277	23.2411	23.3629	22.5532	22.237	23.1682	22.9911	NaN	NaN	NaN	NaN	NaN	NaN	NaN	NaN	0	NaN	P08238;Q58FF7;Q58FF6;Q58FG1
NaN	NaN	NaN	NaN	24.3149	23.6378	23.6712	23.6305	25.814	25.621	24.606	24.6604	NaN	NaN	NaN	NaN	NaN	NaN	NaN	NaN	0	NaN	P08473
31.74	31.4578	31.6489	32.1408	32.3178	32.5506	32.4658	32.5945	33.2938	33.4449	32.7948	32.6537	NaN	NaN	NaN	NaN	NaN	NaN	NaN	NaN	0	NaN	P08514
NaN	NaN	NaN	NaN	26.6109	NaN	27.0062	27.387	27.6085	27.2472	27.102	27.6915	NaN	NaN	NaN	NaN	NaN	NaN	NaN	NaN	0	NaN	P08567
NaN	NaN	NaN	NaN	NaN	NaN	24.7386	24.7717	23.9891	24.3018	24.2205	24.3695	NaN	NaN	NaN	NaN	NaN	NaN	NaN	NaN	0	NaN	P08571
27.4858	27.3514	27.6799	27.3811	28.3397	28.2618	28.0715	28.1923	28.1533	28.1303	28.3406	28.0967	NaN	23.5814	NaN	NaN	NaN	NaN	NaN	NaN	0	4.37561	P08575
25.4831	NaN	NaN	NaN	NaN	NaN	NaN	NaN	NaN	NaN	NaN	NaN	NaN	NaN	NaN	NaN	NaN	NaN	NaN	NaN	0	NaN	P08621
NaN	NaN	NaN	NaN	24.94	24.8538	24.9407	25.4272	23.5522	24.2912	24.7403	24.5224	NaN	NaN	NaN	NaN	NaN	NaN	NaN	NaN	0	NaN	P08631
29.4703	29.4609	29.4371	29.6005	28.0757	28.3256	27.8114	27.8913	27.5796	27.3812	28.0187	27.9865	NaN	NaN	NaN	NaN	NaN	NaN	NaN	NaN	0	NaN	P08637
NaN	25.4589	25.842	NaN	25.2211	25.13	25.8446	26.0595	26.3261	26.1868	25.9093	25.54	NaN	NaN	NaN	NaN	NaN	NaN	NaN	NaN	0	NaN	P08648
28.2963	28.5911	28.7828	28.9043	30.1365	30.2548	29.624	29.5495	29.1778	29.1098	29.6746	29.5363	NaN	NaN	NaN	23.8299	NaN	NaN	NaN	NaN	0	5.47327	P08670;P41219;P07197;Q16352;P12036;P07196
NaN	NaN	NaN	NaN	NaN	NaN	NaN	22.274	NaN	NaN	NaN	NaN	NaN	NaN	NaN	NaN	NaN	NaN	NaN	NaN	0	NaN	P08865;A0A8I5KQE6
27.2598	27.1227	27.3662	27.2909	27.2297	27.4069	27.5608	27.1976	28.0439	27.9123	27.5452	27.594	NaN	NaN	NaN	NaN	NaN	NaN	NaN	NaN	0	NaN	P09211
NaN	NaN	NaN	NaN	24.241	25.2249	NaN	NaN	NaN	NaN	NaN	NaN	NaN	NaN	NaN	NaN	NaN	NaN	NaN	NaN	0	NaN	P09326
NaN	NaN	NaN	NaN	24.704	24.873	25.7306	25.543	24.9066	25.5341	24.9955	24.8638	NaN	NaN	NaN	NaN	NaN	NaN	NaN	NaN	0	NaN	P09382
NaN	NaN	NaN	NaN	NaN	NaN	24.6642	NaN	NaN	25.101	24.7679	24.8449	NaN	NaN	NaN	NaN	NaN	NaN	NaN	NaN	0	NaN	P09493
NaN	NaN	24.7866	NaN	NaN	NaN	NaN	NaN	NaN	NaN	NaN	NaN	NaN	NaN	NaN	NaN	NaN	NaN	NaN	NaN	0	NaN	P09525
NaN	NaN	NaN	NaN	NaN	NaN	23.7446	23.2952	NaN	NaN	NaN	NaN	NaN	NaN	NaN	NaN	NaN	NaN	NaN	NaN	0	NaN	P09543
NaN	NaN	NaN	NaN	23.394	23.8355	23.4376	23.1207	22.388	23.0942	21.5478	23.6973	NaN	NaN	NaN	NaN	NaN	NaN	NaN	NaN	0	NaN	P09651;A0A2R8Y4L2;Q32P51
NaN	NaN	NaN	NaN	24.9026	24.9865	24.8009	24.6144	24.5828	24.6483	24.5246	24.9279	NaN	NaN	NaN	NaN	NaN	NaN	NaN	NaN	0	NaN	P09769
NaN	NaN	NaN	NaN	NaN	NaN	NaN	NaN	NaN	NaN	NaN	19.8785	NaN	NaN	NaN	NaN	NaN	NaN	NaN	NaN	0	NaN	P09874
27.6449	26.5665	27.21	27.2487	28.1827	28.2035	27.2172	27.5502	27.1163	27.1963	27.2007	27.2133	NaN	NaN	NaN	NaN	NaN	NaN	NaN	NaN	0	NaN	P09917
NaN	NaN	NaN	NaN	NaN	NaN	24.3091	22.8086	24.7795	25.0649	23.9885	24.1953	NaN	NaN	NaN	NaN	NaN	NaN	NaN	NaN	0	NaN	P09960
NaN	NaN	NaN	NaN	25.2376	24.8168	24.2407	NaN	25.893	26.0686	25.386	25.7894	NaN	NaN	NaN	NaN	NaN	NaN	NaN	NaN	0	NaN	P0C0L4;P0C0L5
NaN	NaN	NaN	NaN	23.6832	23.9971	24.9459	24.8323	24.8254	24.7007	24.7012	24.8482	NaN	NaN	NaN	NaN	NaN	NaN	NaN	NaN	0	NaN	P0DMV8;P0DMV9
NaN	NaN	NaN	NaN	25.8019	26.9927	25.7736	25.6488	25.378	NaN	NaN	25.4444	NaN	NaN	NaN	NaN	NaN	NaN	NaN	NaN	0	NaN	P0DOY3;P0DOY2;B9A064;P0CG04;P0CF74;A0M8Q6
NaN	NaN	NaN	NaN	NaN	NaN	NaN	23.7057	NaN	NaN	NaN	NaN	NaN	NaN	NaN	NaN	NaN	NaN	NaN	NaN	0	NaN	P0DP25;P0DP24;P0DP23
NaN	NaN	NaN	NaN	NaN	NaN	NaN	24.5791	NaN	NaN	NaN	NaN	NaN	NaN	NaN	NaN	NaN	NaN	NaN	NaN	0	NaN	P10153
27.0127	26.5079	26.5706	26.7507	27.248	27.133	26.6175	26.7637	26.7624	27.0766	26.7762	26.6847	NaN	NaN	NaN	NaN	NaN	NaN	NaN	NaN	0	NaN	P10321;P30511
NaN	NaN	NaN	NaN	25.3606	NaN	23.8841	24.7	NaN	NaN	25.2918	NaN	NaN	NaN	NaN	NaN	NaN	NaN	NaN	NaN	0	NaN	P10398
NaN	NaN	NaN	NaN	25.4461	25.8503	26.0042	25.9617	26.4105	26.4173	25.8854	25.8842	NaN	NaN	NaN	NaN	NaN	NaN	NaN	NaN	0	NaN	P10599
NaN	NaN	NaN	NaN	NaN	NaN	NaN	25.4628	NaN	NaN	NaN	NaN	NaN	NaN	NaN	NaN	NaN	NaN	NaN	NaN	0	NaN	P10620
NaN	NaN	NaN	NaN	NaN	NaN	25.5816	26.1482	NaN	23.5852	24.2931	25.7533	NaN	NaN	NaN	NaN	NaN	NaN	NaN	NaN	0	NaN	P10809
NaN	NaN	NaN	NaN	28.054	27.7744	26.9324	26.1293	26.5496	26.3521	27.7171	26.7182	NaN	NaN	NaN	NaN	NaN	NaN	NaN	NaN	0	NaN	P10909
23.9035	NaN	24.2656	NaN	25.389	25.4897	25.9449	25.9906	24.8801	25.7192	25.6046	25.7456	NaN	NaN	NaN	NaN	NaN	NaN	NaN	NaN	0	NaN	P11021
NaN	NaN	NaN	NaN	24.3406	24.1574	NaN	NaN	NaN	23.9164	NaN	NaN	NaN	NaN	NaN	NaN	NaN	NaN	NaN	NaN	0	NaN	P11047
NaN	20.6371	23.087	20.2628	25.3528	25.5176	25.4014	25.2296	24.8886	25.0901	25.0603	25.1721	NaN	NaN	NaN	NaN	NaN	NaN	NaN	NaN	0	NaN	P11142;P54652
NaN	27.4819	NaN	NaN	NaN	NaN	NaN	NaN	NaN	NaN	NaN	NaN	NaN	NaN	NaN	NaN	NaN	NaN	NaN	NaN	0	NaN	P11166
27.342	27.8218	28.7384	28.7493	27.6419	27.6655	28.1816	28.1892	28.9633	28.92	28.3313	28.3916	NaN	NaN	NaN	NaN	NaN	NaN	NaN	NaN	0	NaN	P11215
NaN	NaN	NaN	NaN	24.8027	24.8949	24.7969	24.1843	24.4941	NaN	24.5468	NaN	NaN	NaN	NaN	NaN	NaN	NaN	NaN	NaN	0	NaN	P11234
NaN	NaN	NaN	NaN	NaN	NaN	NaN	22.958	NaN	NaN	23.9341	NaN	NaN	NaN	NaN	NaN	NaN	NaN	NaN	NaN	0	NaN	P11277
NaN	NaN	NaN	NaN	25.1048	25.1618	25.9691	25.9622	26.0632	26.1228	25.4731	25.881	NaN	NaN	NaN	NaN	NaN	NaN	NaN	NaN	0	NaN	P11413
NaN	NaN	NaN	NaN	22.1486	NaN	NaN	NaN	19.6664	NaN	NaN	NaN	NaN	NaN	NaN	NaN	NaN	NaN	NaN	NaN	0	NaN	P11586
NaN	NaN	NaN	NaN	NaN	NaN	24.5336	24.2544	NaN	NaN	24.5959	24.5331	NaN	NaN	NaN	NaN	NaN	NaN	NaN	NaN	0	NaN	P11597
NaN	NaN	NaN	NaN	NaN	NaN	21.2496	20.487	NaN	NaN	NaN	NaN	NaN	NaN	NaN	NaN	NaN	NaN	NaN	NaN	0	NaN	P11717
NaN	NaN	NaN	NaN	20.9793	21.0586	21.9887	NaN	NaN	21.0517	20.6581	NaN	NaN	NaN	NaN	NaN	NaN	NaN	NaN	NaN	0	NaN	P11940;Q9H361;Q4VXU2;Q96DU9
NaN	NaN	24.223	24.8925	25.8801	25.7686	25.8046	25.8467	25.1736	25.3815	25.7115	25.5121	NaN	NaN	NaN	NaN	NaN	NaN	NaN	NaN	0	NaN	P12236;P12235
NaN	NaN	NaN	NaN	26.574	26.3899	25.4265	25.409	26.2298	26.0735	25.9615	26.0955	NaN	NaN	NaN	NaN	NaN	NaN	NaN	NaN	0	NaN	P12259
NaN	NaN	NaN	NaN	24.6384	24.6601	25.9611	25.5649	26.0909	26.0105	25.4589	25.6532	NaN	NaN	NaN	NaN	NaN	NaN	NaN	NaN	0	NaN	P12268
NaN	NaN	NaN	NaN	24.8779	24.6587	24.3083	24.1336	23.0846	23.1256	NaN	23.1563	NaN	NaN	NaN	NaN	NaN	NaN	NaN	NaN	0	NaN	P12270
NaN	NaN	NaN	NaN	NaN	NaN	23.9256	24.4372	NaN	NaN	NaN	NaN	NaN	NaN	NaN	NaN	NaN	NaN	NaN	NaN	0	NaN	P12314;Q92637
26.4762	26.5963	27.381	27.0291	26.7693	28.0975	28.2548	28.3525	28.4568	28.5158	28.496	27.4196	NaN	NaN	NaN	NaN	NaN	NaN	NaN	NaN	0	NaN	P12318
NaN	NaN	NaN	NaN	NaN	NaN	25.5908	NaN	23.9723	NaN	NaN	NaN	NaN	NaN	NaN	NaN	NaN	NaN	NaN	NaN	0	NaN	P12429
29.5421	29.5678	29.2423	29.0892	28.6432	28.4924	29.3957	28.9699	27.9593	NaN	27.1726	NaN	NaN	NaN	NaN	NaN	NaN	NaN	NaN	NaN	0	NaN	P12724
29.2257	28.3098	29.1084	28.7601	29.5253	29.6019	29.7111	29.7035	29.9909	30.0612	29.593	29.6545	23.5465	NaN	NaN	NaN	NaN	NaN	NaN	NaN	0	5.89061	P12814;P35609;Q08043
NaN	NaN	NaN	NaN	NaN	NaN	21.5141	NaN	NaN	NaN	NaN	NaN	NaN	NaN	NaN	NaN	NaN	NaN	NaN	NaN	0	NaN	P12956
NaN	NaN	NaN	NaN	NaN	NaN	NaN	NaN	NaN	23.7203	NaN	NaN	NaN	NaN	NaN	NaN	NaN	NaN	NaN	NaN	0	NaN	P13010
NaN	NaN	NaN	NaN	27.9284	28.8061	28.8018	28.863	28.4408	28.5086	29.0536	29.0285	NaN	NaN	NaN	NaN	NaN	NaN	NaN	NaN	0	NaN	P13224
NaN	NaN	NaN	NaN	24.1463	NaN	25.067	25.1633	NaN	25.6923	25.503	24.7136	NaN	NaN	NaN	NaN	NaN	NaN	NaN	NaN	0	NaN	P13489
NaN	NaN	NaN	NaN	25.6583	26.0012	27.0139	25.8962	26.5423	26.259	25.3952	25.7172	NaN	NaN	NaN	NaN	NaN	NaN	NaN	NaN	0	NaN	P13498
NaN	NaN	NaN	NaN	25.4962	24.684	25.7322	25.7803	25.7828	25.7393	26.1454	25.8851	NaN	NaN	NaN	NaN	NaN	NaN	NaN	NaN	0	NaN	P13598
25.8359	26.7615	25.6052	26.2876	27.1809	26.7428	26.7613	26.4854	25.9373	26.2224	26.4883	26.7873	NaN	NaN	NaN	NaN	NaN	NaN	NaN	NaN	0	NaN	P13612
NaN	NaN	NaN	NaN	25.0194	25.0138	25.5422	25.5226	24.5915	24.77	25.2922	24.8433	NaN	NaN	NaN	NaN	NaN	NaN	NaN	NaN	0	NaN	P13639
NaN	NaN	NaN	NaN	25.1037	24.7257	24.3524	24.5223	24.5244	24.0664	24.7501	24.7419	NaN	NaN	NaN	NaN	NaN	NaN	NaN	NaN	0	NaN	P13667
NaN	NaN	NaN	NaN	NaN	NaN	24.0469	NaN	25.1355	24.8052	23.5406	24.171	NaN	NaN	NaN	NaN	NaN	NaN	NaN	NaN	0	NaN	P13688;P06731
28.3758	28.3063	26.6458	26.8883	31.4165	31.7099	31.4007	31.2493	27.7561	28.1644	29.409	29.5737	27.4051	NaN	27.3445	27.3192	27.5559	27.6251	28.012	27.3899	2.10539	1.71966	P13727
25.1939	23.6934	26.5458	27.065	27.8638	27.9269	28.7655	28.7123	28.5257	28.4057	28.3991	28.3813	NaN	22.8061	NaN	NaN	NaN	NaN	NaN	NaN	0	4.65041	P13796;P13797;Q14651
NaN	NaN	NaN	NaN	NaN	NaN	NaN	NaN	NaN	NaN	NaN	23.3577	NaN	NaN	NaN	NaN	NaN	NaN	NaN	NaN	0	NaN	P13807;P54840
NaN	NaN	NaN	NaN	23.8428	23.9779	23.8125	NaN	NaN	NaN	NaN	NaN	NaN	NaN	NaN	NaN	NaN	NaN	NaN	NaN	0	NaN	P14151
NaN	NaN	NaN	NaN	25.1406	25.6263	25.7899	25.4026	NaN	24.327	25.4337	25.3135	NaN	NaN	NaN	NaN	NaN	NaN	NaN	NaN	0	NaN	P14317
NaN	NaN	NaN	23.2274	21.6361	22.8768	24.5314	24.6391	23.1422	22.435	23.7408	23.9647	NaN	NaN	NaN	NaN	NaN	NaN	NaN	NaN	0	NaN	P14384
NaN	NaN	NaN	NaN	24.8008	24.4969	24.0873	23.816	25.3204	25.1509	24.3357	24.4025	NaN	NaN	NaN	NaN	NaN	NaN	NaN	NaN	0	NaN	P14543
NaN	NaN	NaN	NaN	25.0636	25.5529	26	26.0145	25.321	25.3394	25.4691	26.0991	NaN	NaN	NaN	NaN	NaN	NaN	NaN	NaN	0	NaN	P14598;A6NI72;A8MVU1
24.4863	24.2406	24.1246	25.1591	27.7423	27.8284	28.6403	28.522	28.7837	28.8353	28.3789	28.6203	NaN	NaN	NaN	NaN	NaN	NaN	NaN	NaN	0	NaN	P14618;P30613
NaN	NaN	NaN	NaN	26.1613	26.3821	26.7945	26.5999	26.7977	26.736	26.3893	26.346	NaN	NaN	NaN	NaN	NaN	NaN	NaN	NaN	0	NaN	P14625;Q58FF3
NaN	NaN	NaN	NaN	27.0293	26.847	27.5187	27.4769	28.0821	28.2489	27.905	27.8586	NaN	NaN	NaN	NaN	NaN	NaN	NaN	NaN	0	NaN	P14770
26.6834	26.8591	26.942	26.8731	26.222	26.5413	26.9338	26.8154	26.6628	26.9993	26.4812	26.3225	NaN	NaN	NaN	NaN	NaN	NaN	NaN	NaN	0	NaN	P14780
24.2971	24.3338	25.7394	NaN	26.0653	25.8684	26.0134	25.856	25.7326	25.0996	25.9131	25.8431	NaN	NaN	NaN	NaN	NaN	NaN	NaN	NaN	0	NaN	P14866
NaN	NaN	NaN	NaN	22.1667	NaN	20.0678	20.6545	NaN	NaN	NaN	NaN	NaN	NaN	NaN	NaN	NaN	NaN	NaN	NaN	0	NaN	P14868
NaN	NaN	NaN	NaN	NaN	NaN	NaN	NaN	24.9834	25.2715	24.1269	24.2785	NaN	NaN	NaN	NaN	NaN	NaN	NaN	NaN	0	NaN	P15144
NaN	NaN	NaN	NaN	26.813	27.0372	26.5453	26.8635	NaN	26.1397	26.6477	26.6407	NaN	NaN	NaN	NaN	NaN	NaN	NaN	NaN	0	NaN	P15153
NaN	NaN	NaN	NaN	NaN	23.6292	NaN	23.9362	NaN	NaN	23.917	24.2643	NaN	NaN	NaN	NaN	NaN	NaN	NaN	NaN	0	NaN	P15498;Q9UKW4
NaN	NaN	NaN	NaN	27.4022	26.847	27.1707	26.8449	27.4286	27.61	27.2808	27.039	NaN	NaN	NaN	NaN	NaN	NaN	NaN	NaN	0	NaN	P15529
NaN	NaN	25.7433	NaN	NaN	NaN	24.3676	24.7739	24.2932	24.4108	24.9091	24.3908	NaN	NaN	NaN	NaN	NaN	NaN	NaN	NaN	0	NaN	P15531
NaN	NaN	NaN	NaN	25.128	24.9215	25.0261	25.6919	NaN	NaN	23.942	NaN	NaN	NaN	NaN	NaN	NaN	NaN	NaN	NaN	0	NaN	P15880
NaN	NaN	NaN	NaN	24.7501	25.3376	26.1247	26.1236	NaN	22.8178	22.5529	NaN	NaN	NaN	NaN	NaN	NaN	NaN	NaN	NaN	0	NaN	P16050
NaN	29.7001	NaN	NaN	29.2587	29.4882	28.9046	28.9588	29.3653	28.7435	29.0922	29.3628	NaN	NaN	NaN	NaN	NaN	NaN	NaN	NaN	0	NaN	P16070
28.6104	28.2687	28.4675	28.7905	29.4669	29.5713	29.8003	29.8742	30.616	30.6793	29.982	29.9459	NaN	NaN	NaN	NaN	NaN	NaN	NaN	NaN	0	NaN	P16109
NaN	NaN	NaN	NaN	27.597	27.0863	27.495	27.8089	27.6268	27.6941	27.7112	27.5341	NaN	NaN	NaN	NaN	NaN	NaN	NaN	NaN	0	NaN	P16150
NaN	NaN	NaN	NaN	24.2903	24.3719	24.1857	NaN	23.3199	NaN	23.8876	NaN	NaN	NaN	NaN	NaN	NaN	NaN	NaN	NaN	0	NaN	P16157
NaN	26.1631	25.2189	26.0321	26.27	26.3961	27.0218	26.5537	27.6452	26.9984	26.7847	26.6542	NaN	NaN	NaN	NaN	NaN	NaN	NaN	NaN	0	NaN	P16284
NaN	NaN	NaN	NaN	24.112	23.753	NaN	NaN	NaN	NaN	NaN	NaN	NaN	NaN	NaN	NaN	NaN	NaN	NaN	NaN	0	NaN	P16401
NaN	NaN	NaN	NaN	NaN	NaN	NaN	NaN	NaN	NaN	NaN	21.3785	NaN	NaN	NaN	NaN	NaN	NaN	NaN	NaN	0	NaN	P16615
29.2665	29.4329	24.9141	24.4574	28.4283	29.3237	29.7828	29.7942	29.9677	30.4879	24.5279	22.9975	NaN	NaN	NaN	NaN	NaN	NaN	NaN	NaN	0	NaN	P16671
23.984	23.8896	26.3844	26.0432	26.5531	26.5171	28.3953	28.2528	26.8603	27.6882	28.4074	28.3414	NaN	NaN	NaN	NaN	NaN	NaN	NaN	NaN	0	NaN	P17301
NaN	NaN	NaN	NaN	NaN	21.7258	21.6815	22.0058	NaN	NaN	NaN	NaN	NaN	NaN	NaN	NaN	NaN	NaN	NaN	NaN	0	NaN	P17844
NaN	NaN	NaN	NaN	22.7433	22.9424	24.0086	22.7764	22.2374	24.7632	22.2568	23.1068	NaN	NaN	NaN	NaN	NaN	NaN	NaN	NaN	0	NaN	P17858
27.7672	27.6656	27.6651	27.2382	28.7549	28.983	29.2659	29.2903	30.6383	30.6998	29.212	29.19	NaN	NaN	NaN	NaN	NaN	NaN	NaN	NaN	0	NaN	P17927;Q2VPA4
24.9406	24.6571	25.2849	25.0878	24.9067	25.099	25.1612	25.7939	24.4779	25.1135	25.467	25.3348	NaN	NaN	NaN	NaN	NaN	NaN	NaN	NaN	0	NaN	P17931
NaN	NaN	NaN	NaN	24.8973	24.8426	24.9939	24.6077	25.5835	25.8404	23.6699	NaN	NaN	NaN	NaN	NaN	NaN	NaN	NaN	NaN	0	NaN	P18054
NaN	NaN	NaN	NaN	24.1017	NaN	24.4187	24.0632	NaN	NaN	24.0328	NaN	NaN	NaN	NaN	NaN	NaN	NaN	NaN	NaN	0	NaN	P18077
NaN	NaN	NaN	NaN	26.5071	26.4519	26.8538	26.6122	27.3956	26.8689	26.3971	26.4873	NaN	NaN	NaN	NaN	NaN	NaN	NaN	NaN	0	NaN	P18084
NaN	NaN	NaN	NaN	NaN	21.4204	20.7441	21.3467	NaN	NaN	NaN	NaN	NaN	NaN	NaN	NaN	NaN	NaN	NaN	NaN	0	NaN	P18124
NaN	NaN	NaN	NaN	26.233	26.2006	26.5346	26.4873	26.9536	26.8269	26.1753	26.088	NaN	NaN	NaN	NaN	NaN	NaN	NaN	NaN	0	NaN	P18206
NaN	NaN	NaN	NaN	25.3257	25.3127	26.4435	26.5004	26.8037	26.6084	26.0317	25.9584	NaN	NaN	NaN	NaN	NaN	NaN	NaN	NaN	0	NaN	P18428
NaN	NaN	NaN	NaN	24.9788	24.9809	23.8224	24.2324	NaN	NaN	23.5964	23.9975	NaN	NaN	NaN	NaN	NaN	NaN	NaN	NaN	0	NaN	P18583
NaN	24.2328	NaN	NaN	23.1799	21.9596	23.2452	23.9927	NaN	NaN	NaN	24.6343	NaN	NaN	NaN	NaN	NaN	NaN	NaN	NaN	0	NaN	P18621
25.9147	25.972	25.5356	25.9242	25.574	25.4613	25.5827	25.1588	25.5273	25.5024	25.3902	25.2055	NaN	NaN	NaN	NaN	NaN	NaN	NaN	NaN	0	NaN	P19256
24.9907	NaN	NaN	NaN	NaN	NaN	NaN	NaN	NaN	NaN	21.8222	NaN	NaN	NaN	NaN	NaN	NaN	NaN	NaN	NaN	0	NaN	P19338
NaN	NaN	NaN	NaN	22.9721	NaN	NaN	NaN	NaN	NaN	NaN	NaN	NaN	NaN	NaN	NaN	NaN	NaN	NaN	NaN	0	NaN	P19367;Q2TB90
NaN	NaN	NaN	NaN	NaN	NaN	24.3471	24.5832	24.04	24.4897	24.3992	24.5219	NaN	NaN	NaN	NaN	NaN	NaN	NaN	NaN	0	NaN	P19838
NaN	NaN	NaN	NaN	24.4495	24.0245	24.256	24.1812	24.6881	NaN	24.5913	24.55	NaN	NaN	NaN	NaN	NaN	NaN	NaN	NaN	0	NaN	P19878;Q15776
NaN	NaN	NaN	NaN	NaN	NaN	NaN	24.137	NaN	NaN	NaN	NaN	NaN	NaN	NaN	NaN	NaN	NaN	NaN	NaN	0	NaN	P19971
NaN	NaN	NaN	NaN	24.7041	24.4641	NaN	NaN	NaN	NaN	NaN	NaN	NaN	NaN	NaN	NaN	NaN	NaN	NaN	NaN	0	NaN	P20023
NaN	NaN	NaN	NaN	24.4529	24.4689	24.4722	NaN	NaN	NaN	24.1081	NaN	NaN	NaN	NaN	NaN	NaN	NaN	NaN	NaN	0	NaN	P20042
NaN	NaN	NaN	NaN	23.8031	23.9626	23.9443	24.0664	23.8303	23.8406	23.5912	23.8041	NaN	NaN	NaN	NaN	NaN	NaN	NaN	NaN	0	NaN	P20073
NaN	NaN	NaN	NaN	26.0581	26.7517	26.4604	26.3734	26.6065	27.1687	26.9427	27.0277	NaN	NaN	NaN	NaN	NaN	NaN	NaN	NaN	0	NaN	P20138
NaN	NaN	NaN	NaN	26.5675	26.3793	NaN	NaN	NaN	NaN	26.5678	NaN	NaN	NaN	NaN	NaN	NaN	NaN	NaN	NaN	0	NaN	P20292
NaN	NaN	NaN	NaN	NaN	28.0872	26.5051	26.8868	NaN	25.4263	26.7759	26.663	NaN	NaN	NaN	NaN	NaN	NaN	NaN	NaN	0	NaN	P20340
NaN	NaN	NaN	NaN	26.5329	26.1573	27.5975	27.6226	25.59	25.5362	26.2104	26.2838	NaN	NaN	NaN	NaN	NaN	NaN	NaN	NaN	0	NaN	P20592;P20591
28.9371	28.4283	28.5612	29.2425	29.2288	29.3122	28.8604	29.1123	28.3915	28.2966	28.4341	28.104	NaN	NaN	NaN	NaN	NaN	NaN	NaN	NaN	0	NaN	P20700
26.3662	26.3927	27.0837	26.9482	26.8697	26.8918	26.4205	26.7883	26.1935	26.5617	27.0715	26.8805	NaN	NaN	NaN	NaN	NaN	NaN	NaN	NaN	0	NaN	P20701
NaN	24.3721	24.3747	25.3347	25.2799	25.6701	27.0233	27.0312	26.6919	27.2174	26.3105	26.2068	NaN	NaN	NaN	NaN	NaN	NaN	NaN	NaN	0	NaN	P20702
NaN	NaN	NaN	NaN	24.9794	25.0321	25.5748	25.4604	25.8659	25.4546	25.1629	25.3402	NaN	NaN	NaN	NaN	NaN	NaN	NaN	NaN	0	NaN	P20839
NaN	NaN	NaN	NaN	24.2519	24.4574	24.2788	24.7019	24.3004	NaN	24.0623	NaN	NaN	NaN	NaN	NaN	NaN	NaN	NaN	NaN	0	NaN	P21281;P15313
NaN	NaN	NaN	NaN	24.1992	NaN	24.0838	24.8733	24.3983	24.3509	24.6832	24.5191	NaN	NaN	NaN	NaN	NaN	NaN	NaN	NaN	0	NaN	P21291
29.7259	29.6829	29.6065	29.5779	30.1887	30.3078	29.9546	30.1471	29.9821	30.0108	30.0069	30.1372	23.1995	22.1434	22.5903	22.761	22.1195	22.5599	NaN	NaN	8.73659	7.38176	P21333
NaN	NaN	NaN	NaN	24.4411	24.4633	24.5881	24.7513	NaN	24.9577	25.0714	25.1804	NaN	NaN	NaN	NaN	NaN	NaN	NaN	NaN	0	NaN	P21462
25.7633	25.0803	23.8521	23.2741	24.9933	24.9125	23.7871	24.8297	24.9235	24.5947	25.1823	24.8417	NaN	NaN	NaN	NaN	NaN	NaN	NaN	NaN	0	NaN	P21854
NaN	NaN	NaN	NaN	24.8884	24.6472	25.0664	25.1371	25.6843	25.4124	25.2943	25.4072	NaN	NaN	NaN	NaN	NaN	NaN	NaN	NaN	0	NaN	P21926
NaN	NaN	NaN	NaN	NaN	24.6127	23.5582	NaN	23.3944	NaN	24.0018	NaN	NaN	NaN	NaN	NaN	NaN	NaN	NaN	NaN	0	NaN	P21964
NaN	NaN	NaN	NaN	27.3884	27.5267	21.2455	NaN	24.3903	23.8586	23.7914	24.4141	NaN	NaN	NaN	NaN	NaN	NaN	NaN	NaN	0	NaN	P21980
NaN	NaN	NaN	NaN	24.3786	24.5284	24.8969	24.8273	24.1641	24.4786	25.1135	25.052	NaN	NaN	NaN	NaN	NaN	NaN	NaN	NaN	0	NaN	P22061
NaN	NaN	NaN	NaN	NaN	23.5684	NaN	22.9368	NaN	NaN	22.7988	NaN	NaN	NaN	NaN	NaN	NaN	NaN	NaN	NaN	0	NaN	P22087
NaN	NaN	25.6597	25.4531	25.6234	25.693	26.378	25.9197	26.0783	25.973	26.0186	26.0434	NaN	NaN	NaN	NaN	NaN	NaN	NaN	NaN	0	NaN	P22234
25.5151	26.0893	NaN	NaN	24.8731	25.2383	23.5945	NaN	23.8275	24.8957	24.8771	24.3498	NaN	NaN	NaN	NaN	NaN	NaN	NaN	NaN	0	NaN	P22303
NaN	NaN	NaN	NaN	24.7784	24.7144	24.7724	24.8098	25.4375	25.8359	25.0389	25.096	NaN	NaN	NaN	NaN	NaN	NaN	NaN	NaN	0	NaN	P22307
NaN	NaN	NaN	NaN	NaN	NaN	23.2485	23.0968	22.1049	22.705	22.1317	22.0797	NaN	NaN	NaN	NaN	NaN	NaN	NaN	NaN	0	NaN	P22314
NaN	NaN	NaN	NaN	25.2902	26.2864	25.7878	25.7223	24.0082	24.0082	25.6439	25.5334	NaN	NaN	NaN	NaN	NaN	NaN	NaN	NaN	0	NaN	P22626
NaN	NaN	NaN	NaN	NaN	NaN	24.075	24.1625	24.7466	25.1425	24.7427	24.2582	NaN	NaN	NaN	NaN	NaN	NaN	NaN	NaN	0	NaN	P22748
NaN	NaN	NaN	NaN	25.5517	25.5095	25.9546	25.727	26.8039	26.7943	25.7859	25.7151	NaN	NaN	NaN	NaN	NaN	NaN	NaN	NaN	0	NaN	P22894
26.2654	26.1492	26.7819	26.9554	26.7318	26.7515	27.6204	27.6908	27.2078	27.3242	27.4324	27.1384	NaN	NaN	NaN	NaN	NaN	NaN	NaN	NaN	0	NaN	P23219
23.6843	23.6116	23.3178	24.6035	25.7222	27.5485	27.1314	27.2053	27.1966	28.0152	27.2172	26.4974	NaN	NaN	NaN	NaN	NaN	NaN	NaN	NaN	0	NaN	P23229
NaN	NaN	NaN	NaN	24.8244	24.1143	24.8995	24.5043	24.177	22.6946	24.3739	24.96	NaN	NaN	NaN	NaN	NaN	NaN	NaN	NaN	0	NaN	P23246
NaN	NaN	NaN	NaN	25.2732	25.149	NaN	NaN	24.2347	NaN	24.798	24.3996	NaN	NaN	NaN	NaN	NaN	NaN	NaN	NaN	0	NaN	P23276
NaN	NaN	NaN	NaN	NaN	NaN	21.4098	20.9337	NaN	NaN	NaN	NaN	NaN	NaN	NaN	NaN	NaN	NaN	NaN	NaN	0	NaN	P23381
NaN	NaN	NaN	22.4355	25.241	25.2722	25.4879	25.6674	23.5346	24.6944	25.4797	25.4846	NaN	NaN	NaN	NaN	NaN	NaN	NaN	NaN	0	NaN	P23396
NaN	NaN	NaN	NaN	22.2148	21.8756	22.7412	24.3489	NaN	23.376	22.965	NaN	NaN	NaN	NaN	NaN	NaN	NaN	NaN	NaN	0	NaN	P23526
26.4352	26.0121	NaN	NaN	28.2193	28.4152	28.6527	28.2947	28.4793	28.6785	28.983	28.8337	NaN	NaN	NaN	NaN	NaN	NaN	NaN	NaN	0	NaN	P23528;Q9Y281
NaN	NaN	NaN	NaN	23.9707	23.8734	24.3551	24.8488	24.3122	24.314	23.9273	24.221	NaN	NaN	NaN	NaN	NaN	NaN	NaN	NaN	0	NaN	P23743
NaN	NaN	NaN	NaN	26.1627	NaN	27.0988	27.1906	27.9324	27.8076	26.8096	26.9713	NaN	NaN	NaN	NaN	NaN	NaN	NaN	NaN	0	NaN	P24071
NaN	24.6956	27.8683	25.5859	26.5069	27.0964	27.2045	27.1214	27.5316	27.9378	27.7066	27.4502	NaN	NaN	NaN	NaN	NaN	NaN	NaN	NaN	0	NaN	P24158
25.3726	25.8532	25.444	25.7878	26.7745	26.942	26.6729	26.6732	27.0859	26.9796	26.3818	26.6296	NaN	NaN	NaN	NaN	NaN	NaN	NaN	NaN	0	NaN	P24557
NaN	NaN	NaN	NaN	NaN	NaN	23.6239	NaN	NaN	NaN	NaN	NaN	NaN	NaN	NaN	NaN	NaN	NaN	NaN	NaN	0	NaN	P24752
NaN	NaN	NaN	NaN	NaN	NaN	NaN	NaN	23.1416	NaN	NaN	NaN	NaN	NaN	NaN	NaN	NaN	NaN	NaN	NaN	0	NaN	P24928
NaN	NaN	NaN	25.7067	25.3496	25.7167	26.2604	26.5832	26.0866	26.6455	26.4522	26.2064	NaN	NaN	NaN	NaN	NaN	NaN	NaN	NaN	0	NaN	P25090
NaN	NaN	NaN	NaN	NaN	NaN	23.2418	23.4922	NaN	21.8864	22.1809	22.2243	NaN	NaN	NaN	NaN	NaN	NaN	NaN	NaN	0	NaN	P25205
NaN	NaN	26.1104	25.2601	24.9941	24.8718	24.8263	25.1092	24.3826	NaN	25.3758	25.1153	NaN	NaN	NaN	NaN	NaN	NaN	NaN	NaN	0	NaN	P25774
NaN	NaN	NaN	NaN	24.0274	24.1528	23.6061	NaN	NaN	NaN	23.7627	NaN	NaN	NaN	NaN	NaN	NaN	NaN	NaN	NaN	0	NaN	P25786
NaN	NaN	NaN	NaN	NaN	NaN	23.7451	24.8244	NaN	NaN	NaN	NaN	NaN	NaN	NaN	NaN	NaN	NaN	NaN	NaN	0	NaN	P25788
NaN	NaN	NaN	NaN	NaN	NaN	NaN	NaN	NaN	NaN	25.6232	25.7223	NaN	NaN	NaN	NaN	NaN	NaN	NaN	NaN	0	NaN	P25789
NaN	NaN	NaN	NaN	NaN	NaN	23.2945	23.2863	23.7605	23.8999	24.1424	24.034	NaN	NaN	NaN	NaN	NaN	NaN	NaN	NaN	0	NaN	P25815
NaN	NaN	NaN	NaN	NaN	23.063	NaN	NaN	NaN	NaN	NaN	NaN	NaN	NaN	NaN	NaN	NaN	NaN	NaN	NaN	0	NaN	P26010
NaN	NaN	NaN	NaN	NaN	NaN	24.7618	24.5071	NaN	25.226	24.2893	NaN	NaN	NaN	NaN	NaN	NaN	NaN	NaN	NaN	0	NaN	P26022
NaN	NaN	NaN	NaN	NaN	NaN	23.6606	NaN	NaN	NaN	23.7329	NaN	NaN	NaN	NaN	NaN	NaN	NaN	NaN	NaN	0	NaN	P26196
NaN	NaN	NaN	NaN	NaN	NaN	26.0694	NaN	NaN	NaN	NaN	NaN	NaN	NaN	NaN	NaN	NaN	NaN	NaN	NaN	0	NaN	P26358
NaN	NaN	NaN	NaN	24.5953	24.7467	25.379	24.5909	NaN	NaN	24.3175	24.9142	NaN	NaN	NaN	NaN	NaN	NaN	NaN	NaN	0	NaN	P26373
27.2385	26.2881	26.6502	27.4133	25.7105	25.887	26.4166	26.3441	26.0044	25.9527	26.4138	27.0764	NaN	NaN	NaN	NaN	NaN	NaN	NaN	NaN	0	NaN	P26447
NaN	NaN	NaN	NaN	25.3239	24.6788	24.9346	25.2619	25.2536	24.7738	24.9245	25.1518	NaN	NaN	NaN	NaN	NaN	NaN	NaN	NaN	0	NaN	P26583
NaN	NaN	NaN	NaN	24.3279	23.9193	NaN	25.026	23.746	23.6084	23.8772	24.2639	NaN	NaN	NaN	NaN	NaN	NaN	NaN	NaN	0	NaN	P26599
NaN	NaN	NaN	24.1128	24.391	24.7509	23.9234	24.2032	NaN	23.2465	24.0264	24.5974	NaN	NaN	NaN	NaN	NaN	NaN	NaN	NaN	0	NaN	P26641
NaN	NaN	NaN	NaN	23.4007	23.3127	NaN	22.6332	NaN	NaN	24.0231	NaN	NaN	NaN	NaN	NaN	NaN	NaN	NaN	NaN	0	NaN	P27635
NaN	24.8647	NaN	NaN	25.198	25.7891	23.8827	24.4173	25.5774	25.0259	25.6572	25.5837	NaN	NaN	NaN	NaN	NaN	NaN	NaN	NaN	0	NaN	P27708;P31327
NaN	NaN	NaN	NaN	24.9721	24.888	25.3028	25.0637	25.1517	24.9885	23.5334	24.5524	NaN	NaN	NaN	NaN	NaN	NaN	NaN	NaN	0	NaN	P27797
26.1514	25.8044	27.2343	26.8248	26.6994	27.4059	27.3399	26.997	27.4361	27.5226	26.7818	26.6012	NaN	NaN	NaN	NaN	NaN	NaN	NaN	NaN	0	NaN	P27824
NaN	NaN	NaN	NaN	23.9054	23.879	NaN	NaN	NaN	NaN	NaN	NaN	NaN	NaN	NaN	NaN	NaN	NaN	NaN	NaN	0	NaN	P28288
26.4514	26.6483	26.8516	27.1643	26.037	26.226	26.6484	26.417	26.2956	26.756	26.5676	26.3579	NaN	NaN	NaN	NaN	NaN	NaN	NaN	NaN	0	NaN	P28482
NaN	NaN	NaN	26.0238	25.5207	25.6728	25.8928	26.0046	25.8689	25.9239	25.724	25.4115	NaN	NaN	NaN	NaN	NaN	NaN	NaN	NaN	0	NaN	P28676
NaN	NaN	NaN	NaN	25.3473	25.6095	24.1668	24.4088	NaN	NaN	23.8075	NaN	NaN	NaN	NaN	NaN	NaN	NaN	NaN	NaN	0	NaN	P29122
NaN	NaN	NaN	NaN	23.231	NaN	NaN	23.4056	22.9731	NaN	NaN	NaN	NaN	NaN	NaN	NaN	NaN	NaN	NaN	NaN	0	NaN	P29144
NaN	NaN	NaN	NaN	23.3329	23.2132	24.0543	22.9555	23.2496	23.6695	23.8579	23.3292	NaN	NaN	NaN	NaN	NaN	NaN	NaN	NaN	0	NaN	P29350
NaN	NaN	24.6728	24.3659	23.9614	24.2696	24.6092	24.5883	25.2865	25.1265	24.9403	25.0943	NaN	NaN	NaN	NaN	NaN	NaN	NaN	NaN	0	NaN	P29401
NaN	NaN	NaN	NaN	26.8437	27.2241	26.4189	26.4616	25.3699	25.463	25.9295	25.6883	NaN	NaN	NaN	NaN	NaN	NaN	NaN	NaN	0	NaN	P29590
NaN	NaN	NaN	NaN	NaN	NaN	24.6339	25.0082	NaN	NaN	NaN	NaN	NaN	NaN	NaN	NaN	NaN	NaN	NaN	NaN	0	NaN	P29728
NaN	NaN	NaN	NaN	NaN	NaN	22.8466	NaN	NaN	NaN	NaN	22.9995	NaN	NaN	NaN	NaN	NaN	NaN	NaN	NaN	0	NaN	P29966
NaN	NaN	NaN	NaN	NaN	23.9665	24.7234	24.4498	NaN	NaN	NaN	23.7818	NaN	NaN	NaN	NaN	NaN	NaN	NaN	NaN	0	NaN	P30040
25.0966	25.2056	NaN	25.4463	25.0752	25.596	26.1142	26.0544	26.4388	26.6395	26.1715	26.0267	NaN	NaN	NaN	NaN	NaN	NaN	NaN	NaN	0	NaN	P30041
NaN	NaN	NaN	NaN	25.5663	25.578	24.138	25.0164	NaN	NaN	26.1186	26.1544	NaN	NaN	NaN	NaN	NaN	NaN	NaN	NaN	0	NaN	P30043
NaN	NaN	NaN	NaN	NaN	NaN	23.278	24.1006	24.447	NaN	NaN	24.9456	NaN	NaN	NaN	NaN	NaN	NaN	NaN	NaN	0	NaN	P30044
NaN	NaN	NaN	NaN	NaN	23.8683	25.3788	25.2218	25.0827	25.3577	25.5097	25.1131	NaN	NaN	NaN	NaN	NaN	NaN	NaN	NaN	0	NaN	P30048
NaN	NaN	NaN	NaN	NaN	NaN	NaN	NaN	NaN	NaN	24.6809	NaN	NaN	NaN	NaN	NaN	NaN	NaN	NaN	NaN	0	NaN	P30085
NaN	NaN	NaN	NaN	26.2602	26.1589	26.2921	26.2744	26.0636	26.1298	25.9962	26.3331	NaN	NaN	NaN	NaN	NaN	NaN	NaN	NaN	0	NaN	P30101
NaN	NaN	NaN	NaN	NaN	NaN	NaN	NaN	NaN	NaN	NaN	25.1167	NaN	NaN	NaN	NaN	NaN	NaN	NaN	NaN	0	NaN	P30153
NaN	NaN	NaN	NaN	26.6221	26.7166	27.8939	NaN	NaN	26.9606	26.7551	26.6903	NaN	NaN	NaN	NaN	NaN	NaN	NaN	NaN	0	NaN	P30536
26.8658	27.0574	27.1817	27.5317	27.9339	27.6634	28.2696	28.3046	27.85	27.3278	28.2787	27.9659	NaN	NaN	NaN	NaN	NaN	NaN	NaN	NaN	0	NaN	P30740
25.7238	26.0534	26.6352	25.9387	26.3459	26.7106	26.7786	26.6309	26.1725	26.1398	26.5949	26.4449	NaN	NaN	NaN	NaN	NaN	NaN	NaN	NaN	0	NaN	P31146
NaN	NaN	NaN	NaN	NaN	NaN	26.018	25.8855	25.7553	24.9384	NaN	NaN	NaN	NaN	NaN	NaN	NaN	NaN	NaN	NaN	0	NaN	P31689
NaN	NaN	NaN	NaN	23.0671	23.2245	23.1553	22.9138	NaN	NaN	NaN	NaN	NaN	NaN	NaN	NaN	NaN	NaN	NaN	NaN	0	NaN	P31942
NaN	NaN	NaN	NaN	25.6483	24.7415	25.1881	25.0828	24.5905	NaN	24.9751	25.0097	NaN	NaN	NaN	NaN	NaN	NaN	NaN	NaN	0	NaN	P31943
NaN	NaN	26.5868	26.7098	NaN	NaN	NaN	NaN	NaN	NaN	NaN	NaN	NaN	NaN	NaN	NaN	NaN	NaN	NaN	NaN	0	NaN	P31944
NaN	NaN	NaN	NaN	NaN	NaN	24.9815	25.2745	NaN	NaN	24.3545	24.9762	NaN	NaN	NaN	NaN	NaN	NaN	NaN	NaN	0	NaN	P31946
NaN	NaN	NaN	NaN	23.9842	24.1762	25.0952	25.0874	25.2192	25.5115	25.1765	25.2669	NaN	NaN	NaN	NaN	NaN	NaN	NaN	NaN	0	NaN	P31949
NaN	NaN	NaN	26.6206	26.8091	26.705	27.5167	27.599	28.304	28.4241	27.5294	27.6162	NaN	NaN	NaN	NaN	NaN	NaN	NaN	NaN	0	NaN	P31997
27.18	26.9092	26.4342	26.0268	26.3853	26.1449	25.7202	25.8243	25.4968	25.3667	26.1693	26.4985	NaN	NaN	NaN	NaN	NaN	NaN	NaN	NaN	0	NaN	P32119
NaN	NaN	NaN	NaN	25.1286	25.1336	24.9858	24.9636	24.117	24.0693	24.3204	24.1994	NaN	NaN	NaN	NaN	NaN	NaN	NaN	NaN	0	NaN	P32121
26.9263	27.1292	27.026	27.2508	27.0595	26.8697	27.1661	27.1495	27.8062	27.6834	27.4463	27.4002	NaN	NaN	NaN	NaN	NaN	NaN	NaN	NaN	0	NaN	P32942
NaN	NaN	NaN	NaN	NaN	25.0374	25.2519	25.2939	NaN	NaN	24.9206	25.0969	NaN	NaN	NaN	NaN	NaN	NaN	NaN	NaN	0	NaN	P32969
NaN	NaN	NaN	NaN	25.1957	25.3081	25.1864	25.5798	24.4312	24.6995	24.7077	24.6036	NaN	NaN	NaN	NaN	NaN	NaN	NaN	NaN	0	NaN	P33121;Q9UKU0
26.8277	26.6761	26.2289	26.1968	27.5082	27.6293	27.1292	27.8505	27.0837	26.9854	27.2833	27.2616	NaN	NaN	NaN	NaN	NaN	NaN	NaN	NaN	0	NaN	P33241
NaN	NaN	NaN	NaN	25.9113	25.4229	25.6977	26.168	26.357	25.898	26.5564	26.0134	NaN	NaN	NaN	NaN	NaN	NaN	NaN	NaN	0	NaN	P34910
25.7122	26.0663	26.8861	26.893	24.9686	25.0088	26.1424	26.4631	25.9349	26.119	25.448	25.2193	NaN	NaN	NaN	NaN	NaN	NaN	NaN	NaN	0	NaN	P35573
33.1441	33.0802	33.2632	33.1209	33.0647	33.0704	34.387	34.2226	33.3282	33.4654	33.8581	33.7875	22.9649	22.9632	22.795	20.5382	20.4448	20.8204	20.8173	24.0303	7.80729	11.5609	P35579;REV__Q9UKV3
NaN	NaN	NaN	NaN	30.0794	29.8051	30.5795	30.5062	NaN	28.635	30.5418	30.306	NaN	NaN	NaN	NaN	NaN	NaN	NaN	NaN	0	NaN	P35580
NaN	NaN	NaN	NaN	24.3033	24.6907	NaN	23.6572	24.5157	24.6502	NaN	23.7379	NaN	NaN	NaN	NaN	NaN	NaN	NaN	NaN	0	NaN	P35625
NaN	NaN	NaN	NaN	NaN	NaN	25.045	NaN	NaN	NaN	NaN	NaN	NaN	NaN	NaN	NaN	NaN	NaN	NaN	NaN	0	NaN	P35637
NaN	NaN	NaN	NaN	NaN	NaN	NaN	24.557	NaN	NaN	NaN	NaN	NaN	NaN	NaN	NaN	NaN	NaN	NaN	NaN	0	NaN	P35914
NaN	NaN	NaN	NaN	NaN	NaN	NaN	NaN	24.5653	NaN	NaN	NaN	NaN	NaN	NaN	NaN	NaN	NaN	NaN	NaN	0	NaN	P35998
NaN	NaN	NaN	NaN	24.5735	NaN	NaN	NaN	NaN	NaN	NaN	NaN	NaN	NaN	NaN	NaN	NaN	NaN	NaN	NaN	0	NaN	P36507
NaN	NaN	NaN	NaN	24.2036	23.9973	23.6055	NaN	NaN	NaN	22.7855	22.4958	NaN	NaN	NaN	NaN	NaN	NaN	NaN	NaN	0	NaN	P36551
NaN	NaN	NaN	NaN	21.6877	NaN	21.4736	21.9379	22.3593	21.0929	21.4825	NaN	NaN	NaN	NaN	NaN	NaN	NaN	NaN	NaN	0	NaN	P36578
NaN	NaN	NaN	NaN	24.7831	NaN	NaN	23.789	NaN	NaN	NaN	NaN	NaN	NaN	NaN	NaN	NaN	NaN	NaN	NaN	0	NaN	P36969
NaN	NaN	NaN	NaN	25.5868	25.4869	25.7999	26.1046	26.3998	26.3753	25.8525	26.1972	NaN	NaN	NaN	NaN	NaN	NaN	NaN	NaN	0	NaN	P37802
NaN	NaN	NaN	NaN	NaN	NaN	NaN	23.3673	NaN	NaN	NaN	NaN	NaN	NaN	NaN	NaN	NaN	NaN	NaN	NaN	0	NaN	P37837
NaN	NaN	NaN	NaN	25.3039	25.8665	25.9013	25.5308	25.3179	25.7827	25.6477	24.8858	NaN	NaN	NaN	NaN	NaN	NaN	NaN	NaN	0	NaN	P38606
NaN	NaN	NaN	NaN	21.1283	NaN	22.0945	22.1492	NaN	21.3527	NaN	NaN	NaN	NaN	NaN	NaN	NaN	NaN	NaN	NaN	0	NaN	P38919
NaN	NaN	NaN	NaN	NaN	NaN	NaN	23.203	NaN	NaN	NaN	NaN	NaN	NaN	NaN	NaN	NaN	NaN	NaN	NaN	0	NaN	P39019
NaN	NaN	NaN	NaN	23.139	NaN	23.1713	NaN	NaN	NaN	22.7946	NaN	NaN	NaN	NaN	NaN	NaN	NaN	NaN	NaN	0	NaN	P39023;Q92901
NaN	NaN	NaN	NaN	24.6684	24.471	24.4203	24.2554	24.7165	24.7018	24.7286	24.8731	NaN	NaN	NaN	NaN	NaN	NaN	NaN	NaN	0	NaN	P39656
NaN	NaN	NaN	NaN	NaN	NaN	NaN	24.0389	24.3477	NaN	NaN	NaN	NaN	NaN	NaN	NaN	NaN	NaN	NaN	NaN	0	NaN	P40121
NaN	NaN	NaN	NaN	24.1696	24.1535	23.9811	NaN	24.6508	24.0696	23.8844	24.0322	NaN	NaN	NaN	NaN	NaN	NaN	NaN	NaN	0	NaN	P40189
NaN	NaN	NaN	NaN	25.2721	24.8288	24.7198	24.9203	25.3945	25.3079	25.1192	25.1755	NaN	NaN	NaN	NaN	NaN	NaN	NaN	NaN	0	NaN	P40197
NaN	NaN	NaN	NaN	NaN	NaN	23.3015	NaN	NaN	NaN	NaN	NaN	NaN	NaN	NaN	NaN	NaN	NaN	NaN	NaN	0	NaN	P40227;Q92526
NaN	NaN	NaN	NaN	NaN	NaN	24.4849	24.6685	NaN	23.9263	NaN	NaN	NaN	NaN	NaN	NaN	NaN	NaN	NaN	NaN	0	NaN	P40306
NaN	NaN	NaN	NaN	NaN	23.9059	24.2007	24.1887	NaN	24.5603	NaN	23.9284	NaN	NaN	NaN	NaN	NaN	NaN	NaN	NaN	0	NaN	P40616
NaN	NaN	NaN	NaN	24.2973	24.4129	25.0203	24.5192	24.4208	24.2384	NaN	24.4855	NaN	NaN	NaN	NaN	NaN	NaN	NaN	NaN	0	NaN	P40763
23.3392	NaN	NaN	NaN	NaN	NaN	21.7884	21.7068	NaN	23.0896	NaN	23.2574	NaN	NaN	NaN	NaN	NaN	NaN	NaN	NaN	0	NaN	P40939
NaN	NaN	NaN	NaN	24.0304	NaN	25.0486	25.0353	24.2681	24.391	NaN	24.0856	NaN	NaN	NaN	NaN	NaN	NaN	NaN	NaN	0	NaN	P41212
27.0943	27.1047	23.745	25.3175	30.5575	30.4942	29.5048	29.5594	29.0178	28.8513	29.5932	29.2447	NaN	NaN	NaN	NaN	NaN	27.1083	NaN	NaN	0	1.23205	P41218
NaN	NaN	NaN	NaN	23.7038	24.0346	24.5383	24.6577	23.9696	23.9201	23.7502	24.3439	NaN	NaN	NaN	NaN	NaN	NaN	NaN	NaN	0	NaN	P41240
NaN	NaN	NaN	NaN	NaN	NaN	23.8168	NaN	NaN	NaN	NaN	NaN	NaN	NaN	NaN	NaN	NaN	NaN	NaN	NaN	0	NaN	P42224
NaN	NaN	NaN	NaN	23.9263	24.272	24.1721	24.2098	NaN	24.0155	24.5322	24.3015	NaN	NaN	NaN	NaN	NaN	NaN	NaN	NaN	0	NaN	P42331
NaN	NaN	NaN	NaN	23.723	23.1926	23.4948	23.1115	NaN	NaN	NaN	24.0019	NaN	NaN	NaN	NaN	NaN	NaN	NaN	NaN	0	NaN	P42677
NaN	NaN	NaN	NaN	25.1021	NaN	24.6385	25.3758	25.9354	25.9665	25.6431	25.9241	NaN	NaN	NaN	NaN	NaN	NaN	NaN	NaN	0	NaN	P42892
NaN	NaN	NaN	NaN	24.4499	24.3927	24.6603	24.2003	24.6447	24.6947	24.3312	24.3389	NaN	NaN	NaN	NaN	NaN	NaN	NaN	NaN	0	NaN	P43250
27.4804	27.0893	27.1782	26.6869	27.4704	28.3054	27.8646	27.7299	26.3793	27.316	27.3755	27.3484	NaN	NaN	NaN	NaN	NaN	NaN	NaN	NaN	0	NaN	P43304
NaN	NaN	NaN	NaN	23.3151	22.3854	NaN	NaN	NaN	NaN	21.6883	NaN	NaN	NaN	NaN	NaN	NaN	NaN	NaN	NaN	0	NaN	P43403
NaN	NaN	NaN	NaN	24.0632	23.9541	24.8785	25.1371	25.272	25.2663	24.809	25.2528	NaN	NaN	NaN	NaN	NaN	NaN	NaN	NaN	0	NaN	P43405;Q8NFD2
NaN	NaN	NaN	NaN	NaN	NaN	25.0792	24.3045	25.4934	25.09	24.8431	24.6986	NaN	NaN	NaN	NaN	NaN	NaN	NaN	NaN	0	NaN	P43490
NaN	NaN	NaN	NaN	NaN	NaN	NaN	23.1535	NaN	NaN	24.6886	25.4071	NaN	NaN	NaN	NaN	NaN	NaN	NaN	NaN	0	NaN	P43629;Q14943;P43630
27.3348	27.4558	26.661	26.7165	27.312	27.3143	26.8584	27.0602	26.1552	26.4269	27.069	26.6694	NaN	NaN	NaN	NaN	NaN	NaN	NaN	NaN	0	NaN	P45880
NaN	NaN	NaN	NaN	NaN	NaN	NaN	NaN	NaN	NaN	23.5873	NaN	NaN	NaN	NaN	NaN	NaN	NaN	NaN	NaN	0	NaN	P46063
NaN	NaN	NaN	NaN	24.4846	23.9995	24.602	24.5499	23.9973	24.0498	24.6351	24.5324	NaN	NaN	NaN	NaN	NaN	NaN	NaN	NaN	0	NaN	P46109
NaN	NaN	NaN	NaN	21.2416	21.4819	NaN	22.5017	NaN	NaN	NaN	NaN	NaN	NaN	NaN	NaN	NaN	NaN	NaN	NaN	0	NaN	P46459
NaN	NaN	NaN	NaN	NaN	NaN	NaN	25.4881	NaN	NaN	NaN	NaN	NaN	NaN	NaN	NaN	NaN	NaN	NaN	NaN	0	NaN	P46776
NaN	NaN	NaN	NaN	NaN	NaN	NaN	25.6745	NaN	NaN	NaN	NaN	NaN	NaN	NaN	NaN	NaN	NaN	NaN	NaN	0	NaN	P46778
NaN	NaN	NaN	NaN	23.2006	23.3472	23.9132	24.1235	NaN	NaN	NaN	NaN	NaN	NaN	NaN	NaN	NaN	NaN	NaN	NaN	0	NaN	P46779
NaN	NaN	NaN	NaN	22.6833	NaN	22.1099	23.0504	NaN	NaN	22.1662	22.0979	NaN	NaN	NaN	NaN	NaN	NaN	NaN	NaN	0	NaN	P46781
NaN	NaN	NaN	NaN	NaN	NaN	23.4832	NaN	NaN	NaN	NaN	NaN	NaN	NaN	NaN	NaN	NaN	NaN	NaN	NaN	0	NaN	P46782
23.8415	23.8448	24.2578	24.4543	26.9016	26.8428	27.4148	27.2701	26.6986	26.6327	27.1758	27.2334	NaN	NaN	NaN	NaN	NaN	NaN	24.0459	NaN	0	2.00141	P46940;Q86VI3
NaN	NaN	NaN	NaN	NaN	NaN	25.252	25.2257	NaN	NaN	25.3818	25.2375	NaN	NaN	NaN	NaN	NaN	NaN	NaN	NaN	0	NaN	P47755
27.435	27.9784	27.7604	27.3158	27.8791	28.1803	28.1465	27.9991	27.606	27.3369	27.9117	28.0424	27.14	NaN	27.1822	27.0415	26.1086	26.3969	26.4908	NaN	2.99255	1.07261	P47756
NaN	NaN	NaN	NaN	20.1193	19.7356	20.6416	20.0024	20.8484	20.6804	NaN	20.4883	NaN	NaN	NaN	NaN	NaN	NaN	NaN	NaN	0	NaN	P47897
NaN	NaN	25.4353	24.802	24.1148	24.4041	25.629	25.2133	25.4615	25.5647	25.4336	25.4307	NaN	NaN	NaN	NaN	NaN	NaN	NaN	NaN	0	NaN	P48147
NaN	NaN	NaN	NaN	NaN	NaN	24.4838	24.6806	24.3938	24.3633	24.5568	24.3716	NaN	NaN	NaN	NaN	NaN	NaN	NaN	NaN	0	NaN	P48426
NaN	NaN	NaN	NaN	NaN	21.7181	NaN	NaN	NaN	22.2027	NaN	22.4602	NaN	NaN	NaN	NaN	NaN	NaN	NaN	NaN	0	NaN	P48643
NaN	NaN	NaN	NaN	NaN	22.7714	24.0566	23.6654	23.3547	23.3909	23.7707	NaN	NaN	NaN	NaN	NaN	NaN	NaN	NaN	NaN	0	NaN	P48735
28.9137	28.697	27.865	27.8192	27.3791	27.3817	27.3575	27.3893	26.0594	25.912	26.748	26.1141	NaN	NaN	NaN	NaN	NaN	NaN	NaN	NaN	0	NaN	P48960
NaN	NaN	NaN	NaN	23.8797	23.5213	24.2982	24.4939	NaN	23.7074	23.8421	23.7685	NaN	NaN	NaN	NaN	NaN	NaN	NaN	NaN	0	NaN	P49023
NaN	NaN	NaN	NaN	26.099	25.7798	26.2994	26.0741	26.4833	26.5931	26.0797	26.1936	NaN	NaN	NaN	NaN	NaN	NaN	NaN	NaN	0	NaN	P49257
NaN	NaN	NaN	NaN	NaN	19.2025	23.4655	22.7967	22.1534	21.2349	20.235	21.041	NaN	NaN	NaN	NaN	NaN	NaN	NaN	NaN	0	NaN	P49327
NaN	NaN	NaN	NaN	NaN	NaN	20.8866	NaN	NaN	NaN	20.505	21.6152	NaN	NaN	NaN	NaN	NaN	NaN	NaN	NaN	0	NaN	P49411
NaN	NaN	NaN	NaN	NaN	21.85	22.5051	22.4938	NaN	NaN	NaN	22.4773	NaN	NaN	NaN	NaN	NaN	NaN	NaN	NaN	0	NaN	P49588
NaN	24.5417	24.2787	NaN	NaN	NaN	NaN	NaN	NaN	NaN	NaN	22.7699	NaN	NaN	NaN	NaN	NaN	NaN	NaN	NaN	0	NaN	P49748
NaN	NaN	NaN	NaN	NaN	23.6075	24.4625	NaN	NaN	NaN	NaN	22.9411	NaN	NaN	NaN	NaN	NaN	NaN	NaN	NaN	0	NaN	P49792;Q99666;O14715;P0DJD0;P0DJD1
NaN	NaN	NaN	NaN	NaN	NaN	21.6021	NaN	21.7091	NaN	NaN	22.316	NaN	NaN	NaN	NaN	NaN	NaN	NaN	NaN	0	NaN	P49915
NaN	NaN	NaN	NaN	24.1158	NaN	24.3229	NaN	24.8313	24.5582	NaN	NaN	NaN	NaN	NaN	NaN	NaN	NaN	NaN	NaN	0	NaN	P49961
NaN	NaN	NaN	NaN	NaN	24.2167	23.6549	23.73	25.2016	24.8499	23.8765	24.0135	NaN	NaN	NaN	NaN	NaN	NaN	NaN	NaN	0	NaN	P50402
NaN	NaN	NaN	NaN	23.4761	23.2554	23.2954	NaN	23.0896	23.1174	22.938	23.4788	NaN	NaN	NaN	NaN	NaN	NaN	NaN	NaN	0	NaN	P50416
NaN	NaN	NaN	NaN	25.7425	25.5805	26.1301	25.9561	25.8786	26.191	25.2455	26.0301	NaN	NaN	NaN	NaN	NaN	NaN	NaN	NaN	0	NaN	P50552
NaN	NaN	NaN	NaN	NaN	NaN	25.7304	NaN	NaN	NaN	NaN	NaN	NaN	NaN	NaN	NaN	NaN	NaN	NaN	NaN	0	NaN	P50914
NaN	NaN	NaN	NaN	NaN	NaN	NaN	18.3958	19.0531	18.7898	18.7458	NaN	NaN	NaN	NaN	NaN	NaN	NaN	NaN	NaN	0	NaN	P50990
NaN	NaN	NaN	NaN	21.116	23.3309	23.434	23.5709	23.5507	23.5405	23.6563	23.7447	NaN	NaN	NaN	NaN	NaN	NaN	NaN	NaN	0	NaN	P50991
25.498	NaN	25.7611	NaN	25.7426	25.7345	26.4946	26.5474	25.8845	25.7032	26.3717	26.0872	NaN	NaN	NaN	NaN	NaN	NaN	NaN	NaN	0	NaN	P50995;P27216
NaN	NaN	NaN	NaN	27.3711	27.046	26.5393	26.5583	25.0844	25.0419	26.1546	25.9804	NaN	NaN	NaN	NaN	NaN	NaN	NaN	NaN	0	NaN	P51148
NaN	NaN	NaN	NaN	24.8275	25.0192	24.6257	24.5649	24.1185	24.3124	24.5623	24.4879	NaN	NaN	NaN	NaN	NaN	NaN	NaN	NaN	0	NaN	P51149
26.4176	NaN	NaN	NaN	27.1217	26.9659	26.4335	26.5767	26.0745	25.9842	26.1152	26.4351	NaN	NaN	NaN	NaN	NaN	NaN	NaN	NaN	0	NaN	P51159
NaN	NaN	NaN	NaN	24.8189	24.8079	25.3137	NaN	26.0081	25.7318	25.5704	25.3529	NaN	NaN	NaN	NaN	NaN	NaN	NaN	NaN	0	NaN	P51575
NaN	NaN	NaN	NaN	23.8237	24.4488	24.2342	23.9501	NaN	23.4065	24.0161	23.6934	NaN	NaN	NaN	NaN	NaN	NaN	NaN	NaN	0	NaN	P51610;Q9Y5Z7
NaN	NaN	NaN	NaN	NaN	24.435	23.5693	24.5371	24.1104	25.0567	24.1118	24.8584	NaN	NaN	NaN	NaN	NaN	NaN	NaN	NaN	0	NaN	P51659
NaN	NaN	NaN	NaN	23.0207	23.5309	23.0198	21.8569	22.3677	22.6776	22.9758	NaN	NaN	NaN	NaN	NaN	NaN	NaN	NaN	NaN	0	NaN	P51692;P42229
NaN	NaN	NaN	NaN	23.4757	NaN	23.8632	23.8609	23.5024	23.5144	23.6144	23.6068	NaN	NaN	NaN	NaN	NaN	NaN	NaN	NaN	0	NaN	P51812
NaN	NaN	NaN	NaN	23.9294	24.1333	22.9475	24.0908	22.7074	22.8616	23.6458	22.3971	NaN	NaN	NaN	NaN	NaN	NaN	NaN	NaN	0	NaN	P51991
25.2132	25.1894	25.5805	25.5985	24.3685	25.0654	25.8539	25.6638	26.1549	26.6283	25.7298	25.7679	NaN	NaN	NaN	NaN	NaN	NaN	NaN	NaN	0	NaN	P52209
NaN	21.9033	21.8711	21.9869	23.4517	24.399	24.4811	23.8192	21.9899	23.1335	23.48	23.5853	NaN	NaN	NaN	NaN	NaN	NaN	NaN	NaN	0	NaN	P52272
NaN	NaN	NaN	NaN	24.1437	24.2708	24.5213	24.0714	24.8106	24.5609	24.1798	24.4803	NaN	NaN	NaN	NaN	NaN	NaN	NaN	NaN	0	NaN	P52566
NaN	NaN	NaN	NaN	NaN	23.7928	NaN	NaN	NaN	NaN	NaN	NaN	NaN	NaN	NaN	NaN	NaN	NaN	NaN	NaN	0	NaN	P52597
NaN	NaN	24.1504	24.0633	NaN	NaN	NaN	NaN	NaN	NaN	NaN	NaN	NaN	NaN	NaN	NaN	NaN	NaN	NaN	NaN	0	NaN	P52789
NaN	NaN	NaN	NaN	24.8001	25.0475	25.5786	25.6951	25.5704	25.391	25.6835	25.6556	NaN	NaN	NaN	NaN	NaN	NaN	NaN	NaN	0	NaN	P52790
NaN	NaN	NaN	NaN	26.4095	26.415	26.6081	26.2092	25.5898	25.7524	26.5841	27.1676	NaN	NaN	NaN	NaN	NaN	NaN	NaN	NaN	0	NaN	P52907
NaN	NaN	NaN	NaN	NaN	25.9378	NaN	26.0779	NaN	26.3452	NaN	NaN	NaN	NaN	NaN	NaN	NaN	NaN	NaN	NaN	0	NaN	P52948
NaN	NaN	NaN	NaN	26.2981	26.1416	27.0805	27.016	27.1682	27.1999	26.7274	26.7546	NaN	NaN	NaN	NaN	NaN	NaN	NaN	NaN	0	NaN	P53396
NaN	NaN	NaN	NaN	NaN	23.4158	24.4525	24.129	24.3457	23.8232	23.9988	23.6646	NaN	NaN	NaN	NaN	NaN	NaN	NaN	NaN	0	NaN	P53618
NaN	NaN	NaN	NaN	NaN	NaN	21.3746	22.0823	20.5205	21.3978	NaN	22.0068	NaN	NaN	NaN	NaN	NaN	NaN	NaN	NaN	0	NaN	P53621
NaN	NaN	NaN	NaN	NaN	23.4043	NaN	NaN	NaN	NaN	NaN	NaN	NaN	NaN	NaN	NaN	NaN	NaN	NaN	NaN	0	NaN	P53680
NaN	NaN	NaN	NaN	NaN	NaN	23.3061	22.7991	NaN	NaN	23.4139	NaN	NaN	NaN	NaN	NaN	NaN	NaN	NaN	NaN	0	NaN	P53992
NaN	NaN	NaN	NaN	23.3351	NaN	NaN	23.3725	23.1725	22.8459	NaN	23.2412	NaN	NaN	NaN	NaN	NaN	NaN	NaN	NaN	0	NaN	P54136
NaN	NaN	NaN	NaN	NaN	NaN	NaN	23.2047	NaN	NaN	NaN	23.7639	NaN	NaN	NaN	NaN	NaN	NaN	NaN	NaN	0	NaN	P54577
26.137	25.8951	25.6126	25.1425	26.6098	26.7998	25.7207	25.7443	25.6179	25.4953	25.2931	25.4551	NaN	NaN	NaN	NaN	NaN	NaN	NaN	NaN	0	NaN	P54819
NaN	NaN	24.381	24.96	26.4453	26.5321	26.714	26.808	27.1566	27.2634	26.8401	26.7632	NaN	NaN	NaN	NaN	NaN	NaN	NaN	NaN	0	NaN	P55072
NaN	NaN	NaN	NaN	20.9644	NaN	23.2736	NaN	23.3503	24.2826	23.9683	24.1765	NaN	NaN	NaN	NaN	NaN	NaN	NaN	NaN	0	NaN	P55160
NaN	NaN	NaN	NaN	23.9899	24.8126	25.5942	25.1446	24.7914	25.1645	24.8476	24.4596	NaN	NaN	NaN	NaN	NaN	NaN	NaN	NaN	0	NaN	P55265
NaN	NaN	NaN	NaN	20.1398	20.5848	NaN	20.928	NaN	21.6749	NaN	NaN	NaN	NaN	NaN	NaN	NaN	NaN	NaN	NaN	0	NaN	P55884
NaN	NaN	NaN	NaN	NaN	NaN	22.2536	22.1671	NaN	NaN	NaN	NaN	NaN	NaN	NaN	NaN	NaN	NaN	NaN	NaN	0	NaN	P55957
NaN	NaN	NaN	NaN	25.5695	25.5156	NaN	NaN	NaN	24.8289	NaN	NaN	NaN	NaN	NaN	NaN	NaN	NaN	NaN	NaN	0	NaN	P56202
NaN	NaN	NaN	NaN	24.7728	24.6903	24.3329	24.5108	NaN	24.6353	24.9159	24.2041	NaN	NaN	NaN	NaN	NaN	NaN	NaN	NaN	0	NaN	P57088
NaN	NaN	NaN	NaN	NaN	23.32	23.8518	24.2313	NaN	23.2621	24.1391	NaN	NaN	NaN	NaN	NaN	NaN	NaN	NaN	NaN	0	NaN	P57764
NaN	NaN	NaN	NaN	NaN	NaN	NaN	NaN	24.8142	NaN	NaN	NaN	NaN	NaN	NaN	NaN	NaN	NaN	NaN	NaN	0	NaN	P58546
NaN	NaN	NaN	NaN	NaN	24.5042	24.2431	NaN	NaN	NaN	NaN	NaN	NaN	NaN	NaN	NaN	NaN	NaN	NaN	NaN	0	NaN	P59768
NaN	NaN	NaN	25.3591	25.7484	26.183	26.6134	26.4732	24.87	25.5515	25.8465	25.7589	NaN	NaN	NaN	NaN	NaN	NaN	NaN	NaN	0	NaN	P59998
NaN	NaN	NaN	NaN	NaN	24.6894	NaN	24.9944	NaN	NaN	24.4636	NaN	NaN	NaN	NaN	NaN	NaN	NaN	NaN	NaN	0	NaN	P60468
28.798	28.9155	28.0478	28.0651	31.0504	31.1179	32.3761	32.3469	31.4579	31.6313	32.0712	32.0169	NaN	NaN	NaN	NaN	NaN	NaN	NaN	NaN	0	NaN	P60660;P14649
29.9477	29.9761	29.7076	30.0278	32.8239	32.7656	33.7575	33.7751	33.2689	33.0637	33.5053	33.6585	27.6746	28.4702	27.7756	27.3825	28.5621	28.2885	26.6683	27.6404	6.10656	4.38204	P60709;P63261;Q9BYX7
NaN	NaN	NaN	21.3624	22.8764	22.9952	24.1084	23.4539	21.7713	22.8099	22.9799	23.5293	NaN	NaN	NaN	NaN	NaN	NaN	NaN	NaN	0	NaN	P60842
NaN	NaN	NaN	NaN	NaN	26.2419	NaN	26.4182	NaN	25.2397	24.6563	26.4285	NaN	NaN	NaN	NaN	NaN	NaN	NaN	NaN	0	NaN	P60866
NaN	NaN	NaN	NaN	23.4564	23.4266	23.2477	23.4107	NaN	NaN	NaN	NaN	NaN	NaN	NaN	NaN	NaN	NaN	NaN	NaN	0	NaN	P60900
NaN	NaN	NaN	NaN	25.0504	24.9762	25.7825	25.1765	25.055	25.027	24.6206	24.3688	NaN	NaN	NaN	NaN	NaN	NaN	NaN	NaN	0	NaN	P60953
NaN	NaN	NaN	NaN	23.4201	24.4009	24.9704	25.0184	23.7924	23.9132	22.586	23.5826	NaN	NaN	NaN	NaN	NaN	NaN	NaN	NaN	0	NaN	P61019;Q8WUD1
NaN	NaN	NaN	NaN	23.8802	NaN	NaN	23.6515	NaN	NaN	NaN	NaN	NaN	NaN	NaN	NaN	NaN	NaN	NaN	NaN	0	NaN	P61020
NaN	NaN	NaN	NaN	25.7793	NaN	NaN	26.0514	NaN	NaN	NaN	NaN	NaN	NaN	NaN	NaN	NaN	NaN	NaN	NaN	0	NaN	P61026
NaN	NaN	NaN	NaN	24.6018	NaN	NaN	NaN	NaN	NaN	25.0794	24.9203	NaN	NaN	NaN	NaN	NaN	NaN	NaN	NaN	0	NaN	P61077;P62837
NaN	NaN	NaN	NaN	26.8193	26.6164	26.429	26.2673	26.4213	26.3098	26.2439	25.8994	NaN	NaN	NaN	NaN	NaN	NaN	NaN	NaN	0	NaN	P61106
NaN	NaN	NaN	NaN	26.5112	26.5234	27.4155	27.4508	26.3563	26.3002	26.9263	26.7682	NaN	NaN	NaN	NaN	NaN	NaN	NaN	NaN	0	NaN	P61158;Q9P1U1;Q9C0K3
NaN	NaN	NaN	NaN	26.2173	26.293	27.1337	27.037	25.9382	26.3289	26.4923	26.6363	NaN	NaN	NaN	NaN	NaN	NaN	NaN	NaN	0	NaN	P61160
NaN	NaN	NaN	NaN	26.3669	26.2462	26.9248	26.7201	27.0028	27.2691	27.1672	26.8756	NaN	NaN	NaN	NaN	NaN	NaN	NaN	NaN	0	NaN	P61204;P84077
NaN	NaN	NaN	NaN	NaN	NaN	NaN	NaN	24.398	24.1417	NaN	NaN	NaN	NaN	NaN	NaN	NaN	NaN	NaN	NaN	0	NaN	P61224;A6NIZ1
22.695	NaN	NaN	NaN	22.0938	24.2843	22.6554	23.8554	21.8161	22.6018	22.7349	21.8463	NaN	NaN	NaN	NaN	NaN	NaN	NaN	NaN	0	NaN	P61247
NaN	NaN	NaN	NaN	NaN	23.2446	NaN	NaN	NaN	NaN	NaN	25.6378	NaN	NaN	NaN	NaN	NaN	NaN	NaN	NaN	0	NaN	P61313
NaN	NaN	NaN	NaN	23.8663	24.0198	NaN	NaN	NaN	NaN	NaN	NaN	NaN	NaN	NaN	NaN	NaN	NaN	NaN	NaN	0	NaN	P61421
NaN	NaN	NaN	NaN	NaN	23.7653	23.688	24.1257	25.021	NaN	22.9855	NaN	NaN	NaN	NaN	NaN	NaN	NaN	NaN	NaN	0	NaN	P61619;Q9H9S3
27.2798	27.2316	NaN	NaN	28.9746	29.1123	28.4955	28.1734	27.1586	27.3903	28.9599	28.549	NaN	NaN	NaN	NaN	NaN	NaN	NaN	NaN	0	NaN	P61626
NaN	NaN	NaN	NaN	27.7358	27.3276	28.0589	27.8131	28.2227	27.2911	27.9231	27.9492	NaN	NaN	NaN	NaN	NaN	NaN	NaN	NaN	0	NaN	P61769
NaN	23.5186	NaN	NaN	25.826	25.9055	25.5642	25.3681	24.4202	23.9481	25.3281	25.1984	NaN	NaN	NaN	NaN	NaN	NaN	NaN	NaN	0	NaN	P61978
NaN	NaN	NaN	NaN	22.7939	22.9551	22.6562	22.5877	NaN	NaN	NaN	22.933	NaN	NaN	NaN	NaN	NaN	NaN	NaN	NaN	0	NaN	P61981
NaN	NaN	NaN	NaN	NaN	NaN	NaN	NaN	NaN	23.5122	24.4237	NaN	NaN	NaN	NaN	NaN	NaN	NaN	NaN	NaN	0	NaN	P62081
NaN	NaN	NaN	NaN	NaN	NaN	25.5441	24.5315	NaN	NaN	25.8653	NaN	NaN	NaN	NaN	NaN	NaN	NaN	NaN	NaN	0	NaN	P62136
NaN	NaN	22.5247	NaN	23.7472	23.947	24.0156	24.3043	22.1803	21.8829	23.1338	22.2095	NaN	NaN	NaN	NaN	NaN	NaN	NaN	NaN	0	NaN	P62241
NaN	NaN	NaN	NaN	25.5658	25.7053	25.7305	25.8043	NaN	23.517	25.768	25.4232	NaN	NaN	NaN	NaN	NaN	NaN	NaN	NaN	0	NaN	P62244
NaN	NaN	NaN	NaN	24.3389	25.2599	24.7455	24.8865	24.9104	24.8477	24.0429	24.6235	NaN	NaN	NaN	NaN	NaN	NaN	NaN	NaN	0	NaN	P62249
NaN	NaN	NaN	NaN	25.4332	25.4917	25.8408	26.0062	26.1666	25.993	25.8504	25.7623	NaN	NaN	NaN	NaN	NaN	NaN	NaN	NaN	0	NaN	P62258
NaN	NaN	NaN	NaN	23.3354	23.264	22.7729	23.2451	24.7366	22.9866	23.0307	24.6222	NaN	NaN	NaN	NaN	NaN	NaN	NaN	NaN	0	NaN	P62263
NaN	NaN	NaN	NaN	24.6401	24.6186	24.276	NaN	24.9862	NaN	24.3631	24.0486	NaN	NaN	NaN	NaN	NaN	NaN	NaN	NaN	0	NaN	P62266
NaN	NaN	NaN	NaN	25.3105	NaN	25.4529	24.6934	NaN	NaN	NaN	25.592	NaN	NaN	NaN	NaN	NaN	NaN	NaN	NaN	0	NaN	P62277
NaN	NaN	NaN	NaN	24.9306	25.0984	25.7621	25.1339	24.1373	25.3668	24.9817	25.91	NaN	NaN	NaN	NaN	NaN	NaN	NaN	NaN	0	NaN	P62280
NaN	NaN	NaN	NaN	NaN	NaN	22.5929	22.014	NaN	NaN	NaN	NaN	NaN	NaN	NaN	NaN	NaN	NaN	NaN	NaN	0	NaN	P62424
NaN	NaN	NaN	NaN	25.0592	25.124	25.1724	24.816	25.064	25.1172	24.8417	25.1738	NaN	NaN	NaN	NaN	NaN	NaN	NaN	NaN	0	NaN	P62491;Q15907;P57735
NaN	NaN	NaN	NaN	26.4137	25.6951	26.2402	26.0854	25.1652	25.0361	26.0777	25.8599	NaN	NaN	NaN	NaN	NaN	NaN	NaN	NaN	0	NaN	P62753
24.3987	NaN	NaN	24.925	29.8301	29.9886	28.8664	28.6502	30.4777	30.5055	28.5842	28.6683	NaN	NaN	NaN	NaN	NaN	NaN	NaN	NaN	0	NaN	P62805
NaN	NaN	NaN	NaN	26.1693	26.2195	26.0208	25.8203	25.6497	25.4829	25.87	25.8768	NaN	NaN	NaN	NaN	NaN	NaN	NaN	NaN	0	NaN	P62826
NaN	NaN	NaN	NaN	NaN	24.2739	NaN	NaN	NaN	NaN	NaN	NaN	NaN	NaN	NaN	NaN	NaN	NaN	NaN	NaN	0	NaN	P62851
NaN	26.2657	NaN	NaN	26.0748	26.9638	25.7699	24.9195	NaN	NaN	NaN	25.0706	NaN	NaN	NaN	NaN	NaN	NaN	NaN	NaN	0	NaN	P62873;P16520
NaN	NaN	NaN	NaN	NaN	26.967	27.1815	NaN	NaN	NaN	NaN	26.5256	NaN	NaN	NaN	NaN	NaN	NaN	NaN	NaN	0	NaN	P62879;Q9HAV0
NaN	NaN	NaN	NaN	NaN	NaN	NaN	NaN	24.0976	NaN	24.1227	NaN	NaN	NaN	NaN	NaN	NaN	NaN	NaN	NaN	0	NaN	P62906
NaN	NaN	NaN	NaN	25.5591	24.2101	25.4567	25.0122	NaN	NaN	24.6827	24.988	NaN	NaN	NaN	NaN	NaN	NaN	NaN	NaN	0	NaN	P62913
NaN	NaN	25.9246	NaN	23.1703	25.3863	25.4653	25.5709	25.8713	25.7402	25.7941	25.9386	NaN	NaN	NaN	24.1877	NaN	NaN	NaN	NaN	0	1.2414	P62937;F5H284;P0DN37;Q9Y536;P0DN26;A0A0B4J2A2;A0A075B767;A0A075B759
28.1415	28.2104	28.2122	28.9686	29.3963	29.5464	29.4091	29.3588	29.8266	29.8793	29.5796	29.6131	NaN	NaN	NaN	NaN	NaN	NaN	NaN	NaN	0	NaN	P62979;P0CG48;P0CG47;P62987
NaN	NaN	NaN	NaN	24.9038	24.6846	25.081	24.8188	24.4364	24.7744	24.7604	24.6301	NaN	NaN	NaN	NaN	NaN	NaN	NaN	NaN	0	NaN	P62993
28.2701	28.5431	28.4412	28.1416	28.2539	28.3097	28.5751	28.2217	27.905	27.7911	27.8565	28.1776	NaN	NaN	NaN	NaN	NaN	NaN	NaN	NaN	0	NaN	P63000;P60763
NaN	NaN	NaN	NaN	23.7094	23.3109	24.3407	23.5939	24.5958	24.9783	24.3274	NaN	NaN	NaN	NaN	NaN	NaN	NaN	NaN	NaN	0	NaN	P63151;Q00005;Q9Y2T4
NaN	NaN	NaN	NaN	NaN	23.4253	23.5812	23.4823	NaN	NaN	23.602	23.5002	NaN	NaN	NaN	NaN	NaN	NaN	NaN	NaN	0	NaN	P63173
NaN	NaN	NaN	NaN	25.0642	24.9658	24.9379	25.0201	24.3336	25.0974	24.9163	25.2214	NaN	NaN	NaN	NaN	NaN	NaN	NaN	NaN	0	NaN	P63241;Q6IS14;Q9GZV4
31.2158	30.3409	31.5795	31.306	28.2867	27.8742	28.0046	28.2982	28.2264	27.6804	28.0543	28.0079	25.9115	26.2008	25.2605	NaN	NaN	NaN	NaN	NaN	4.30455	3.28195	P67936
NaN	NaN	NaN	NaN	31.0912	30.9759	32.5245	34.0321	33.6613	33.362	33.8691	33.7393	NaN	NaN	NaN	NaN	NaN	NaN	NaN	NaN	0	NaN	P68032;P68133;P62736;P63267
24.4649	24.525	24.7039	22.5721	26.6768	26.6409	26.2865	26.7832	25.7826	25.7049	26.6851	26.6174	NaN	NaN	NaN	NaN	NaN	NaN	NaN	NaN	0	NaN	P68104;Q5VTE0
24.9852	24.8242	24.6335	24.6575	28.538	28.6288	29.4315	29.3514	29.5241	29.8185	29.1316	28.978	NaN	NaN	NaN	NaN	NaN	NaN	NaN	NaN	0	NaN	P68366
NaN	NaN	NaN	NaN	NaN	26.7367	26.4639	25.5579	26.9675	26.6982	27.062	25.4365	NaN	NaN	NaN	NaN	NaN	NaN	NaN	NaN	0	NaN	P68371;Q3ZCM7
27.3192	27.4898	NaN	NaN	26.4507	26.3648	28.1701	28.3096	30.0962	29.1455	28.2287	28.1495	NaN	NaN	NaN	NaN	NaN	NaN	NaN	NaN	0	NaN	P68431;P84243;Q71DI3;Q16695;Q6NXT2
33.6517	33.7653	33.2947	33.1506	33.0798	33.3448	31.8749	31.9606	31.5469	31.417	33.0732	33.1288	31.5555	31.3993	31.4921	31.3015	31.9025	31.965	32.0236	32.028	2.97571	1.06557	P68871
NaN	NaN	NaN	NaN	25.0135	24.808	24.9642	25.298	25.6517	25.7142	25.4841	25.5441	NaN	NaN	NaN	NaN	NaN	NaN	NaN	NaN	0	NaN	P78325
NaN	NaN	NaN	NaN	23.7109	24.2633	25.3873	25.2957	25.9971	26.1181	25.9497	25.6104	NaN	NaN	NaN	NaN	NaN	NaN	NaN	NaN	0	NaN	P78380
NaN	NaN	NaN	NaN	23.7048	NaN	NaN	24.1467	23.7475	24.0492	NaN	NaN	NaN	NaN	NaN	NaN	NaN	NaN	NaN	NaN	0	NaN	P78417
NaN	NaN	NaN	NaN	NaN	24.3878	24.5263	24.5136	NaN	NaN	24.3792	23.8762	NaN	NaN	NaN	NaN	NaN	NaN	NaN	NaN	0	NaN	P79483;Q30154
28.0901	27.7704	28.0288	28.406	27.4327	27.9612	27.7229	27.7904	28.0555	28.0285	27.8693	27.7657	NaN	NaN	NaN	NaN	NaN	NaN	NaN	NaN	0	NaN	P80188
NaN	NaN	NaN	NaN	23.729	NaN	24.0061	23.8858	NaN	23.6596	NaN	23.8346	NaN	NaN	NaN	NaN	NaN	NaN	NaN	NaN	0	NaN	P80723
26.8753	27.8001	26.8225	26.6158	NaN	NaN	NaN	NaN	NaN	NaN	NaN	NaN	NaN	NaN	26.0258	NaN	NaN	NaN	NaN	NaN	0	1.00261	P81605
NaN	NaN	NaN	NaN	25.8539	25.3678	24.4273	24.9905	NaN	NaN	24.693	25.3201	NaN	NaN	NaN	NaN	NaN	NaN	NaN	NaN	0	NaN	P83111
NaN	NaN	NaN	NaN	25.3831	NaN	NaN	NaN	NaN	NaN	NaN	NaN	NaN	NaN	NaN	NaN	NaN	NaN	NaN	NaN	0	NaN	P83731
NaN	NaN	NaN	NaN	NaN	NaN	NaN	NaN	NaN	NaN	23.7141	NaN	NaN	NaN	NaN	NaN	NaN	NaN	NaN	NaN	0	NaN	P84085
NaN	NaN	NaN	NaN	26.2848	26.3867	26.333	26.277	25.6331	25.9045	26.1914	25.9265	NaN	NaN	NaN	NaN	NaN	NaN	NaN	NaN	0	NaN	P84095
NaN	NaN	NaN	NaN	NaN	NaN	NaN	NaN	NaN	NaN	27.0802	NaN	NaN	NaN	NaN	NaN	NaN	NaN	NaN	NaN	0	NaN	P84103
NaN	NaN	NaN	NaN	NaN	24.2196	24.1607	23.9542	24.3926	NaN	24.3095	23.7582	NaN	NaN	NaN	NaN	NaN	NaN	NaN	NaN	0	NaN	Q00013
NaN	NaN	NaN	NaN	24.9415	24.9469	24.69	24.2285	25.1992	25.3029	NaN	24.9846	NaN	NaN	NaN	NaN	NaN	NaN	NaN	NaN	0	NaN	Q00325
27.4171	25.7582	27.1203	27.7737	28.8124	28.9178	29.3641	29.2803	29.1297	29.1066	29.1466	29.2089	NaN	NaN	NaN	NaN	NaN	NaN	NaN	NaN	0	NaN	Q00610;P53675
23.3964	24.0463	25.3871	25.6945	27.0218	26.7343	27.4423	27.3384	26.8853	26.7771	27.3916	27.3505	NaN	NaN	NaN	NaN	NaN	NaN	NaN	NaN	0	NaN	Q00839
NaN	NaN	NaN	NaN	24.6919	NaN	NaN	24.575	NaN	NaN	NaN	24.4892	NaN	NaN	NaN	NaN	NaN	NaN	NaN	NaN	0	NaN	Q01081;Q8WU68
24.9982	NaN	NaN	NaN	28.787	28.2605	29.6763	28.7609	28.6453	28.6236	28.3599	29.5133	NaN	NaN	NaN	NaN	NaN	NaN	NaN	NaN	0	NaN	Q01082
NaN	NaN	NaN	NaN	25.4413	25.3461	25.6702	25.4402	25.4859	25.588	25.4687	25.4121	NaN	NaN	NaN	NaN	NaN	NaN	NaN	NaN	0	NaN	Q01518
NaN	NaN	NaN	NaN	24.9868	25.0935	25.7291	25.7407	NaN	NaN	NaN	NaN	NaN	NaN	NaN	NaN	NaN	NaN	NaN	NaN	0	NaN	Q01628;Q01629;P13164
NaN	NaN	NaN	NaN	NaN	23.0883	NaN	21.7208	NaN	23.9472	NaN	22.5614	NaN	NaN	NaN	NaN	NaN	NaN	NaN	NaN	0	NaN	Q01813
NaN	NaN	NaN	NaN	NaN	NaN	24.3494	25.0643	NaN	24.9795	24.8196	NaN	NaN	NaN	NaN	NaN	NaN	NaN	NaN	NaN	0	NaN	Q01844
26.3176	26.8796	27.5888	28.2219	25.1097	25.9445	24.8295	NaN	NaN	24.2811	26.0291	26.3108	NaN	NaN	24.9562	NaN	NaN	NaN	NaN	NaN	0	1.19512	Q02413
NaN	NaN	NaN	NaN	27.1405	26.918	26.945	26.0686	25.0599	25.1021	26.5036	25.588	NaN	NaN	NaN	NaN	NaN	NaN	NaN	NaN	0	NaN	Q02543
NaN	24.989	24.8284	24.8311	NaN	NaN	NaN	NaN	NaN	NaN	NaN	NaN	NaN	NaN	NaN	NaN	NaN	NaN	NaN	NaN	0	NaN	Q02878
NaN	NaN	NaN	NaN	20.2157	20.776	20.1239	20.4958	20.7709	19.9418	19.7592	19.5939	NaN	NaN	NaN	NaN	NaN	NaN	NaN	NaN	0	NaN	Q02880
NaN	NaN	NaN	NaN	24.4928	24.6743	NaN	23.921	NaN	NaN	23.9072	24.0786	NaN	NaN	NaN	NaN	NaN	NaN	NaN	NaN	0	NaN	Q02978
NaN	NaN	NaN	NaN	NaN	24.0008	24.9158	24.2816	24.4711	NaN	NaN	NaN	NaN	NaN	NaN	NaN	NaN	NaN	NaN	NaN	0	NaN	Q03252
NaN	NaN	NaN	NaN	NaN	23.7017	24.0619	24.2043	24.0252	23.8129	23.9855	NaN	NaN	NaN	NaN	NaN	NaN	NaN	NaN	NaN	0	NaN	Q04206
NaN	NaN	NaN	NaN	NaN	22.7921	23.8913	24.4412	24.1009	23.3901	NaN	23.5299	NaN	NaN	NaN	NaN	NaN	NaN	NaN	NaN	0	NaN	Q04446
NaN	NaN	NaN	NaN	22.2256	22.0658	NaN	NaN	23.1749	NaN	22.9491	22.4578	NaN	NaN	NaN	NaN	NaN	NaN	NaN	NaN	0	NaN	Q04637;O43432;REV__Q8NEG2
NaN	NaN	NaN	NaN	23.5223	23.3119	23.6311	23.8955	22.9646	NaN	23.3839	23.5094	NaN	NaN	NaN	NaN	NaN	NaN	NaN	NaN	0	NaN	Q04864
NaN	NaN	NaN	NaN	24.9435	NaN	24.8045	24.6343	25.4213	NaN	25.0796	25.3364	NaN	NaN	NaN	NaN	NaN	NaN	NaN	NaN	0	NaN	Q04917
NaN	NaN	NaN	NaN	26.1802	26.181	26.7041	26.7698	24.9466	25.2004	26.0793	25.6469	NaN	NaN	NaN	NaN	NaN	NaN	NaN	NaN	0	NaN	Q05655
NaN	NaN	NaN	NaN	NaN	NaN	24.301	24.3306	24.9263	24.6223	NaN	24.3359	NaN	NaN	NaN	NaN	NaN	NaN	NaN	NaN	0	NaN	Q05682
NaN	NaN	NaN	NaN	22.12	NaN	22.4733	NaN	22.6948	NaN	NaN	22.4933	NaN	NaN	NaN	NaN	NaN	NaN	NaN	NaN	0	NaN	Q06187
NaN	NaN	NaN	NaN	24.7371	24.9589	24.3934	24.7182	NaN	NaN	24.4757	24.6616	NaN	NaN	NaN	NaN	NaN	NaN	NaN	NaN	0	NaN	Q06323
26.77	27.5438	26.9611	27.2961	27.0141	27.2342	27.3457	27.1158	26.6153	26.08	26.8032	26.8248	NaN	NaN	NaN	NaN	NaN	NaN	NaN	NaN	0	NaN	Q06830
NaN	NaN	NaN	NaN	23.4764	24.3327	24.1929	21.8001	NaN	NaN	NaN	NaN	NaN	NaN	NaN	NaN	NaN	NaN	NaN	NaN	0	NaN	Q07020
NaN	NaN	NaN	NaN	25.482	25.6344	26.0312	26.0614	24.6061	25.1999	25.9751	25.5611	NaN	NaN	NaN	NaN	NaN	NaN	NaN	NaN	0	NaN	Q07666;Q5VWX1
NaN	NaN	NaN	NaN	NaN	NaN	NaN	NaN	24.0431	NaN	NaN	NaN	NaN	NaN	NaN	NaN	NaN	NaN	NaN	NaN	0	NaN	Q07960
NaN	NaN	NaN	NaN	NaN	NaN	22.9487	NaN	NaN	NaN	NaN	NaN	NaN	NaN	NaN	NaN	NaN	NaN	NaN	NaN	0	NaN	Q08209;P16298;P48454
22.9751	NaN	NaN	NaN	22.8944	22.6995	23.6477	23.9774	23.1368	23.0456	23.2375	23.4631	NaN	NaN	NaN	NaN	NaN	NaN	NaN	NaN	0	NaN	Q08211
27.2096	27.0035	27.83	27.7307	27.6455	27.6648	27.8516	27.8373	27.0285	27.3154	27.515	27.6922	NaN	NaN	NaN	NaN	NaN	NaN	NaN	NaN	0	NaN	Q08477;P78329;Q9HBI6;Q9HCS2;P98187
NaN	NaN	NaN	NaN	25.5476	NaN	NaN	NaN	NaN	NaN	NaN	26.7256	NaN	NaN	NaN	NaN	NaN	NaN	NaN	NaN	0	NaN	Q08722
NaN	NaN	NaN	NaN	23.6413	23.7161	23.6414	23.7998	NaN	NaN	23.562	24.1104	NaN	NaN	NaN	NaN	NaN	NaN	NaN	NaN	0	NaN	Q08AF3;Q7Z7L1;Q68D06
NaN	NaN	NaN	NaN	NaN	NaN	25.9224	NaN	NaN	25.609	NaN	NaN	NaN	NaN	NaN	NaN	NaN	NaN	NaN	NaN	0	NaN	Q08ET2
NaN	NaN	NaN	NaN	21.592	21.7128	24.3456	20.9741	NaN	NaN	21.918	24.5447	NaN	NaN	NaN	NaN	NaN	NaN	NaN	NaN	0	NaN	Q09666
26.8938	26.7945	NaN	NaN	26.9139	26.3321	26.3769	27.0946	26.0739	26.4945	27.0917	26.4416	NaN	NaN	NaN	NaN	NaN	NaN	NaN	NaN	0	NaN	Q0VD83
NaN	NaN	NaN	NaN	NaN	NaN	NaN	23.7937	NaN	NaN	NaN	NaN	NaN	NaN	NaN	NaN	NaN	NaN	NaN	NaN	0	NaN	Q10567
NaN	NaN	NaN	NaN	25.9394	25.6053	26.2918	25.571	26.6827	26.7329	26.1595	25.8202	NaN	NaN	NaN	NaN	NaN	NaN	NaN	NaN	0	NaN	Q10588
NaN	NaN	NaN	NaN	25.1436	25.0821	25.5828	26.5073	24.1174	24.0578	25.2033	24.2951	NaN	NaN	NaN	NaN	NaN	NaN	NaN	NaN	0	NaN	Q10589
NaN	NaN	NaN	NaN	24.154	24.9262	24.5252	24.4069	24.4998	24.5138	NaN	24.4493	NaN	NaN	NaN	NaN	NaN	NaN	NaN	NaN	0	NaN	Q12907
26.5923	26.5179	27.0367	27.0205	27.2167	27.3015	27.7193	27.8324	27.7561	28.0047	27.6487	27.5645	NaN	NaN	NaN	NaN	NaN	NaN	NaN	NaN	0	NaN	Q12913
NaN	NaN	NaN	NaN	23.9899	24.5098	24.1717	24.6683	24.4607	24.3709	24.5341	24.2588	NaN	NaN	NaN	NaN	NaN	NaN	NaN	NaN	0	NaN	Q12933
NaN	NaN	NaN	NaN	NaN	NaN	24.1577	24.1037	24.3892	24.9066	24.4504	24.0818	NaN	NaN	NaN	NaN	NaN	NaN	NaN	NaN	0	NaN	Q12982;Q86WG3
NaN	NaN	NaN	NaN	23.6369	23.774	24.4586	NaN	24.0304	24.0631	24.1529	24.2275	NaN	NaN	NaN	NaN	NaN	NaN	NaN	NaN	0	NaN	Q13094
NaN	NaN	NaN	NaN	24.6636	24.289	24.93	25.0287	24.4878	24.3825	24.7443	25.4023	NaN	NaN	NaN	NaN	NaN	NaN	NaN	NaN	0	NaN	Q13148
NaN	NaN	NaN	NaN	NaN	NaN	24.4122	NaN	NaN	NaN	NaN	NaN	NaN	NaN	NaN	NaN	NaN	NaN	NaN	NaN	0	NaN	Q13155
NaN	NaN	NaN	24.9982	25.7616	26.1473	25.6159	26.2915	26.1743	26.3603	26.6874	26.3981	NaN	NaN	NaN	NaN	NaN	NaN	NaN	NaN	0	NaN	Q13162
NaN	NaN	NaN	NaN	NaN	25.3057	25.3737	25.6683	24.9094	24.5049	25.5532	25.4871	NaN	NaN	NaN	NaN	NaN	NaN	NaN	NaN	0	NaN	Q13185;P83916
NaN	NaN	NaN	NaN	NaN	NaN	21.858	21.2681	NaN	NaN	NaN	NaN	NaN	NaN	NaN	NaN	NaN	NaN	NaN	NaN	0	NaN	Q13200
23.1866	24.1227	NaN	NaN	29.2972	29.3963	25.7597	25.5167	27.3931	27.3464	27.3556	27.6467	NaN	NaN	NaN	NaN	NaN	NaN	NaN	NaN	0	NaN	Q13201
NaN	NaN	NaN	NaN	25.3769	25.3528	25.3857	25.1534	24.7857	24.5589	25.2824	25.7876	NaN	NaN	NaN	NaN	NaN	NaN	NaN	NaN	0	NaN	Q13303;Q14722
NaN	NaN	NaN	NaN	NaN	NaN	24.6022	23.4087	NaN	NaN	NaN	NaN	NaN	NaN	NaN	NaN	NaN	NaN	NaN	NaN	0	NaN	Q13363
NaN	NaN	NaN	NaN	24.0266	24.8097	25.1283	24.6096	24.7728	24.9966	24.6476	24.9482	NaN	NaN	NaN	NaN	NaN	NaN	NaN	NaN	0	NaN	Q13418
NaN	NaN	NaN	NaN	NaN	NaN	NaN	24.1726	NaN	NaN	NaN	NaN	NaN	NaN	NaN	NaN	NaN	NaN	NaN	NaN	0	NaN	Q13422;Q9H2S9
NaN	NaN	NaN	NaN	23.3135	NaN	NaN	NaN	NaN	NaN	NaN	NaN	NaN	NaN	NaN	NaN	NaN	NaN	NaN	NaN	0	NaN	Q13423
NaN	NaN	NaN	NaN	NaN	22.9158	NaN	NaN	NaN	NaN	NaN	NaN	NaN	NaN	NaN	NaN	NaN	NaN	NaN	NaN	0	NaN	Q13451
NaN	NaN	NaN	NaN	NaN	NaN	NaN	23.6144	NaN	NaN	NaN	NaN	NaN	NaN	NaN	NaN	NaN	NaN	NaN	NaN	0	NaN	Q13459
25.4378	25.2437	24.961	25.4405	24.473	25.0603	24.4932	24.8652	24.3824	24.6135	24.5171	24.2851	NaN	NaN	NaN	NaN	NaN	NaN	NaN	NaN	0	NaN	Q13464
NaN	NaN	NaN	NaN	24.778	24.2597	23.5195	24.4338	NaN	NaN	23.78	23.6482	NaN	NaN	NaN	NaN	NaN	NaN	NaN	NaN	0	NaN	Q13488
NaN	NaN	NaN	NaN	NaN	NaN	23.32	23.2387	NaN	NaN	NaN	NaN	NaN	NaN	NaN	NaN	NaN	NaN	NaN	NaN	0	NaN	Q13555
NaN	NaN	26.92	NaN	NaN	NaN	NaN	NaN	NaN	NaN	NaN	NaN	NaN	NaN	NaN	NaN	NaN	NaN	NaN	NaN	0	NaN	Q13557;Q9UQM7
NaN	NaN	NaN	NaN	23.7801	24.2631	23.9532	24.2285	24.4269	24.053	24.4207	24.6012	NaN	NaN	NaN	NaN	NaN	NaN	NaN	NaN	0	NaN	Q13576
NaN	NaN	NaN	NaN	24.9	24.9061	24.6893	24.6244	NaN	NaN	NaN	24.7788	NaN	NaN	NaN	NaN	NaN	NaN	NaN	NaN	0	NaN	Q13636
NaN	NaN	NaN	NaN	24.6495	24.822	24.2187	24.2981	24.4878	24.5954	24.0637	24.7636	NaN	NaN	NaN	NaN	NaN	NaN	NaN	NaN	0	NaN	Q13637
NaN	NaN	NaN	NaN	25.4089	25.4825	NaN	25.2498	25.2329	NaN	25.0089	25.0175	NaN	NaN	NaN	NaN	NaN	NaN	NaN	NaN	0	NaN	Q13642
NaN	NaN	NaN	NaN	25.4596	25.3042	25.8255	25.6201	25.0656	24.5528	25.2504	25.4647	NaN	NaN	NaN	NaN	NaN	NaN	NaN	NaN	0	NaN	Q13813
25.4912	25.2664	25.9226	26.616	NaN	NaN	NaN	NaN	NaN	NaN	NaN	NaN	NaN	NaN	NaN	NaN	NaN	NaN	NaN	NaN	0	NaN	Q13835
NaN	NaN	NaN	NaN	24.6447	24.6796	25.0874	25.2229	25.607	25.5508	25.3209	25.4406	NaN	NaN	NaN	NaN	NaN	NaN	NaN	NaN	0	NaN	Q14019
NaN	NaN	NaN	NaN	25.8179	NaN	NaN	25.8188	NaN	24.8321	25.7295	25.4421	NaN	NaN	NaN	NaN	NaN	NaN	NaN	NaN	0	NaN	Q14103
NaN	NaN	NaN	NaN	24.5652	NaN	24.8027	24.2381	NaN	23.2738	24.3623	24.3723	NaN	NaN	NaN	NaN	NaN	NaN	NaN	NaN	0	NaN	Q14141;Q92599
NaN	NaN	NaN	NaN	NaN	NaN	NaN	22.3228	NaN	NaN	NaN	NaN	NaN	NaN	NaN	NaN	NaN	NaN	NaN	NaN	0	NaN	Q14152
26.6005	26.7155	27.2984	27.1535	26.6113	26.9327	26.7871	26.0755	26.9842	26.5469	26.5012	26.5993	NaN	NaN	NaN	NaN	NaN	NaN	NaN	NaN	0	NaN	Q14165
NaN	NaN	NaN	NaN	20.7673	22.8806	21.5678	20.77	21.7534	21.0981	21.9789	21.4548	NaN	NaN	NaN	NaN	NaN	NaN	NaN	NaN	0	NaN	Q14204
NaN	NaN	NaN	NaN	25.6978	25.5323	25.9592	25.994	25.5623	25.4826	25.4212	25.5376	NaN	NaN	NaN	NaN	NaN	NaN	NaN	NaN	0	NaN	Q14254
NaN	NaN	NaN	NaN	NaN	24.4611	24.647	24.3374	NaN	NaN	NaN	NaN	NaN	NaN	NaN	NaN	NaN	NaN	NaN	NaN	0	NaN	Q14258
NaN	NaN	NaN	NaN	NaN	NaN	24.0768	24.5017	24.2096	23.9493	23.9921	23.9173	NaN	NaN	NaN	NaN	NaN	NaN	NaN	NaN	0	NaN	Q14289;Q05397
NaN	NaN	NaN	NaN	23.7382	23.8138	23.8976	23.7744	25.1857	24.5791	24.2593	24.362	NaN	NaN	NaN	NaN	NaN	NaN	NaN	NaN	0	NaN	Q14314
NaN	NaN	NaN	NaN	25.5891	24.9367	23.9944	24.5402	24.6899	22.7941	23.5955	23.1511	NaN	NaN	NaN	NaN	NaN	NaN	NaN	NaN	0	NaN	Q14344
NaN	NaN	NaN	NaN	NaN	24.0075	23.8377	23.4396	24.4167	24.3639	24.6282	24.4973	NaN	NaN	NaN	NaN	NaN	NaN	NaN	NaN	0	NaN	Q14392
NaN	NaN	NaN	NaN	24.6469	NaN	25.3927	25.2712	25.0302	24.7414	25.0388	25.1318	NaN	NaN	NaN	NaN	NaN	NaN	NaN	NaN	0	NaN	Q14554
NaN	NaN	NaN	NaN	25.9331	26.5111	25.8301	26.2907	26.4224	26.367	26.3001	25.7565	NaN	NaN	NaN	NaN	NaN	NaN	NaN	NaN	0	NaN	Q14677
NaN	NaN	NaN	NaN	NaN	NaN	22.0805	NaN	NaN	NaN	NaN	NaN	NaN	NaN	NaN	NaN	NaN	NaN	NaN	NaN	0	NaN	Q14683
NaN	NaN	NaN	NaN	24.5265	24.8841	25.709	26.2474	25.4024	25.3283	25.2852	25.5833	NaN	NaN	NaN	NaN	NaN	NaN	NaN	NaN	0	NaN	Q14697
NaN	NaN	NaN	NaN	23.9961	24.2097	NaN	24.5449	23.9154	NaN	23.5967	NaN	NaN	NaN	NaN	NaN	NaN	NaN	NaN	NaN	0	NaN	Q14728
NaN	NaN	NaN	NaN	25.5914	25.5869	25.0949	25.0748	24.8106	25.7812	24.7723	25.4546	NaN	NaN	NaN	NaN	NaN	NaN	NaN	NaN	0	NaN	Q14739
NaN	NaN	NaN	NaN	22.6926	22.3443	22.8697	23.3264	22.3108	23.8561	21.9387	21.56	NaN	NaN	NaN	NaN	NaN	NaN	NaN	NaN	0	NaN	Q14764
NaN	NaN	NaN	NaN	27.7085	27.6671	24.7782	25.0165	26.4901	26.3617	26.0933	26.0653	NaN	NaN	NaN	NaN	NaN	NaN	NaN	NaN	0	NaN	Q14766
NaN	NaN	NaN	NaN	NaN	NaN	NaN	NaN	NaN	NaN	NaN	22.9067	NaN	NaN	NaN	NaN	NaN	NaN	NaN	NaN	0	NaN	Q14839
NaN	NaN	NaN	NaN	25.9997	26.0439	25.2055	25.398	NaN	NaN	25.6745	24.828	NaN	NaN	NaN	NaN	NaN	NaN	NaN	NaN	0	NaN	Q14847
NaN	NaN	NaN	NaN	20.5916	22.0061	21.0768	21.5592	20.3064	NaN	21.1206	22.4968	NaN	NaN	NaN	NaN	NaN	NaN	NaN	NaN	0	NaN	Q14974
22.857	23.614	23.0887	22.6132	26.6562	26.9725	26.6709	26.8039	24.9834	25.0171	25.6927	25.7844	NaN	NaN	NaN	NaN	NaN	NaN	NaN	NaN	0	NaN	Q14980
NaN	NaN	NaN	NaN	25.5014	25.588	25.6522	25.5002	25.4426	25.5992	25.4375	25.2637	NaN	NaN	NaN	NaN	NaN	NaN	NaN	NaN	0	NaN	Q15021;REV__Q02790
NaN	NaN	NaN	NaN	23.1869	23.6395	23.3761	24.4317	23.9634	23.856	24.1444	23.8919	NaN	NaN	NaN	NaN	NaN	NaN	NaN	NaN	0	NaN	Q15052
23.4994	22.9105	24.7928	24.9523	26.5287	26.7552	26.3035	26.7031	26.2314	26.2371	25.9071	25.7502	NaN	NaN	NaN	NaN	NaN	NaN	NaN	NaN	0	NaN	Q15067
NaN	NaN	NaN	NaN	25.5328	25.3888	25.5582	25.6153	25.4356	24.6612	25.7236	25.1299	NaN	NaN	NaN	NaN	NaN	NaN	NaN	NaN	0	NaN	Q15084
NaN	NaN	NaN	NaN	24.2715	24.3694	23.1521	22.8708	22.2795	21.4689	23.3324	22.7428	NaN	NaN	NaN	NaN	NaN	NaN	NaN	NaN	0	NaN	Q15149
NaN	22.5408	NaN	NaN	24.9672	NaN	23.7848	NaN	24.1585	NaN	NaN	23.8635	NaN	NaN	NaN	NaN	NaN	NaN	NaN	NaN	0	NaN	Q15233
NaN	NaN	NaN	NaN	24.5416	23.9911	23.7974	NaN	NaN	NaN	NaN	NaN	NaN	NaN	NaN	NaN	NaN	NaN	NaN	NaN	0	NaN	Q15286
NaN	NaN	NaN	NaN	26.0194	25.7654	25.5697	25.5204	26.0068	24.6757	25.2483	25.616	NaN	NaN	NaN	NaN	NaN	NaN	NaN	NaN	0	NaN	Q15365;P57721;P57723
NaN	NaN	NaN	NaN	25.4553	24.7785	25.9369	25.4148	24.7707	25.0384	25.3357	25.8811	NaN	NaN	NaN	NaN	NaN	NaN	NaN	NaN	0	NaN	Q15366
NaN	NaN	NaN	NaN	22.2013	NaN	NaN	NaN	NaN	NaN	NaN	NaN	NaN	NaN	NaN	NaN	NaN	NaN	NaN	NaN	0	NaN	Q15393
NaN	NaN	NaN	NaN	NaN	NaN	NaN	23.0369	24.077	23.8092	22.9261	23.5216	NaN	NaN	NaN	NaN	NaN	NaN	NaN	NaN	0	NaN	Q15399
NaN	NaN	NaN	NaN	NaN	NaN	NaN	25.7502	NaN	NaN	NaN	26.4742	NaN	NaN	NaN	NaN	NaN	NaN	NaN	NaN	0	NaN	Q15418;Q9UK32
NaN	NaN	NaN	NaN	NaN	NaN	23.2341	23.8907	NaN	NaN	NaN	NaN	NaN	NaN	NaN	NaN	NaN	NaN	NaN	NaN	0	NaN	Q15437
NaN	NaN	NaN	NaN	NaN	NaN	24.0886	NaN	NaN	NaN	24.0025	NaN	NaN	NaN	NaN	NaN	NaN	NaN	NaN	NaN	0	NaN	Q15722
NaN	NaN	NaN	NaN	27.5275	27.0358	27.7118	27.9329	28.6303	28.3577	28.0865	27.7416	NaN	NaN	NaN	NaN	NaN	NaN	NaN	NaN	0	NaN	Q15762
NaN	NaN	NaN	NaN	NaN	NaN	22.946	23.7903	23.6362	23.803	23.2536	23.9048	NaN	NaN	NaN	NaN	NaN	NaN	NaN	NaN	0	NaN	Q15833
NaN	NaN	NaN	NaN	NaN	23.6459	24.19	24.464	23.8379	24.2016	24.3539	24.7656	NaN	NaN	NaN	NaN	NaN	NaN	NaN	NaN	0	NaN	Q15942
NaN	NaN	NaN	NaN	24.6458	24.2377	24.2062	24.7367	24.0058	23.8617	NaN	24.202	NaN	NaN	NaN	NaN	NaN	NaN	NaN	NaN	0	NaN	Q16181;Q6ZU15
NaN	NaN	NaN	NaN	23.6407	23.6366	NaN	NaN	NaN	NaN	NaN	NaN	NaN	NaN	NaN	NaN	NaN	NaN	NaN	NaN	0	NaN	Q16363
NaN	NaN	NaN	NaN	NaN	NaN	22.3478	NaN	NaN	NaN	NaN	NaN	NaN	NaN	NaN	NaN	NaN	NaN	NaN	NaN	0	NaN	Q16512
NaN	NaN	NaN	NaN	NaN	NaN	NaN	NaN	23.8685	NaN	NaN	23.77	NaN	NaN	NaN	NaN	NaN	NaN	NaN	NaN	0	NaN	Q16539
NaN	NaN	25.9643	25.8771	25.3792	24.1739	24.8094	24.3146	NaN	24.215	24.3664	24.4522	NaN	NaN	NaN	NaN	NaN	NaN	NaN	NaN	0	NaN	Q16555;Q14195
NaN	NaN	NaN	NaN	23.6456	NaN	NaN	NaN	NaN	NaN	NaN	NaN	NaN	NaN	NaN	NaN	NaN	NaN	NaN	NaN	0	NaN	Q16576
NaN	NaN	NaN	NaN	25.0911	25.4997	NaN	NaN	NaN	NaN	NaN	NaN	NaN	NaN	NaN	NaN	NaN	NaN	NaN	NaN	0	NaN	Q16610
NaN	NaN	NaN	NaN	NaN	NaN	25.6148	NaN	NaN	NaN	NaN	NaN	NaN	NaN	NaN	NaN	NaN	NaN	NaN	NaN	0	NaN	Q16629
NaN	NaN	NaN	NaN	NaN	NaN	24.5217	23.7501	23.7021	NaN	NaN	23.7018	NaN	NaN	NaN	NaN	NaN	NaN	NaN	NaN	0	NaN	Q16644;Q96PN8;P51817;O43930
NaN	NaN	NaN	NaN	NaN	NaN	NaN	22.5561	NaN	NaN	NaN	NaN	NaN	NaN	NaN	NaN	NaN	NaN	NaN	NaN	0	NaN	Q16666;Q6K0P9
NaN	NaN	26.2609	26.361	25.214	25.6046	26.3902	26.0183	26.5655	27.1637	26.8297	26.8844	NaN	NaN	NaN	NaN	NaN	NaN	NaN	NaN	0	NaN	Q16769
NaN	NaN	NaN	NaN	24.5061	NaN	24.2072	24.2199	24.6733	NaN	NaN	NaN	NaN	NaN	NaN	NaN	NaN	NaN	NaN	NaN	0	NaN	Q16851
NaN	NaN	NaN	NaN	24.1674	NaN	23.351	23.7046	24.4007	NaN	NaN	NaN	NaN	NaN	NaN	NaN	NaN	NaN	NaN	NaN	0	NaN	Q16891
NaN	NaN	NaN	NaN	25.3632	24.7972	25.7528	26.0566	26.8179	26.4337	26.6082	26.5453	NaN	NaN	NaN	NaN	24.7869	NaN	NaN	NaN	0	1.26001	Q1KMD3
NaN	NaN	NaN	NaN	24.4604	24.382	24.5954	24.764	24.4107	24.1494	23.7445	25.0413	NaN	NaN	NaN	NaN	NaN	NaN	NaN	NaN	0	NaN	Q32MZ4;Q9Y608
NaN	NaN	NaN	NaN	NaN	NaN	22.9402	22.7328	NaN	NaN	NaN	NaN	NaN	NaN	NaN	NaN	NaN	NaN	NaN	NaN	0	NaN	Q3SXM5
NaN	NaN	NaN	NaN	24.8665	24.7878	24.9358	24.7512	24.0632	NaN	24.1228	24.3042	NaN	NaN	NaN	NaN	NaN	NaN	NaN	NaN	0	NaN	Q49A26
NaN	NaN	NaN	NaN	25.2136	NaN	NaN	NaN	NaN	NaN	NaN	NaN	NaN	NaN	NaN	NaN	NaN	NaN	NaN	NaN	0	NaN	Q53GQ0
NaN	NaN	NaN	NaN	24.1289	23.7043	23.8915	24.1044	23.9809	23.8504	24.2246	23.9613	NaN	NaN	NaN	NaN	NaN	NaN	NaN	NaN	0	NaN	Q5JSL3
NaN	NaN	NaN	NaN	25.1788	25.5544	25.9609	25.8958	26.298	26.2715	25.4983	25.5923	NaN	NaN	NaN	NaN	NaN	NaN	NaN	NaN	0	NaN	Q5QGZ9
NaN	NaN	NaN	NaN	NaN	NaN	23.5003	23.9015	24.1043	24.1439	23.9465	NaN	NaN	NaN	NaN	NaN	NaN	NaN	NaN	NaN	0	NaN	Q5S007
NaN	NaN	NaN	NaN	28.0855	28.4015	28.8423	28.9908	28.2411	28.6954	28.7192	28.5408	NaN	NaN	NaN	NaN	NaN	NaN	NaN	NaN	0	NaN	Q5SQ64
NaN	NaN	NaN	NaN	25.1513	24.4187	25.4955	NaN	24.7656	24.1024	25.1595	25.0386	NaN	NaN	NaN	NaN	NaN	NaN	NaN	NaN	0	NaN	Q5SSJ5
NaN	NaN	NaN	NaN	24.4563	24.5495	25.0775	24.3892	24.5072	23.7636	24.094	23.9479	NaN	NaN	NaN	NaN	NaN	NaN	NaN	NaN	0	NaN	Q5T5C0
NaN	NaN	NaN	NaN	NaN	NaN	24.067	NaN	NaN	NaN	24.074	NaN	NaN	NaN	NaN	NaN	NaN	NaN	NaN	NaN	0	NaN	Q5TEJ8
NaN	NaN	NaN	NaN	NaN	NaN	23.7833	NaN	NaN	23.928	NaN	NaN	NaN	NaN	NaN	NaN	NaN	NaN	NaN	NaN	0	NaN	Q5VT66
NaN	NaN	NaN	NaN	NaN	NaN	NaN	24.7409	NaN	NaN	NaN	NaN	NaN	NaN	NaN	NaN	NaN	NaN	NaN	NaN	0	NaN	Q63HN8
NaN	NaN	NaN	NaN	NaN	NaN	NaN	24.2046	NaN	23.8082	NaN	NaN	NaN	NaN	NaN	NaN	NaN	NaN	NaN	NaN	0	NaN	Q6DD88
NaN	NaN	NaN	NaN	24.3414	24.8223	24.3936	24.8804	24.226	24.5355	24.7417	24.4193	NaN	NaN	NaN	NaN	NaN	NaN	NaN	NaN	0	NaN	Q6JBY9
[truncated: 196 more rows]
