# Supplementary material for: Chronic ER Stress Triggers Cell‐Surface Chaperones as the Therapeutic Targets of CAR Cells in Acute Myeloid Leukemia
Source: Adv Sci (Weinh). 2025 Oct 23;13(5):e11573. doi: 10.1002/advs.202511573 (PMC12849903; doi:10.1002/advs.202511573)
Supplement: Supplementary file 3 — Supplemental Dataset 2 [file ADVS-13-e11573-s001.xlsx]

## Sheet: Molm-13 vs PBMC
Log2(LFQ intensity)																		-Log Welch's T-test p-value	Welch's T-test Difference	uniprot IDs
MOLM1	MOLM2	MOLM3	PBMC1	PBMC2	PBMC3	PBMC4	PBMC5	PBMC6	PBMC7	PBMC8	PBMC9	PBMC10	PBMC11	PBMC12	PBMC13	PBMC14	PBMC15
22.9595	22.9489	23.0484	22.5067	22.0374	22.3806	21.897	21.3782	21.8671	21.8063	22.5003	21.6112	21.7722	21.7026	22.0362	22.7904	21.3093	22.0404	6.7987	1.00988	Q9NZJ9;A0A024RBG1;Q96G61;Q8NFP7
22.5715	22.1934	22.8749	21.8964	22.5328	21.7723	22.1137	22.3859	21.9905	22.1494	22.423	22.235	21.1839	21.7497	21.9	23.0055	21.8527	21.5109	NaN	0	P68036;A0A1B0GUS4
22.0091	22.2506	22.9377	21.7941	22.1655	21.4093	22.2815	21.2326	22.6817	21.3247	21.9042	21.6153	22.0919	22.2017	21.7601	22.2383	22.0932	22.6641	NaN	0	Q6ZSZ5;A0A590UK10
23.796	23.8755	23.6514	22.434	21.404	21.0445	21.6117	21.3291	22.5076	21.9414	21.1861	22.1751	23.0452	22.4714	21.3862	21.8638	21.8361	22.5287	8.18604	1.85664	A0AVT1
25.1785	24.9007	24.8188	20.9872	21.7485	21.9252	22.1507	21.8374	21.3047	21.7573	21.9647	22.9684	22.229	22.7949	21.1936	21.1026	21.9058	22.1952	8.40951	3.09499	A0FGR8
23.8418	23.7238	23.6285	23.0178	21.9303	21.8965	21.791	22.089	21.2758	22.2254	23.1363	22.5485	21.9833	22.8708	22.6846	20.9012	21.3398	21.4871	6.91686	1.65287	A2RRP1
24.7062	24.0347	24.3222	22.5214	22.4271	22.3965	21.8909	22.1344	21.2561	21.3948	23.3016	23.2023	23.7333	23.6422	23.7466	23.6509	24.0485	23.8851	3.06298	1.47226	A2RUS2
22.5292	21.8705	22.4849	21.8409	21.9782	22.2192	22.2193	21.5659	21.8875	22.071	22.1186	21.2328	21.3396	22.3481	21.7197	21.748	22.1618	21.9974	NaN	0	A3KN83;Q9Y2G9
21.5075	22.0613	21.8488	22.6541	22.4816	21.8089	20.4637	21.9348	21.585	22.3237	22.0441	22.5851	21.6366	21.974	22.5473	22.4658	22.3529	23.0707	NaN	0	A4UGR9
24.0904	23.888	23.8346	21.8782	22.2704	21.3121	22.1777	22.4601	22.3912	22.036	22.5811	21.7941	23.2519	21.9056	22.8181	21.4342	22.7383	21.5219	7.65207	1.76628	A5YKK6
22.3059	21.6902	21.8224	24.0992	24.3455	24.3885	22.1098	22.2753	21.9096	21.7824	20.7715	21.15	21.6304	22.8357	22.1127	21.419	22.0985	20.7594	0.387862	-0.306323	A6NC98
21.0056	22.6602	22.6719	21.3109	21.4889	21.3841	21.6265	21.9335	21.8299	22.0193	21.8967	21.5054	21.8204	21.6592	21.8304	21.9279	21.5236	22.4002	NaN	0	A6NE52
23.7545	23.6059	23.688	21.7661	21.9121	21.736	21.2213	21.8372	22.447	21.4791	22.974	21.8888	23.2897	23.7232	21.1661	22.8916	23.2282	22.6373	5.08911	1.40294	A6NHR9
22.7858	22.8694	22.94	22.1813	20.9505	20.5415	21.7553	22.2886	21.9988	22.2105	22.4484	21.4589	21.5233	22.2372	21.0573	22.5399	22.6109	21.2589	4.82924	1.06099	A8MXV4
27.4497	27.5421	27.531	22.4672	21.7416	21.994	23.2546	22.0752	21.8622	22.0961	25.0185	24.8787	23.8964	24.5384	22.8291	21.1322	23.1987	23.2242	9.24589	4.56045	B0I1T2
24.5138	26.5345	26.687	21.3816	21.6918	22.2868	22.7023	22.9209	23.5027	21.7244	22.1403	21.9607	22.0285	21.313	21.2267	21.6945	21.7478	21.6682	1.59508	3.91242	Q99613;B5ME19
22.3205	22.453	20.6727	22.8351	21.8118	22.1149	21.1654	21.7296	22.4139	22.1255	21.4715	21.5324	21.9266	21.9671	22.4235	21.5509	21.1754	21.7583	NaN	0	E9PAV3
25.7248	25.8631	24.9452	21.8283	21.6345	21.3085	22.7631	22.2266	20.7683	22.2513	21.7272	24.7594	21.7786	25.3217	26.2281	21.9933	25.7796	24.3477	3.36662	2.52992	O00116
24.2567	23.8142	23.9573	21.1272	21.26	22.7865	21.4153	22.3206	21.8232	21.8498	21.0843	22.0032	21.4505	21.6564	22.0519	22.0864	23.0264	22.1021	5.49681	2.1398	O00139;Q99661
28.5363	28.5749	27.2779	25.7283	23.9016	26.124	21.7697	22.2664	21.4342	21.7053	23.7632	24.2192	23.8073	21.2725	24.2611	24.4131	21.7963	22.4908	3.94596	4.86615	O00148
21.5032	21.9085	22.4292	24.3483	24.4224	24.1871	23.0309	21.9127	22.4213	22.1316	22.2901	24.7324	22.8426	24.1965	25.1453	25.059	24.2965	24.4339	2.64385	-1.74974	O00151
23.4593	22.4747	23.7665	21.3596	21.3171	20.8243	20.9396	21.2288	21.4648	21.2528	21.4629	21.3379	20.8758	21.558	21.7545	21.6352	21.8206	21.9705	1.44128	1.84664	O00154
25.4854	26.281	26.1459	26.1445	26.9813	26.6768	22.2878	22.6989	22.0388	21.8597	24.6368	23.9768	24.8566	24.7597	21.6936	21.0629	21.5847	24.1618	2.99551	2.27602	O00160
20.8195	21.8338	22.0257	23.9968	23.7595	23.2773	22.0716	21.2166	21.9336	21.0796	24.5215	25.0677	24.1694	24.3752	21.9408	22.3982	22.1008	23.7364	1.58868	-1.48335	O00161
24.4075	24.0877	24.2093	22.7816	21.8055	21.9394	20.5469	21.6477	23.4696	21.0415	21.7482	23.3306	23.8982	23.9044	21.8437	21.2202	22.4379	24.0402	4.76716	1.85783	O00170
21.457	21.8518	21.7108	21.2766	22.5452	21.5509	22.3649	21.8846	22.5855	22.96	21.569	22.6288	20.6657	22.6725	22.0645	21.9907	21.8738	22.3314	NaN	0	O00178
26.8389	25.9454	27.2487	21.5349	22.9299	21.6693	21.2457	24.7068	22.8755	24.211	24.6845	24.6796	26.1766	26.2739	24.9931	25.0339	24.9511	25.5083	2.71553	2.5794	O00182;Q6DKI2;Q3B8N2
23.3742	23.7576	23.5665	21.1134	22.7348	23.0139	22.3125	21.4464	21.7388	21.1151	23.2208	21.1512	22.9821	21.4378	22.6366	21.8635	22.2087	21.6014	5.13824	1.52763	O00186
21.5577	21.0939	20.8215	22.6302	22.1308	22.3016	22.0868	21.7592	21.8934	22.4923	23.0042	24.0623	22.6959	22.492	24.4624	24.2559	21.6651	23.9102	3.06069	-1.63178	O00194
25.2897	25.0429	25.1809	21.5309	22.5871	22.1522	23.3659	22.0103	23.052	23.1586	21.1427	21.974	21.9866	20.5594	22.1101	21.6836	22.4266	22.1046	10.0448	3.04819	O00203;Q13367
21.3279	21.5456	22.5372	22.5428	22.0096	22.1856	21.9073	22.2981	21.3694	22.1994	22.4867	21.3632	24.1147	23.7663	24.2741	24.5547	24.1694	23.8807	1.13441	-1.0712	O00206
23.4225	23.8926	23.3596	21.626	21.1449	21.7026	21.6898	22.2428	21.8297	21.9088	21.6858	21.9432	21.6957	21.975	21.239	22.7025	21.3974	21.7911	2.86999	1.78662	O00214
24.8469	24.7134	24.6993	21.1132	21.9768	22.0287	23.2725	22.4332	21.9632	22.004	22.317	22.0079	21.5077	21.3303	22.8406	22.4159	21.7362	21.6871	11.1819	2.71096	O00231
26.7387	25.8787	25.6807	22.4476	23.7717	21.8316	22.0776	22.1281	22.1604	23.0995	22.436	21.8171	21.9185	21.6542	23.117	22.3826	21.6534	21.6171	2.79704	3.82519	O00232
21.5818	21.6836	21.9707	21.3876	21.0563	22.8024	21.3626	21.8806	22.396	22.3832	24.8293	24.1835	23.0864	22.2354	22.1406	21.2432	23.1567	20.7106	1.04741	-0.578248	O00264
24.6574	24.271	23.9271	21.2453	22.2718	21.3731	21.6147	21.2177	20.8532	21.9563	21.7066	21.7244	24.7749	24.7233	21.6212	21.6372	21.1486	21.9773	4.29542	2.29549	O00267
22.1488	22.9017	21.7477	23.2112	23.7714	22.3618	20.8604	22.2952	22.7155	21.6167	21.9745	21.982	21.2331	22.6369	22.3867	21.6885	23.3604	22.9753	NaN	0	O00291
27.6558	28.2316	28.1933	24.8559	25.3899	25.3732	22.4214	21.0861	22.7123	21.4268	24.2951	24.4276	24.6582	25.1188	24.9174	25.1742	24.8852	24.8834	7.00207	3.91853	O00299
25.2391	25.4018	25.545	22.2462	22.4538	21.0388	22.5447	21.054	22.3399	22.7084	21.4526	22.3287	21.1273	21.0787	21.726	21.7006	22.2668	21.8465	10.9745	3.53443	O00303
22.7613	21.9305	21.8087	22.577	21.5982	20.9742	33.3578	22.0212	21.6225	20.8096	21.946	22.4928	22.2473	21.1111	20.7565	31.4506	22.2796	19.6394	0.351023	-0.825429	O00329
21.1578	21.6178	21.2606	21.2502	21.7492	23.0754	21.3314	21.5274	21.6556	22.2447	21.807	23.2415	24.0266	24.0254	24.5745	24.4569	23.898	23.9875	3.26753	-1.51139	O00391
24.6189	21.3788	24.8947	21.3544	20.9148	21.9369	22.1804	22.1958	22.3896	22.179	21.6013	21.8866	22.2849	22.2908	22.7471	22.8594	22.7363	21.9595	0.5121	1.52965	O00425;Q9NZI8
22.342	21.7172	23.1588	21.9529	22.4668	21.0989	22.6008	22.5035	22.8	22.4362	21.8747	22.1124	21.4294	22.3938	22.2889	22.4773	21.742	23.1772	NaN	0	O00429
22.9728	22.6592	23.1081	22.6623	23.0044	21.1356	23.1363	22.9083	21.4197	22.6752	21.0902	21.9021	22.0704	20.494	21.1296	22.4414	21.8404	22.5387	NaN	0	O00442
21.8849	22.9137	22.2762	21.4168	20.6297	22.3275	22.3596	21.9542	22.162	21.7684	21.815	21.1049	22.9666	20.8668	21.3047	22.3033	21.3952	21.0661	NaN	0	O00478;P78410;O00481
21.4659	22.141	22.457	22.5715	21.596	22.2058	21.7829	21.6622	21.5524	22.5437	21.0652	21.9686	22.07	21.3002	23.029	22.035	21.835	21.8132	NaN	0	O00483
25.2989	25.1314	24.9578	20.4792	22.3247	21.1874	21.9885	22.6264	22.8333	20.9174	22.3849	21.9595	22.9285	22.0282	22.0663	21.0438	22.6346	22.2978	9.56078	3.14933	O00487
24.6893	24.9639	24.7374	21.5406	22.0781	21.5721	21.6454	22.6193	21.8636	21.7046	21.9503	21.5635	22.2832	22.0094	21.114	22.8444	21.4003	21.4851	9.60431	2.95193	O00541
24.2898	24.2445	24.2353	21.8462	22.3047	21.9254	23.0777	21.5911	22.8927	20.8885	21.9587	22.7921	21.1603	21.8469	21.9081	21.7388	21.8596	21.4717	9.26522	2.30571	O00560
26.4163	26.4428	26.3493	21.15	22.0474	22.4664	21.7878	21.7836	21.2808	21.4597	22.2799	21.0207	22.2744	22.0622	23.0801	21.9991	21.0215	21.815	13.9792	4.56755	O00567
27.3758	28.2535	28.4463	22.9074	23.3525	23.0691	22.3623	22.1769	22.2525	21.2518	20.479	23.0285	23.4515	24.0835	21.8411	21.6722	23.0258	23.5638	4.20111	5.45735	O00571;Q9NQI0
21.4015	21.558	21.6244	27.6169	27.8806	27.9572	22.1005	21.6033	21.6127	27.4087	26.6714	26.6919	27.1934	27.2553	27.352	26.8967	27.1939	27.3944	5.76418	-4.66063	O00602
23.5094	21.3639	23.2469	22.7097	23.0682	21.2013	21.4698	22.3293	21.8159	21.4604	22.0926	21.8604	21.7063	21.7242	23.0912	23.1568	22.4243	23.0289	0.266035	0.497429	O00635
25.7669	25.765	25.5332	23.7758	23.5752	23.0335	22.0386	22.2419	22.4616	22.0763	22.3803	23.5374	21.1957	22.4491	20.9737	21.7728	23.0633	23.1967	9.52198	3.17022	O00743
22.6593	24.4757	21.5038	24.7738	24.6759	24.6955	20.6126	21.7659	22.7529	21.3235	21.6992	21.7357	21.8392	21.544	22.0229	21.6235	21.3522	22.7511	0.214535	0.535083	O00754
23.9981	23.7851	23.8899	21.9241	22.1673	22.6636	20.9332	20.9623	22.5403	22.1302	22.7727	22.5167	21.8636	22.0107	21.6512	20.9282	21.0285	21.4447	8.37724	2.05518	O00767
23.7832	22.15	23.9251	21.6511	21.4901	21.5137	21.4496	22.6542	22.2285	22.1057	21.4688	22.7421	22.9284	22.3229	22.2873	22.273	21.9368	22.3471	0.780508	1.1928	O14497
20.8397	22.0271	21.6999	21.9103	21.7365	22.4198	22.023	21.9282	22.9496	21.2218	21.6175	22.8623	21.8866	21.9805	20.8978	21.752	22.8987	21.9292	NaN	0	O14526
21.3062	21.7252	21.2426	21.105	21.8013	21.1375	22.1881	23.4279	21.3115	22.2859	22.1724	22.5883	21.9795	22.951	22.0335	21.5049	21.6858	20.5228	NaN	0	O14529
22.5621	23.2004	23.3931	22.0421	22.5541	22.349	20.8506	22.1849	23.0338	21.8457	22.1478	21.8735	21.5764	22.6107	22.8109	22.2482	21.6817	22.1398	1.38164	0.921941	O14579
23.8779	23.9513	23.7481	21.5389	22.0654	21.8299	22.1467	21.3895	21.809	22.2562	22.4842	22.3035	20.8336	21.4192	22.071	22.1525	22.4966	21.5775	9.68899	1.96752	P47813;O14602
23.7906	23.8172	23.7913	22.018	21.9677	21.9793	22.5858	22.1266	21.5188	22.8867	21.9324	21.5779	21.5169	21.8451	22.7206	21.8666	20.5484	22.222	8.34313	1.84556	O14617
23.6845	23.7401	24.0386	22.4436	22.2755	22.0887	21.7244	22.2408	21.7868	21.9162	22.3352	21.3548	22.501	21.3612	22.2339	22.0838	21.3849	20.9578	5.61084	1.90848	O14647;O14646
22.1613	21.2903	21.7636	22.548	20.5201	22.6013	21.6665	21.7147	21.6657	21.0899	21.8289	22.8304	22.0606	22.3083	21.83	22.9393	20.3174	22.1334	NaN	0	O14656
21.1089	22.5323	22.328	21.7228	22.7494	21.8284	26.9688	26.1635	27.1429	27.1309	26.1192	25.8849	26.0864	25.901	27.0457	26.8962	26.1769	26.2364	3.23588	-3.61383	O14672
21.2067	22.1858	21.5288	23.7275	23.9205	23.671	21.2613	21.9941	21.43	20.3276	22.1274	22.8895	21.2622	22.0967	22.1742	21.5903	21.9276	21.7095	0.609071	-0.500242	O14727
23.6808	23.6753	23.5054	21.7647	23.2039	22.1226	20.8654	22.2882	21.6237	21.6232	20.459	22.8117	22.1134	22.6557	21.9966	20.8196	22.1905	21.8627	6.55867	1.7271	O14734
21.7944	21.6381	21.9878	22.0233	21.389	22.138	21.5263	21.0546	22.5232	21.7079	22.773	21.2261	21.3823	21.4686	22.362	21.4658	22.7312	21.0617	NaN	0	O14735
24.3102	24.068	24.0075	21.8915	23.3773	23.3375	23.2506	22.7162	21.5726	21.6014	21.6758	24.165	24.4541	24.7225	24.5609	24.6657	21.7138	22.3011	2.25817	1.06151	O14744
20.7334	21.5313	21.778	24.781	24.5866	24.8287	21.0234	22.7846	21.0877	21.9808	22.3166	21.8413	21.8686	22.2215	21.8111	22.7974	22.4067	21.3587	1.45009	-1.16541	O14745
21.8477	21.5219	22.9369	24.9358	24.4142	24.6714	21.5417	20.601	22.2671	22.0859	21.159	21.7527	22.3352	21.5096	21.8719	22.5675	21.5731	22.2495	0.190943	-0.266849	O14773
23.6856	23.7604	23.6033	22.0602	21.5754	21.5508	22.4429	22.4158	21.3226	20.6237	21.4109	22.0007	21.9156	22.5582	21.8761	21.7306	21.7688	22.2144	9.41142	1.852	O14776
24.4125	24.0025	23.7257	22.5218	21.715	23.008	22.2996	21.5556	22.6482	22.6039	21.6814	21.673	22.1914	21.7204	21.8474	21.2585	22.4655	21.7108	2.93523	1.98685	O14786
24.5233	24.5365	24.3578	24.8977	24.7413	24.538	22.0691	22.2129	20.632	21.642	21.9107	22.4575	22.7033	22.0846	21.3897	22.1065	21.9318	23.1848	4.41996	1.90576	O14818;Q8TAA3
22.3945	24.4508	24.4937	22.7172	22.9769	21.5776	21.7438	21.9707	22.7102	23.1771	22.7594	21.9858	22.5988	21.6963	21.5517	22.4275	20.7527	22.2589	0.847404	1.58602	O14828
22.3678	21.6589	22.9216	21.2276	23.2454	22.1508	21.0172	21.3195	22.9615	22.1383	21.3222	21.163	23.5862	24.1035	22.2127	21.6824	22.2335	21.3464	0.173485	0.20208	O14879
24.4986	24.7521	24.229	22.7269	24.5541	24.9208	21.3008	25.6689	25.4289	25.3536	24.9346	24.855	23.8504	23.7106	21.6657	22.0402	24.1219	24.2073	0.718267	0.537211	O14880
25.5705	24.5997	24.6444	22.3248	21.8051	22.3945	22.2542	21.3437	23.2913	20.983	22.1189	22.2444	21.7251	22.3621	22.0922	23.0679	22.4895	22.638	2.36332	2.72924	O14920;O15111
24.1323	24.032	24.1499	21.8181	22.0964	21.5652	21.6572	21.6209	20.4528	22.4208	22.2249	21.1363	21.5196	22.496	21.9266	22.1248	21.7612	21.9658	10.6645	2.31898	O14925;Q5SRD1
21.3574	25.3982	25.7248	23.8222	21.0419	22.2978	22.075	22.8374	22.2008	23.1057	21.6232	22.552	21.3356	21.574	22.2158	22.9612	21.766	21.8509	0.52297	1.94281	O14929
22.4029	21.8443	21.5814	28.2057	28.2167	28.2639	22.0023	22.4186	22.4227	22.4491	25.1793	25.3614	25.8789	25.7955	25.1996	25.573	25.1978	25.4273	4.23775	-3.22992	P19105;O14950;P24844
24.7492	24.2938	24.8008	21.2064	22.2226	22.4818	21.7781	22.1507	21.0468	21.0727	22.6026	21.0777	22.7091	22.3479	21.151	21.2047	21.5923	21.5618	5.29659	2.86751	O14966
21.7637	22.1834	22.4179	25.9458	26.1625	25.7299	21.1342	22.4659	21.4521	21.7946	22.5311	21.9175	25.9246	21.9426	22.1485	22.5347	22.4541	22.844	1.20341	-1.01048	O14974
23.6329	23.3247	23.5356	21.6991	22.6292	20.8282	21.3112	21.8229	22.1923	21.5709	22.0504	22.1755	23.3711	21.6321	21.8529	21.4157	21.7646	21.2197	6.54284	1.66203	O14976
24.7773	24.7152	25.1868	21.6558	20.8082	21.8058	22.6316	22.8483	21.7643	22.3885	22.4181	21.8303	22.0735	23.0808	22.7922	22.7503	21.1487	21.9818	5.97938	2.76124	O14979
25.3986	25.2057	25.3261	23.354	22.0467	22.5214	22.5727	21.1418	22.0057	21.8089	21.6176	21.4708	21.3351	22.3636	21.4532	22.4645	22.854	22.2471	11.6489	3.22631	O14980
23.5161	23.3317	23.3276	21.8821	22.8165	22.4398	21.8902	22.3547	21.8807	21.8854	22.3042	22.7147	21.6798	22.3922	22.614	21.9197	22.1076	22.6774	6.68427	1.15451	O14981
25.4002	25.7085	25.4182	21.9307	21.1819	22.9324	21.7023	22.0761	21.767	22.7163	21.4785	20.9592	22.4922	22.3321	21.2004	22.0162	21.6343	21.625	9.99067	3.63933	O15027
25.16	25.3554	24.996	22.1576	22.2238	22.4792	21.9499	21.8426	22.8802	24.4205	25.104	24.6573	25.3671	25.5376	25.8771	25.5859	25.6289	25.514	1.66302	1.08879	O15031
21.9277	22.4464	21.6907	21.2806	21.357	22.7392	21.0449	22.1924	22.1328	22.7995	22.0077	21.6164	22.0449	21.8709	21.4394	22.1002	22.0401	22.9405	NaN	0	O15042
22.6299	22.1338	22.3188	22.3119	22.969	22.0399	22.3982	22.2413	22.7174	21.2063	21.3918	21.7978	22.9834	22.0231	22.7307	21.7014	22.0162	21.9848	0.434242	0.193274	O15047;Q9UPS6
24.6108	24.2179	24.7168	22.1167	21.9947	21.6427	21.4209	22.0867	21.3738	21.2321	22.6217	21.6577	21.5612	22.646	22.649	22.7324	21.5736	22.2155	4.70902	2.54685	O15067
20.8685	22.2468	22.0497	23.9206	24.0393	21.8267	22.2896	22.1488	23.106	20.5817	21.0482	21.267	21.0427	22.2992	22.5719	22.2849	21.6059	21.2112	0.286518	-0.361229	O15117
26.6661	26.8195	26.6686	27.4166	27.6382	27.0131	22.9645	22.4444	22.8158	25.7836	26.7032	26.8093	27.6885	27.6915	26.8237	26.9126	27.3858	27.2591	0.488381	0.494731	O15143
24.785	25.3227	24.676	27.2594	27.2808	27.1027	22.1721	22.5278	22.837	22.0254	25.8059	25.8824	26.4923	26.6357	25.843	25.7698	26.2039	26.007	0.32983	-0.39511	O15144
25.0018	24.3134	24.759	27.3378	26.7287	27.0328	23.162	21.0303	22.2085	22.531	26.4169	26.0427	27.2673	27.4937	26.3619	26.3074	26.6207	26.9439	0.797019	-0.874322	O15145
25.0183	24.7951	25.2192	20.6974	22.9028	21.1464	21.1284	20.9569	22.0034	22.0087	23.0799	21.3369	22.8447	21.3881	21.8674	22.2033	22.449	22.1694	8.33903	3.13203	O15160
22.1214	22.3003	21.5842	22.1598	21.7568	22.1548	21.5616	21.6029	21.5994	21.6999	26.0023	25.6733	26.0691	26.439	26.2304	26.0181	20.2766	22.6789	1.48784	-1.45953	O15162
23.1563	23.2093	23.4862	21.2471	22.1458	22.8505	25.9868	25.7906	21.9527	21.0781	25.0029	25.2731	24.7745	24.5312	25.124	24.43	24.4141	24.6804	0.83555	-0.668197	O15173
24.3627	24.412	24.1339	21.6482	21.4918	21.4348	22.7201	22.4189	21.6242	22.4562	22.1763	21.5024	22.1517	21.9454	21.8386	22.1109	21.6119	21.8505	7.65459	2.37071	O15213
23.7454	23.5183	23.6436	21.6404	21.7456	21.8941	21.3091	21.1356	22.3461	21.2027	21.7669	21.9249	22.3775	22.2313	21.3605	22.5224	21.2321	21.8342	8.97165	1.86756	O15226
22.801	21.9411	21.5895	24.1046	24.3453	24.2945	22.0991	22.3864	22.0083	21.4126	22.3977	20.7378	22.2243	21.8686	21.2451	21.5221	22.7844	22.2982	0.237101	-0.271386	O15260
24.8426	24.8578	25.0225	22.5548	21.3652	22.0284	23.5737	21.4324	22.701	22.3044	21.2319	23.0949	21.1299	21.698	21.648	21.774	22.3774	21.7011	9.98458	2.86662	O15269
23.6497	23.5039	23.156	22.1171	21.8468	21.5213	21.3272	22.6402	20.744	22.0711	22.0228	21.8756	21.5457	21.6508	21.7391	22.1667	22.4398	23.1567	3.8079	1.51219	O15294
20.5786	22.2803	21.4857	22.2916	21.4133	21.2435	20.5893	20.6928	21.1779	22.224	21.4625	22.0572	22.2865	21.8466	21.7776	21.8339	21.1819	22.0252	NaN	0	O15305
23.7413	23.8293	23.5328	21.613	22.7699	22.8916	22.3951	22.3131	20.6753	21.5611	21.8467	22.5596	22.6125	21.7776	22.3271	21.4805	22.0227	22.2969	6.60786	1.62495	O15355
25.7627	25.4017	25.8287	21.0915	22.0046	21.7494	21.5186	22.379	22.5993	22.679	20.5539	22.1197	22.2121	22.8509	21.9129	21.8118	21.0976	22.0531	7.95833	3.75549	O15371
21.8791	21.0632	22.3184	21.9361	22.3846	20.6002	22.8831	21.5256	22.4997	22.179	21.3601	22.7356	21.5426	22.589	23.053	21.336	22.5631	22.9419	NaN	0	O15372
22.3633	20.8404	21.8427	22.5181	22.0614	22.3086	22.6521	21.9266	21.4777	23.1428	22.7194	22.859	21.9739	22.2214	21.8176	22.0451	22.0402	22.4033	NaN	0	O15379
21.3754	22.459	21.6885	25.4753	21.4312	25.0625	28.1999	27.9737	28.9628	28.6328	28.8836	28.7025	29.3718	29.072	30.1561	30.141	30.1178	30.0503	6.70382	-6.30794	O15389
25.0714	25.103	24.8424	21.3598	21.7161	21.9362	21.5157	21.4984	22.9493	22.2559	21.8894	21.501	21.5295	21.8442	21.9939	21.7671	22.3778	22.0528	9.54969	3.12648	O15394
22.5781	21.976	22.0813	22.7086	20.6625	22.3024	22.0063	21.9597	22.7746	22.263	24.5148	24.4661	24.4289	22.4783	24.3089	24.4168	24.4991	22.5602	1.48825	-0.878234	O15400
26.717	26.2702	26.2884	24.0718	23.917	23.8575	21.8091	21.6996	21.6902	22.329	25.3263	25.3059	25.648	25.9862	25.9456	26.2133	26.1674	25.8155	3.24941	2.03972	O15427
25.989	26.2681	26.2585	22.4928	23.014	22.4903	22.1675	21.956	21.8534	21.3673	26.1646	26.1911	26.9138	26.5095	26.1016	26.2543	26.6136	26.0302	2.1145	1.76388	O15511
26.3203	26.1203	26.0092	21.7298	23.0252	22.2563	23.1459	22.2495	21.9835	21.7988	22.6327	21.3677	22.0977	21.4124	21.98	22.1921	21.6705	22.2264	10.9567	4.03205	O15523
21.052	21.4138	21.8647	21.7648	20.8067	21.4342	22.2325	22.5219	21.1553	22.0787	25.0055	25.2363	25.1609	25.5195	21.3318	24.5181	21.5629	24.9597	2.08374	-1.57578	O15533
21.3206	21.0128	22.0262	22.806	21.3104	21.6446	22.4375	21.1155	22.9553	22.3558	24.1413	23.8293	23.1005	23.5919	21.6336	21.2928	21.1646	21.8202	1.16662	-0.893429	O15553
27.0578	26.7758	26.9273	23.3741	22.9251	23.5281	22.2932	23.0865	22.2728	21.8834	25.5303	25.5832	25.8306	25.587	24.9732	24.9623	25.3758	25.325	5.57677	2.75158	O43143;Q14562
21.3217	23.9071	24.2431	21.1568	21.8995	21.8757	21.9623	21.8503	22.3816	23.0249	21.9739	21.4685	21.2721	21.7149	21.3584	21.375	21.713	21.7049	0.562829	1.37518	O43156
21.1409	21.6823	21.1574	21.6405	21.5153	22.1846	21.8499	22.2941	22.587	21.2604	22.151	22.1772	22.3678	22.378	22.0298	21.4066	23.1537	20.7988	NaN	0	O43159
24.1045	24.1887	24.2582	22.1837	22.5138	21.9431	21.7388	22.7851	22.2663	21.9638	21.0675	22.2669	21.2349	21.6352	21.7648	22.8272	22.8844	21.0518	9.24837	2.17531	O43172
27.2662	27.3653	27.2235	22.3576	21.0396	22.396	22.4944	21.8512	21.9624	21.7842	22.4559	21.9839	22.1284	21.9514	21.8203	21.459	21.8225	22.4758	17.7745	5.28614	O43175
25.7615	25.9399	25.8223	21.7322	23.4812	22.3177	21.9004	21.2586	21.679	21.2129	22.7249	22.6246	21.7044	21.3665	21.5253	22.7385	22.4733	21.8746	12.3652	3.80031	O43242
22.1494	22.9875	23.4375	21.6924	22.3054	21.8722	22.3687	20.9966	22.1466	21.8612	22.416	22.6947	21.8009	22.0905	21.8124	20.5768	21.9421	21.9172	0.951565	0.958531	O43252
22.9526	21.3247	23.1887	22.9463	21.8831	22.0168	23.2429	21.3637	21.9106	22.5154	22.4083	22.5392	22.3332	22.8342	21.7951	22.5666	22.2131	21.3039	0.133393	0.230503	O43264
22.6993	22.9502	22.2295	22.0715	22.0479	21.7741	20.712	22.5113	22.7124	22.9334	22.3776	21.5231	21.4446	21.5595	22.1528	22.9279	22.8028	22.7949	0.84769	0.469931	O43292
21.5425	22.2125	21.6724	21.7004	22.4754	22.6987	22.5743	22.8175	22.122	21.511	22.0689	22.1913	20.9529	21.9878	21.7094	22.5643	23.1735	21.7412	NaN	0	O43314
22.026	21.6337	21.2357	21.3525	20.9437	22.4466	22.3388	21.5833	22.8652	21.5015	22.2506	21.7706	21.4174	22.8771	21.7722	21.8058	21.6081	20.7249	NaN	0	O43324
26.9329	26.6298	26.9492	25.1837	25.4781	25.4485	22.4778	20.9931	21.8811	21.6666	21.9142	22.748	22.0186	21.972	22.052	22.3695	22.4125	22.5225	7.88105	4.09474	O43390
26.0362	25.8321	26.0751	21.8369	21.4119	23.1405	21.9396	22.1817	20.9472	22.4932	22.6981	21.7833	21.3894	21.2232	21.6163	21.6244	22.0873	23.3183	12.2134	4.00173	O43396
23.7567	23.693	23.6817	22.296	22.7997	23.591	21.167	22.0438	21.5223	22.0159	21.8413	22.1202	21.4642	21.5416	21.2551	21.8311	21.8651	22.2108	7.60487	1.73948	O43488
21.7996	21.3602	21.6767	22.0952	21.578	22.5781	22.475	22.1057	21.36	21.7764	21.9381	21.7218	22.8094	21.5371	21.8836	20.9945	21.8453	21.3153	NaN	0	O43516
22.5687	22.818	22.4652	22.9671	22.1289	23.0208	22.0792	21.6088	21.5133	22.2871	22.1449	21.9184	22.0033	20.4239	21.8012	22.0902	21.1166	22.2982	NaN	0	O43557
24.7958	24.7687	24.6782	22.1168	22.1573	22.0401	21.7557	21.2628	21.8228	22.2558	22.1029	21.1908	21.7837	22.3821	22.6287	22.9973	21.7083	22.638	11.9026	2.69135	O43592
24.5529	24.6348	24.5658	22.9141	21.715	22.2184	21.1015	22.1729	21.5573	22.0379	21.5609	22.3254	22.1578	22.0857	22.0316	21.7285	21.1475	22.7415	11.2853	2.6181	O43615
24.9279	25.0209	25.0194	22.8804	22.2225	22.1659	21.4223	21.7024	21.1544	21.022	21.9647	21.7304	22.6722	22.1536	22.189	22.2729	21.6038	22.1551	12.2631	3.03532	O43681
25.026	25.742	25.6728	21.4035	21.2003	21.2613	22.826	22.9309	20.9748	22.7948	22.5254	22.1785	24.5672	21.8937	21.7365	21.6823	21.8298	22.7272	4.88523	3.31143	O43684
24.5692	24.6947	24.6111	28.6312	28.6649	28.8224	26.875	27.1364	27.0052	27.1498	27.6834	27.5661	27.8419	27.9235	27.8953	27.8511	27.8065	27.6321	11.6312	-3.14067	O43707
25.0608	25.0655	24.8414	21.3569	22.054	22.7056	21.2724	21.2079	22.141	22.2046	22.9165	22.658	21.6287	21.2007	22.1624	22.445	23.143	21.7428	10.5145	2.9333	O43719
22.4103	21.815	22.8242	21.8557	22.686	21.6352	21.8037	22.0689	22.0776	22.1324	21.5106	21.6522	20.9723	22.3214	22.0001	23.9368	22.4891	23.0447	NaN	0	O43747
23.6459	22.8563	23.2536	22.9588	21.9947	22.3814	21.5649	21.403	21.6274	21.334	21.476	20.8162	21.7909	22.7152	21.5391	22.1249	21.6953	22.6695	2.16106	1.3792	O43765
25.8875	22.0089	22.7206	21.8875	21.5386	21.7429	22.2344	21.0414	22.4254	22.2544	22.8355	26.0741	22.7746	22.3313	22.2655	24.8036	25.176	21.7153	0.238058	0.798962	O43772
26.4684	26.2895	27.3339	22.2362	26.1199	25.0668	21.7037	21.843	22.8431	23.1908	21.1492	21.4158	21.0075	21.5095	21.5528	21.7595	21.5844	22.8202	4.89373	4.31043	O43776
22.1823	21.2376	21.8078	24.8694	25.0209	24.9384	20.7956	20.5547	22.3776	21.3018	22.5102	24.8949	22.459	24.94	22.3494	21.9606	21.2467	22.2392	1.28674	-1.08801	O43809
22.5097	20.9215	21.4759	21.3365	22.2554	22.2294	22.1393	22.0319	21.7791	21.316	22.9697	21.4688	21.8403	22.1541	22.6259	22.099	21.8487	21.6343	NaN	0	O43813
20.9944	21.6027	22.6829	22.4614	22.0016	21.5118	22.5194	22.0287	21.2309	21.5966	21.3436	22.0381	23.253	22.2065	22.5773	22.1778	22.3193	21.5652	NaN	0	O43818
25.0256	24.9067	25.2013	22.3021	22.0857	22.9373	21.7969	21.9223	21.517	21.9892	21.4741	21.7753	22.7289	21.5206	22.1766	21.6096	22.1972	22.1965	9.17726	3.02927	O43819
23.5968	23.1333	23.1124	21.327	21.1171	22.7968	20.6391	22.5953	22.018	21.2104	21.7364	21.6664	21.9615	22.1227	21.2933	22.7709	22.7062	21.8227	3.53177	1.42862	O43837
25.219	25.581	25.1176	24.9956	24.3648	24.4947	20.8394	21.0635	22.1664	21.7969	24.1302	21.7153	21.4716	22.2359	21.7189	21.9385	21.1462	21.7907	5.97949	2.91465	O43865;Q96HN2
23.9312	22.4281	23.8854	22.3274	21.3929	21.7809	22.4739	21.5392	21.8511	22.2328	22.1912	21.4061	21.1198	22.2344	23.2305	21.9822	21.339	23.0533	1.03618	1.40457	O60216;Q9H4I0
22.8113	21.9682	22.3774	20.7922	22.7333	22.2036	22.1365	22.762	22.1816	22.47	21.1894	21.8508	23.424	21.7871	20.9026	21.6517	22.1185	21.3826	NaN	0	O60231
28.1691	28.219	28.2479	26.6092	26.3836	26.2917	21.5747	22.4419	25.4115	25.3847	25.2643	24.3185	22.2892	25.0809	24.7607	23.9344	24.0992	25.0574	6.62518	3.61857	O60234;P60983
21.0709	22.471	20.8907	22.2651	22.005	21.7074	21.7334	22.5271	21.9901	20.8942	21.4244	22.2131	22.0581	21.5375	22.8445	22.6528	21.8413	21.6757	NaN	0	O60256
26.1109	25.9804	26.166	22.177	22.1752	22.9557	21.9828	22.2765	22.0086	22.1235	21.8761	21.5408	21.3793	21.6583	21.3232	20.8549	22.412	22.1693	14.4831	4.1582	O60264
22.4621	21.6778	21.8141	21.7767	21.3316	22.0984	23.3288	21.5318	22.0207	21.538	21.7203	21.9879	22.7244	21.9586	21.3221	22.7964	22.0149	21.1724	NaN	0	O60287
24.1605	23.9754	23.7078	22.2473	23.031	23	22.9799	22.0205	21.898	22.1909	21.9692	22.0347	21.5001	21.5606	20.8916	21.859	21.319	22.1193	5.25517	1.90645	O60306
22.6807	22.4294	22.4207	22.3608	21.4941	21.7009	21.804	20.983	21.979	22.4087	21.4258	22.4609	22.4395	21.8169	21.5656	21.1492	22.0063	22.7136	2.75983	0.623022	O60313
23.8271	24.1032	24.0517	21.8377	22.2292	21.2523	22.0137	22.3308	21.3308	21.6729	21.1077	21.2103	22.1252	22.7959	21.6099	22.1271	22.8337	22.2629	8.15412	2.07797	O60341
22.3566	22.5494	22.9329	22.2547	21.4003	22.4581	22.7841	21.9208	21.3774	21.6363	21.9978	21.182	21.5136	21.7283	22.1587	22.2456	22.4306	21.9122	1.56446	0.679583	O60343
22.9039	23.1853	22.7274	21.4085	22.4601	21.6899	20.6459	22.2186	21.0913	22.972	22.5279	21.2902	21.1298	20.9693	21.8584	21.9802	21.2415	21.8389	3.75714	1.25067	O60427
27.58	27.7084	27.5643	21.8253	22.0548	21.3381	25.0715	24.4422	25.036	26.0372	27.4475	27.5488	27.8906	28.1219	27.4634	26.7652	27.8203	27.9269	1.97992	1.8316	O60449
22.5718	22.5391	22.3361	21.0659	21.3045	21.613	22.8673	21.5288	21.6264	22.0433	21.6586	21.8236	24.3987	24.1299	24.8236	24.886	24.3429	24.3347	0.419098	-0.34749	O60486
26.1164	26.428	25.6801	20.3511	21.9573	24.1381	21.9207	22.0064	25.0918	22.5146	21.4462	22.683	22.5622	22.3175	21.806	21.066	21.9882	22.4163	6.24659	3.79047	O60488
25.565	25.4848	25.4604	22.8924	22.0233	21.9023	22.8306	22.5164	21.314	22.6282	22.5156	21.9664	22.2002	22.2426	23.4529	22.6533	22.5994	22.0124	12.526	3.12005	O60493
24.4847	24.65	24.3934	21.5066	21.3353	21.7301	22.409	22.5131	21.1629	21.7905	22.5521	22.3272	20.9033	21.0799	22.5	22.462	21.0695	21.7303	10.1142	2.7046	O60496
28.2778	28.2715	28.2385	23.7923	23.4782	23.0896	21.6433	21.5847	21.6929	22.4281	20.9476	22.7087	22.1796	23.5248	21.6111	23.4402	22.5488	22.1455	12.5396	5.80823	O60506
24.1626	24.4952	24.7054	21.7383	21.4999	22.1779	23.3409	22.7391	20.9199	21.9169	22.7776	22.0859	21.4793	22.6227	22.1926	22.2133	22.2506	22.0546	4.7104	2.32042	O60547
21.3563	20.6546	21.9817	22.0721	21.6092	22.2639	21.545	22.5601	22.3155	21.0946	20.91	20.8442	21.9294	22.3542	22.5382	21.6928	20.8805	21.8314	NaN	0	O60568
26.429	26.531	26.3704	20.7221	24.0872	21.8305	22.7351	20.4802	21.3888	22.0519	25.8034	25.6171	26.4856	26.2578	26.3884	26.2718	25.364	25.2284	2.97279	2.396	O60603
25.0859	24.9653	24.9324	22.192	22.5325	22.3576	20.8188	23.2843	21.862	21.0626	21.8869	21.7932	22.1374	21.5504	22.1501	22.2246	22.091	22.3995	11.4262	2.97167	O60610
22.8713	23.2763	23.176	20.3213	21.3689	20.8723	22.5723	21.5617	22.727	22.0145	21.6749	21.6328	22.5917	21.3421	21.1151	20.7258	21.8885	22.2556	4.67731	1.46356	O60645
24.5694	24.7206	24.4626	21.7612	21.3015	21.7801	21.9301	22.4898	22.7496	21.5288	22.1872	21.7395	21.5904	21.4032	23.0345	20.7236	21.5313	21.2599	10.3375	2.78349	O60749
23.8237	23.3073	23.9381	22.2594	22.1981	23.0536	21.1789	21.7627	21.7001	22.4302	20.9887	21.1789	22.3003	21.6907	21.9212	22.2804	21.2836	21.3137	3.14498	1.85367	O60762
24.5264	24.4237	24.4185	24.5173	24.7091	24.2912	21.7591	20.9598	20.9376	21.5424	20.9893	22.3069	22.0615	22.3607	22.2396	21.6731	21.0069	20.9424	5.0386	2.30309	O60763
27.6151	28.1561	28.3781	32.6081	32.6719	32.7473	27.5529	27.0467	26.796	27.2179	29.4313	29.307	28.1836	28.5379	27.1676	27.3947	27.993	27.9572	0.695429	-0.79107	Q93079;Q99877;P62807;P58876;O60814;Q5QNW6;Q99879;Q99880;P57053;Q96A08;A0A2R8Y619
20.3463	21.4945	22.1897	22.8112	21.7254	23.1309	21.179	22.521	21.1243	22.3161	22.0033	22.2083	21.4335	23.1463	22.5222	21.9035	21.2967	23.3837	NaN	0	O60825;Q16875
21.232	22.3902	22.3798	23.4848	22.7403	23.4043	22.4752	21.9115	22.8126	21.2419	22.4879	21.8371	21.6436	21.2823	21.9091	21.9135	22.2811	21.5887	0.174206	-0.200274	O60826
24.5373	24.2654	24.2745	22.4488	22.765	21.6697	21.6645	22.7157	22.0966	22.1163	22.1369	21.4773	21.9727	22.7718	21.4555	21.7696	22.512	22.3494	7.73657	2.23092	O60832
25.0721	24.6942	24.5683	21.9168	22.7136	20.8263	21.4412	21.647	22.472	22.3283	22.1371	21.5078	22.6606	21.8433	20.7628	22.1355	21.8445	20.5368	6.2436	2.9933	O60841
24.0714	24.2758	24.2019	22.0377	21.7179	22.3832	21.7141	21.6982	22.8113	21.8488	21.315	22.7485	21.2987	20.8758	22.7981	22.1697	21.5081	21.1317	9.5069	2.31255	O60884
22.9184	23.6703	22.866	22.0904	22.2852	21.7994	22.1808	20.9641	22.3064	22.6204	23.4818	22.8575	22.1342	23.027	21.7266	21.7673	21.7025	22.2481	1.38918	0.938803	O60934
22.7926	23.1542	21.7609	22.4715	21.5096	21.6135	21.8929	22.092	21.5716	22.5704	20.6888	22.8254	22.2215	23.1424	21.1278	22.2536	22.354	22.217	0.480682	0.53241	O60942
22.0616	22.3191	20.8708	27.308	26.9318	27.6978	21.7489	21.0112	22.3919	27.4474	21.848	26.57	26.6568	26.486	26.9387	27.3148	26.6722	26.6362	3.41973	-3.8268	O75015
22.8289	22.3827	22.3283	21.8795	22.7312	21.5222	22.1404	21.1978	22.5204	20.6877	22.6786	22.3115	21.2877	24.9084	21.581	22.3247	25.3536	25.7728	0.0681389	-0.0798649	O75022
23.9358	24.2633	23.8793	22.3408	21.6036	22.3458	21.2914	22.7484	21.8193	21.312	21.8624	20.8479	21.3488	22.4118	21.4138	21.3491	23.1861	21.2886	6.579	2.21483	O75027
26.3725	26.6558	26.5206	27.6051	27.7682	27.3493	22.3559	22.1736	25.5384	22.0756	25.0476	25.6287	24.8713	25.5344	25.574	24.849	24.5692	24.5612	2.17153	1.48288	O75083
22.1373	21.1235	22.2977	24.476	24.2393	24.1159	22.1826	22.6459	21.2594	22.8919	24.7743	24.9042	24.4022	24.9131	25.3414	25.3958	24.5447	24.5024	2.3181	-2.18643	O75116
24.3308	24.4836	24.1841	26.0156	26.0126	26.2133	21.3004	21.7208	25.3329	25.4109	25.1492	25.0152	25.0037	24.9884	25.3431	25.2775	24.9927	25.1553	0.745013	-0.529249	O75131;Q86YQ8;Q96A23;Q9UBL6;Q8IYJ1;Q9HCH3;O95741
27.0739	26.8582	27.0821	22.0281	22.2112	21.8096	22.7143	20.9056	21.6022	21.3464	22.0605	21.75	21.5401	21.3229	21.8719	22.0242	22.1462	21.6085	13.7575	5.20861	O75144
21.5369	21.5804	21.8078	21.7172	21.9987	20.9877	22.3222	22.0584	22.643	21.6486	21.9688	22.1165	21.3823	22.6038	22.4369	22.0954	22.1	22.1976	NaN	0	O75152;P0DQW0;A0A1B0GTU1
24.5352	24.3458	24.4554	21.6761	21.4297	22.6675	22.2904	20.8358	21.4211	21.8659	21.1241	21.7943	21.8979	22.2917	20.8244	21.8089	22.1639	21.6553	11.4885	2.72899	O75153;Q9Y5I4
25.1816	24.8746	22.6264	26.1235	26.5257	26.4631	22.0641	21.57	21.7917	22.3444	27.7353	27.493	28.167	28.3506	27.0616	27.3655	27.1316	28.0744	0.771064	-1.65656	O75165
24.3687	24.5048	24.4028	22.8616	22.3237	22.4807	21.488	21.4709	21.8975	22.232	22.1608	21.7663	22.1794	21.5467	21.7784	22.4762	21.5311	22.0578	12.2434	2.40865	O75251
22.8588	21.4012	22.5761	22.6472	23.8808	22.4592	22.3647	20.9219	22.2083	21.659	22.3013	22.2089	21.6316	21.6627	20.887	22.4047	21.7272	21.9775	0.162207	0.215918	O75306
24.6181	24.8149	24.5415	22.3618	21.7738	22.2632	21.802	21.0659	22.0548	22.6872	21.7328	21.908	22.8176	22.2789	22.8456	22.8349	21.7796	22.3839	9.32433	2.48549	O75340
22.0444	21.2986	22.7549	25.4486	25.9672	25.4364	22.1628	22.5812	22.6415	22.2192	21.9977	22.697	25.0675	24.9189	20.7954	22.8437	21.9929	21.9287	1.09229	-1.21395	O75348;O95670
24.603	24.8013	24.6817	24.501	21.9441	24.41	21.7185	21.6603	21.8667	21.3385	21.414	22.0244	22.7022	21.7692	22.9462	21.8789	21.7553	22.2703	6.9378	2.41533	O75351;Q6PIW4
20.9067	21.7394	22.201	22.1907	22.2394	21.8321	21.9862	20.6912	22.5922	23.0873	21.4683	22.7735	22.9842	22.4824	21.5486	21.2231	21.9586	22.4453	NaN	0	O75366
25.2459	25.2425	25.2657	26.828	27.2455	26.6377	21.3764	20.9535	21.5651	22.2011	23.1826	22.0673	21.4751	24.1135	21.9525	21.1859	22.0204	20.9129	2.93371	2.3369	O75367;Q9P0M6
25.3447	24.747	24.5083	24.1563	24.6365	24.2698	21.3378	20.7269	21.7118	22.0255	21.681	21.4483	22.4541	21.5319	21.3647	21.7834	21.7706	22.3676	4.1764	2.6489	O75369
22.3545	22.1214	22.4937	21.5179	21.282	22.3152	22.0363	21.3454	22.6812	21.4653	21.2758	21.6199	21.8208	22.3662	22.4351	21.5129	20.9826	21.4687	NaN	0	O75376
26.1978	26.0427	25.4374	24.9439	24.7877	24.3613	21.7408	21.2292	22.1935	22.1379	21.6977	21.1946	22.2285	22.5161	22.782	21.7813	21.9755	22.1324	5.4645	3.37913	O75390
24.3574	24.3473	24.4712	22.23	20.4698	22.2629	21.7951	22.5155	22.4427	22.6463	21.7758	21.6262	21.6719	21.9013	22.2452	22.0965	21.6908	21.7487	10.9254	2.45071	O75396
25.0948	24.8461	24.8027	22.0893	21.6867	22.7031	30.1509	30.1959	29.789	29.7393	25.5418	25.2817	25.5377	25.6646	25.3706	24.6266	25.9215	25.5842	0.786131	-1.07764	O75400
22.8235	22.7015	22.4479	21.3708	22.957	21.606	20.9298	21.2685	21.8082	20.9026	25.0834	24.2546	25.0559	25.0104	23.686	24.5769	24.1357	24.0849	0.510801	-0.457757	O75427
23.7971	23.6793	23.9637	21.5054	22.037	21.3427	21.3298	21.8828	22.7113	21.8279	21.4376	22.4678	22.8613	23.1688	22.0711	21.0908	22.6456	20.5707	6.96897	1.8833	O75436
25.2543	25.2466	24.9905	24.4611	21.8684	24.9614	22.3727	22.4984	21.9703	21.3609	26.2506	26.4417	26.7231	26.7242	27.3335	27.2979	26.6546	26.7516	0.170495	0.252455	O75477
22.6304	21.9586	22.0872	21.1496	22.9315	21.9655	21.2481	22.2096	22.9985	21.223	21.9298	20.8383	22.4799	21.493	21.7424	21.6098	21.5227	22.5986	NaN	0	O75489
21.4824	21.8861	22.1852	21.426	21.9866	21.3899	22.2086	21.2857	21.9486	21.421	21.8983	22.1085	22.6632	22.2299	21.3677	22.0293	21.6525	22.3458	NaN	0	O75494;Q8WXF0
21.553	22.4054	22.5535	22.5061	21.4819	22.4198	21.6113	21.6947	21.6233	22.7434	21.8096	22.3716	21.8718	20.8286	21.3884	21.8192	22.9713	21.1218	NaN	0	O75530
23.8989	24.1125	23.6132	21.5133	22.721	21.5022	21.9491	22.108	22.1064	21.6637	23.748	22.6752	21.4905	23.0818	21.5925	21.0509	22.0924	22.553	4.68194	1.7517	O75533
25.1572	25.2571	25.2955	21.6862	21.6879	22.783	21.9818	21.6238	21.1705	21.8634	22.1541	21.6657	22.2669	22.8884	20.7313	21.0508	21.9306	21.7161	12.4233	3.42324	O75534
22.456	21.8493	23.1092	21.2335	21.4447	21.9398	20.5736	22.2719	21.7178	23.0343	24.8934	24.2664	24.7868	23.0368	24.9014	24.5314	21.7654	24.2026	0.425589	-0.501827	O75558
21.9688	21.346	22.5124	21.4284	22.7656	21.2251	22.5091	22.3818	23.0119	22.4535	21.8768	21.9719	22.3072	21.2924	22.3421	22.6981	21.9157	21.8474	NaN	0	O75563
23.1855	23.083	23.0132	21.8118	20.8477	22.4869	21.3957	21.8256	21.7267	22.1445	22.1841	21.9501	21.5454	22.1049	22.4127	21.5062	22.5821	22.093	7.02978	1.18612	O75592
22.5097	21.4841	22.9295	26.4173	26.2603	26.3192	21.8461	21.5804	21.4408	22.1974	26.2094	26.2586	27.4277	26.7374	28.9965	28.7984	28.1736	27.1004	3.01705	-3.40979	O75594
25.9689	25.6683	25.6548	22.3311	22.6753	22.1114	21.8213	21.6554	22.1542	22.0884	22.1185	21.9515	22.1793	22.2631	22.0776	21.8732	22.5478	21.4723	5.94069	3.67595	O75608
22.8177	22.0751	21.5532	21.0262	22.3229	22.2513	21.8469	21.802	21.9901	22.6302	21.8202	22.0961	23.1478	21.4959	22.4741	21.5115	21.2228	21.7267	NaN	0	O75629
25.9206	25.9166	25.9828	22.033	23.6247	25.3194	21.3644	21.5022	21.7659	23.0905	22.097	21.5035	22.1993	22.8969	20.9654	22.1003	21.2464	22.146	8.43929	3.68302	O75643
25.4005	25.1901	25.0773	22.1759	21.8542	21.4988	22.2281	22.1235	22.4063	22.2882	21.8526	23.0964	21.8314	21.4266	21.9859	22.3521	21.4531	22.2708	8.34916	3.16639	O75663
22.146	22.2097	22.6537	21.3949	22.5227	21.6653	21.4279	21.3925	22.1676	23.0681	21.6028	22.0202	22.2702	22.0264	22.5593	22.485	22.4966	21.6607	NaN	0	O75676;O75582
23.1121	23.4478	23.2287	20.4887	21.8724	22.3311	22.2476	22.5284	21.5357	21.2269	22.3278	21.2911	22.1283	22.4149	22.4592	21.8956	22.266	21.2838	5.32841	1.37638	O75691
24.7771	24.7796	25.0198	21.6692	22.7388	22.5815	21.5557	20.7091	21.8984	21.9905	24.7469	25.1895	24.7417	24.7073	24.9277	24.5477	24.2647	24.9309	2.49962	1.44554	O75694
22.5481	21.36	21.3091	24.6014	24.5558	24.6086	21.55	21.8051	22.1554	22.2441	24.6569	25.1118	24.3875	24.2646	24.3017	24.1269	24.1299	24.2856	1.95022	-2.04663	O75695
23.3823	23.3164	21.5172	21.5929	20.958	22.9233	22.7229	22.8321	22.8477	22.223	21.85	21.4864	21.2275	20.8825	21.2025	21.8561	22.424	21.6827	0.511966	0.824559	O75792
24.4236	24.6225	24.6865	21.9825	23.1022	22.1916	22.7377	21.6347	21.9484	21.3627	20.9838	22.1646	21.3212	21.1575	22.3539	22.2731	21.8013	20.9471	9.84582	2.71339	O75874
24.7432	25.3605	24.9496	22.3349	21.0009	21.7569	21.9383	21.155	22.5258	21.4869	21.0962	21.8532	20.7396	22.1304	22.2337	21.3722	22.2955	21.8529	4.48426	3.29964	O75880
20.1482	20.5512	19.9488	25.8236	26.358	26.2674	24.2557	24.113	22.9424	21.8757	27.8929	27.6749	27.1141	27.1837	25.3301	26.3393	26.7501	26.8501	8.37198	-5.56866	O75923;Q9NZM1
23.4077	22.529	23.2828	21.7647	21.446	21.6178	21.7631	22.4892	22.0735	22.1144	21.5079	21.9682	21.8785	21.8105	21.9619	21.9113	22.0617	22.4058	1.36201	1.15486	O75934
24.1272	24.1604	24.396	21.761	21.9302	22.7826	22.3593	22.0685	22.2553	21.8318	22.6136	22.7863	22.4973	20.8065	21.7324	21.4418	21.3491	21.5324	8.58966	2.24465	O75947
24.0947	24.0991	23.984	24.1778	25.1891	24.9589	22.4911	22.7711	22.3794	21.9468	25.687	25.6027	25.6833	25.7851	25.2323	25.3788	25.554	25.1811	0.67566	-0.475321	O75955
25.6742	25.6599	25.609	21.4666	24.3446	23.9843	22.7541	22.2716	22.9268	22.5588	21.4983	21.5668	21.9743	23.162	21.8299	20.7096	21.5749	22.0529	8.53969	3.33603	O75964
20.3268	22.5685	21.7335	22.5756	21.2011	21.5079	22.6376	22.427	21.6256	21.9452	21.8971	22.2636	21.5883	21.6999	21.3797	21.6621	22.648	21.0439	NaN	0	O75976
21.2922	21.0984	22.0396	24.7103	25.2982	24.5571	22.1782	21.4677	21.3329	21.6708	22.8287	22.2811	22.0244	21.5892	21.9715	22.1043	21.545	22.5168	1.40859	-1.06171	O75995
26.2989	26.4009	26.3077	21.2174	21.4207	22.7375	22.3357	23.0346	22.4647	22.2717	22.1667	22.0099	22.4778	22.1776	22.0903	23.0149	21.725	21.7245	14.2001	4.14456	O76021
22.3847	22.2196	22.159	21.7287	21.8641	20.9712	21.9292	20.6908	22.1994	23.2163	21.6001	21.5212	22.2122	22.0241	21.7517	21.6145	23.9391	21.6572	0.823556	0.326481	O76031
20.8776	21.5526	21.6653	22.3368	21.7383	21.7325	22.6753	22.5499	22.2571	21.3996	22.3392	25.6791	26.9235	26.1246	26.3584	26.1019	25.9497	21.6149	2.88757	-2.35357	O76074
24.7931	25.0609	24.8124	22.0387	22.718	22.7475	22.7918	22.6299	23.2485	22.1559	21.6046	21.9322	21.5242	21.9915	21.9495	21.8135	21.5372	19.9005	9.10217	2.84987	O76094
25.4952	25.4944	25.8711	22.66	22.9622	24.4316	22.3102	22.5508	22.6368	21.2908	23.1868	20.958	21.4802	22.9909	21.4126	22.9397	22.2573	22.5677	8.28485	3.17788	O94776;Q9BTC8;Q13330
25.4808	25.3316	25.5774	25.5385	25.0266	25.5878	22.6671	21.5592	22.6115	22.2186	24.482	25.1548	24.9247	25.0976	21.7662	23.0251	25.0474	25.1637	2.73333	1.47189	O94804
23.8799	23.6702	24.0777	23.4635	21.9592	21.6826	21.7475	20.8259	21.5837	22.5832	21.6868	21.7824	22.137	21.9479	21.1647	21.5663	21.7677	21.6737	6.143	2.03778	O94819
21.7634	23.9037	23.2961	21.7656	21.8631	21.5444	21.3753	22.5316	21.3479	21.0112	20.8987	22.5395	22.3635	21.8439	20.9901	22.7223	21.9173	22.1575	0.708383	1.1963	O94822
23.671	21.6074	23.5592	21.584	21.9423	21.2226	22.1872	21.6583	21.7504	22.1078	21.8201	21.3913	21.3187	21.1276	22.5066	21.3483	21.7168	22.174	0.683288	1.22213	O94826
24.769	24.7235	24.8849	21.643	21.4199	21.4936	21.9223	22.2627	22.0013	22.9423	21.9567	21.8722	21.7283	22.3666	21.4567	23.4887	22.4888	21.296	10.8061	2.76985	O94874
25.1952	25.1362	24.9032	22.6328	21.7569	21.6307	22.1066	21.7845	21.6754	21.6385	22.1362	22.0516	22.2135	23.2778	22.5576	21.9504	22.1539	21.695	9.03671	2.99412	O94903
26.4186	27.4293	26.7977	25.3945	24.8549	25.1009	22.0534	22.7284	23.637	21.8681	27.0365	26.7223	26.8866	26.9087	26.9106	26.5716	26.6881	26.5259	1.7806	1.55602	O94905
25.2177	25.1065	25.2825	21.5847	21.975	20.9554	21.1205	22.4372	21.7737	20.7078	22.8759	21.9228	21.7838	21.8438	21.0668	21.8533	22.1295	21.4519	12.7143	3.50344	O94906
21.2779	21.8901	21.1372	22.0278	22.4189	22.7657	22.5163	22.8734	21.7472	21.7539	23.5339	23.5666	22.0987	22.2551	24.7581	24.8854	24.6859	24.2051	2.86447	-1.63774	O94919
22.8213	21.6103	23.3037	22.1884	21.9273	22.2035	23.5931	21.3868	21.5836	22.7142	22.6632	21.5562	23.0106	22.7636	21.5854	21.7185	21.8238	23.1905	0.221269	0.31786	O94925
22.0504	22.0675	21.6447	20.2704	21.9051	22.9183	22.5703	22.473	22.576	23.38	20.7044	21.9494	22.4435	21.0382	22.5688	21.7911	21.3361	22.1577	NaN	0	O94927
21.5857	21.9341	21.7963	21.0861	22.4707	21.4859	21.7663	21.2603	22.6834	22.6958	22.4579	22.3244	21.9292	23.0744	22.1829	22.2183	21.5933	22.3867	NaN	0	O94973
25.5928	24.9208	25.5235	23.8136	24.8332	22.2677	22.2454	22.4897	21.3517	22.6784	21.8003	22.2994	21.751	21.9218	22.0579	22.0546	22.0788	21.9423	4.78622	2.97332	O94979
22.9563	23.0855	22.9551	22.2863	22.8488	22.5246	21.213	22.218	22.5834	22.1474	22.4327	21.598	20.9101	21.764	21.7286	21.3612	21.2421	22.0946	5.37525	1.06879	O95071
25.1466	25.0988	25.1001	21.1924	21.1542	21.5942	22.2688	21.9026	22.5855	22.1801	22.8445	22.0057	20.73	21.7434	21.7347	22.5383	22.1469	21.792	11.5814	3.22094	O95104;Q9UPN6
23.3095	21.9857	23.2798	23.2277	21.159	22.2678	21.8637	21.5461	22.5394	21.5684	21.6668	22.7818	21.5756	21.8863	22.3206	22.0757	21.7409	21.6725	0.753228	0.865504	O95140
23.6316	23.6176	24.3786	21.5658	21.3257	22.2317	21.8473	22.474	21.4553	21.7187	21.8893	21.4514	22.8391	21.9685	21.6421	22.743	21.7442	21.9669	2.21786	1.95172	O95154
23.7578	23.2975	23.2975	21.0474	21.2142	22.3713	21.5004	22.318	22.5713	23.0783	21.0192	22.0286	21.2058	21.2118	21.0932	21.9894	21.6042	22.4103	4.13276	1.67339	O95163
22.1155	22.1675	22.2127	27.0385	27.3286	26.8623	21.7117	22.4592	22.0746	22.3073	28.2626	28.2024	27.6082	27.1732	21.907	21.8783	27.2916	26.7153	3.19141	-3.08951	O95197
23.3736	23.0869	23.2145	22.639	22.6077	23.3359	21.7658	21.0505	21.0558	21.5393	21.4109	21.5789	21.9287	21.7733	21.9678	22.5266	22.1061	21.4525	5.47091	1.30908	O95202
21.7401	21.5542	22.627	24.4672	25.4116	24.3077	22.4021	21.8208	22.0144	21.0814	22.293	23.7875	24.2426	21.7684	22.7413	22.212	23.0535	22.2932	1.10126	-0.952692	O95210
24.8337	24.4239	24.6611	21.0948	21.1965	21.6769	20.8531	22.2959	21.5831	21.979	22.3486	23.0492	22.0144	21.3346	21.8446	21.0806	21.8449	22.0299	7.43793	2.89117	O95232
23.7298	23.4406	23.5422	20.9229	22.1772	21.6202	21.6418	21.5145	21.7526	21.6686	21.8656	21.9211	21.7125	21.8551	21.0206	22.9981	21.18	22.0707	7.46525	1.84277	O95251
21.7595	22.753	21.3705	21.6936	21.5663	21.6538	21.2488	21.6716	21.4369	21.7229	23.9432	22.7069	24.3073	23.7241	23.3541	24.4944	23.9044	24.2168	0.744761	-0.815372	O95292
25.6263	25.9146	25.7809	22.2132	21.4929	20.8848	22.5213	22.0312	22.9065	21.6983	22.4014	20.9112	21.62	21.5368	21.5574	20.8008	21.1263	22.3969	12.1015	4.03398	O95299
21.2763	21.2285	23.1023	21.8845	21.017	21.8053	22.3644	22.3067	21.9695	21.3035	21.5052	22.2776	22.2964	21.2423	22.161	21.9855	21.8197	21.5475	NaN	0	O95319
23.2093	23.3477	21.8781	22.2214	21.3736	21.5221	22.1771	22.4968	21.7457	22.1552	23.3974	21.8369	23.3033	23.3325	22.1154	21.0203	21.1652	22.6143	0.522846	0.646532	O95336
24.7348	24.5914	24.6941	21.6331	21.5771	21.1668	23.3783	22.1225	22.6452	22.5563	22.3111	22.6159	21.9583	23.3819	22.8726	21.8347	22.5017	21.5029	9.22699	2.40292	O95347
23.042	22.8268	22.859	22.3631	20.8699	22.5121	22.3623	22.6035	21.6262	22.5121	23.2254	23.316	24.4199	24.4305	24.6624	24.6482	23.9547	23.9927	0.379706	-0.257337	O95352
25.6133	26.0219	25.524	21.5562	21.762	21.4386	22.0157	22.4803	22.3777	21.88	22.3664	21.9364	22.1822	21.5798	22.2819	21.784	21.2491	21.5122	4.44914	3.82624	O95361;Q309B1
23.3538	23.1649	23.3671	21.5143	22.212	21.357	21.9583	22.6243	22.682	21.5333	20.0891	21.9951	21.7695	21.746	21.8378	21.9189	23.3478	22.5707	5.27914	1.35152	O95373
26.0471	26.2275	25.8839	23.2795	22.4107	22.3799	22.1593	21.6701	21.3412	21.1445	21.3215	21.1367	22.0522	21.5366	21.4902	23.0641	20.9739	23.0139	11.1663	4.12119	O95433
24.2927	24.205	24.3888	21.6878	20.3867	21.3082	22.3977	21.457	21.0613	22.0644	22.1453	22.0703	21.9222	21.0624	21.8323	21.6551	20.9369	22.1234	11.0964	2.68812	O95453
20.7712	22.2462	21.7853	24.5456	24.2706	24.1263	22.4977	21.7384	21.9502	22.3729	21.5954	22.546	22.6608	24.2216	22.0014	24.2136	22.4696	21.6817	1.13326	-1.25854	O95466;Q96PY5
21.4963	21.7725	22.0111	21.6836	21.5097	21.265	22.0479	22.3155	22.9667	22.015	22.9398	21.3692	24.9929	24.7708	21.2982	23.4555	24.4804	24.5987	1.76725	-1.0206	O95497
22.3046	22.6539	19.9253	25.2216	25.3838	25.489	22.0273	27.8473	26.8165	26.5296	27.0023	27.7329	28.5715	28.0151	30.4069	30.1643	28.3414	29.3012	2.26006	-5.62878	O95498
21.4495	22.0032	21.4786	23.3439	21.9592	21.8675	22.4802	22.008	21.4875	21.0782	22.1787	21.6232	25.0027	25.3194	25.033	25.2946	24.8666	24.6367	2.47833	-1.56822	O95544
24.901	24.8454	24.8548	21.2519	21.7716	21.7685	21.2996	20.7902	21.0941	21.6621	22.1887	20.9139	22.1216	22.327	21.6477	21.8413	21.4721	21.8595	13.1784	3.26643	O95573
21.9417	21.6615	21.8372	21.403	22.4956	21.5754	22.3134	20.7579	21.4177	21.9736	22.221	21.8019	21.3587	23.3838	21.1557	21.0678	22.7982	22.4589	NaN	0	O95602
24.6176	24.4778	24.405	21.7989	22.0261	22.0087	21.3723	22.9248	22.153	22.8872	22.3181	21.8294	21.8143	21.818	21.6016	21.8803	22.2888	22.3939	10.83	2.42579	O95671
27.284	26.8662	27.3466	25.8178	26.1482	25.9657	22.5533	21.5172	21.0934	21.7861	27.0528	26.3417	26.0815	26.2902	25.1552	21.1829	22.0779	25.529	3.61306	2.85942	O95716
23.7412	23.5497	23.8452	21.5471	21.8094	22.7022	21.2747	22.9262	21.3131	21.3691	22.211	22.1255	21.7067	22.0742	22.0618	21.2915	21.1013	22.2902	7.44109	1.85842	O95747
24.6419	24.6836	24.8338	21.5235	21.656	21.8384	22.5723	22.1689	22.2912	22.5071	22.1322	22.0497	21.5051	22.0561	22.3932	22.8959	21.0753	22.0094	11.6818	2.67479	O95757
24.9709	25.2201	24.7403	22.1976	22.4226	21.7035	22.1656	23.0966	21.4441	22.0766	21.576	21.5528	22.4737	21.8387	21.7767	21.8941	21.6118	20.0444	7.03519	3.11877	O95758
24.5854	24.6824	24.4506	21.132	22.2557	22.3243	21.2939	21.2225	22.7005	21.3427	22.5472	22.8569	22.1571	23.4682	22.5794	22.3873	22.131	21.2001	8.97665	2.4662	O95782
22.0151	21.8875	21.9331	22.3327	21.6511	21.8937	22.1562	22.8288	21.6965	22.2973	25.0868	24.9703	24.7563	24.7345	24.9046	24.9256	24.6192	25.015	3.21022	-1.64598	O95810
24.7098	24.934	24.3255	21.4791	22.5601	22.004	22.4813	22.192	22.3591	21.5823	21.3833	21.7383	22.3924	21.854	21.432	21.6482	22.4059	21.9186	3.4464	2.69437	O95816
22.2334	22.9261	22.9321	22.2491	21.5948	21.6905	22.3317	22.1507	21.5791	22.4873	21.9055	20.6353	21.748	21.317	22.1372	22.0453	21.3622	22.1712	1.39944	0.870176	O95819;Q9UKE5;Q8N4C8
23.8978	23.7145	23.3477	22.1389	22.6161	21.5733	22.1277	20.7745	23.148	22.6945	22.2157	22.3048	22.2018	22.3631	22.6958	21.9886	21.3688	21.5676	3.4982	1.53474	O95831
23.6499	23.5913	23.6644	22.9057	21.3878	22.6629	21.9229	21.4098	22.1497	20.7289	20.8026	21.5628	21.6555	21.2379	20.7847	22.1654	22.0797	23.2816	6.67409	1.85264	O95834
25.4925	25.6191	25.5185	21.8022	21.4916	22.5563	21.8816	21.7312	22.0653	22.8984	22.4825	22.2703	21.4818	21.143	22.7912	21.4419	22.311	21.6813	13.2561	3.54138	O95864
21.786	21.6669	21.6126	21.9806	21.8249	22.7319	21.5055	21.5572	21.8997	22.88	26.6595	26.2007	22.2623	25.7331	26.5643	26.6964	26.1776	26.4582	2.97532	-2.38694	O95866
21.4224	22.3438	21.2209	21.5578	21.5241	21.7423	21.1759	20.543	22.4527	20.71	23.1061	22.2352	21.6817	21.3639	21.517	21.4997	22.0015	21.5233	NaN	0	O95970
21.4312	21.7615	22.8339	21.4174	21.225	20.9936	21.6745	21.8393	22.3833	22.2782	21.5354	21.8066	21.7721	21.6852	23.7835	24.713	23.7912	23.6069	0.22246	-0.291527	O95980
22.1499	22.5255	22.3312	22.4317	22.3579	21.5915	21.8807	22.1165	22.4014	22.1968	22.2208	21.8974	22.4968	22.5878	22.3942	21.8833	22.4996	22.562	0.311778	0.10094	O95999
23.099	22.2847	23.2745	22.2065	22.6608	22.5042	22.7203	22.1472	22.2101	22.054	22.0191	23.1329	21.2476	21.9918	21.1288	21.7546	20.2102	21.5195	NaN	0	O96008
21.2132	21.6635	20.6939	22.5227	21.8362	21.5068	21.9847	21.5235	21.6377	21.8891	21.498	21.0657	23.5281	21.1494	21.5444	22.1738	22.5846	21.0634	NaN	0	O96011
24.7608	24.3284	24.5933	28.9627	28.7687	28.7932	22.8197	22.8755	23.9067	23.7158	24.1056	24.4335	24.891	25.0039	24.6771	22.9938	23.6595	24.6631	0.301581	-0.390488	P00338
24.6095	24.7069	24.7393	22.9016	24.2962	24.7446	21.5124	21.5964	21.8991	20.9445	21.5221	22.0901	22.1447	22.3137	21.1742	22.0623	21.734	22.0563	6.6049	2.48577	P00367;P49448
25.1043	25.0425	24.7614	25.7383	25.8552	26.6326	26.1337	26.2075	26.7563	27.0562	26.8663	26.7173	26.8318	26.817	27.5272	27.575	26.4953	26.6091	5.76104	-1.68519	P00387
21.2026	22.1858	21.4226	24.057	24.9122	22.0604	21.8034	21.1969	22.4345	22.6769	24.0585	24.2831	22.1754	24.5795	24.0882	21.927	22.5611	24.2443	2.08186	-1.53354	P00390
26.4675	25.8781	26.6776	26.5631	26.6747	26.7086	22.5065	21.3553	23.3524	22.8651	22.0682	21.6139	22.0114	22.2482	21.8753	21.5451	23.4724	20.7373	4.52311	3.30121	P00403
20.8508	21.9193	22.0355	21.6027	24.9225	24.423	22.535	21.2293	21.8076	22.1211	26.5812	26.1977	26.169	26.402	27.1498	26.9254	25.8143	26.1516	3.176	-3.06692	P00488
21.8205	21.7811	22.6032	22.4483	22.5211	23.376	22.5398	21.3578	22.1083	22.3918	22.1303	21.7986	22.4386	21.6613	21.899	20.4091	21.7946	21.5811	NaN	0	P00491
22.6922	22.8654	21.9982	21.8739	21.9258	23.2316	21.6494	20.8679	23.1669	23.4293	21.1958	23.2572	20.9265	23.6638	22.037	21.6638	22.2623	21.6699	0.407092	0.330491	P00492
21.4163	21.9935	22.2971	21.9233	23.7958	23.9959	21.3624	22.3079	22.2034	21.8476	22.352	20.8723	23.763	21.0189	21.5703	22.7572	22.7702	22.544	0.575087	-0.436672	P00505
25.8409	25.6315	25.7664	26.9546	26.7643	27.1007	22.1892	21.6859	21.5143	22.6799	24.2345	24.1243	24.4361	24.4805	24.71	24.5268	24.7708	24.8765	2.09476	1.40968	P00558;P07205
21.7735	21.6283	21.9531	25.3435	24.732	25.4677	21.5236	21.6708	21.35	22.1244	25.4408	25.5424	26.386	26.3986	25.5722	25.4403	26.3338	26.1155	4.33965	-2.84447	P00738
23.0774	23.2043	22.3026	21.9344	22.6089	21.1826	21.4379	21.566	21.2305	21.7966	24.1498	24.9815	24.3703	21.9252	25.2681	25.7337	21.0452	21.7963	0.0915847	0.126296	P00747
22.1975	21.3415	21.4838	21.6745	21.3795	22.2464	22.7646	21.4032	21.7372	22.0929	21.4407	21.4135	22.7621	21.6007	21.7705	22.1903	21.5528	20.9748	NaN	0	P00749
25.1065	25.1843	25.1507	21.0452	21.2557	21.9496	22.8266	22.2866	21.6216	21.5267	21.8261	21.732	22.051	22.4226	22.0736	21.5969	22.0252	21.4511	13.3636	3.30111	P00918
28.2647	28.4506	28.2627	21.7255	22.7295	21.531	21.4817	22.1762	21.2918	21.9608	21.5794	21.2203	22.5311	21.3923	21.736	21.572	21.1439	21.9506	17.1651	6.5912	P00966
21.1239	22.0601	22.2736	22.6164	21.4449	21.9865	21.2503	21.4143	21.9679	22.525	21.435	21.5462	24.7028	24.8352	21.4244	22.0143	21.9617	22.1598	0.378123	-0.399779	P00973
21.6449	22.0044	21.2812	25.96	25.948	25.9589	20.8677	21.964	22.5601	22.6862	22.1045	22.2363	22.1837	22.8099	21.3297	22.047	22.667	22.0215	1.71043	-1.24611	P01009
21.3206	21.5931	21.6678	21.365	22.2834	22.2309	21.3688	20.7737	22.404	22.5459	21.8741	22.3775	21.9787	22.7249	23.4247	23.2564	23.688	23.1587	2.53469	-0.836497	P01024
22.4621	21.766	22.6273	24.4355	24.3611	24.5008	21.3228	21.9387	22.2876	22.6892	22.2326	21.8305	21.6779	20.9344	22.6271	20.2034	20.9263	21.5182	0.0433811	0.0527135	P01040
22.022	22.442	22.0371	24.3596	22.6675	21.0878	21.7668	21.8049	22.5709	25.7088	26.0344	26.2031	25.2009	25.204	25.9732	25.899	26.213	25.7556	3.39263	-2.26293	P01137
21.6984	22.0003	21.3866	22.3969	21.7924	21.7069	28.993	29.2287	27.8525	22.4908	28.7905	28.5002	20.7519	22.641	22.1946	21.6482	27.1945	27.1843	2.6214	-3.19599	P01732
21.7839	20.8983	21.6449	26.0604	26.4371	25.8485	22.2997	20.9091	21.843	22.2189	26.5888	26.7017	25.8113	25.9179	26.1679	26.0527	25.2864	25.5802	4.54923	-3.47252	P01834
21.7161	21.8639	22.6273	26.4711	26.7104	26.282	22.9167	25.8515	27.2474	27.2334	25.7174	25.7559	27.1102	27.0085	27.1749	26.736	25.9798	25.9882	4.8041	-4.20982	P01857;P01861
22.0751	22.0576	21.6431	26.2498	25.9791	26.2945	27.5495	27.7354	27.2952	27.5001	29.2605	29.1554	27.6645	27.345	27.8239	27.7837	27.6057	27.7762	10.8584	-5.60928	P01871
22.5291	22.7163	22.8069	21.3812	22.2916	21.2806	22.0183	22.0072	21.1175	22.5871	26.0901	26.3772	25.7632	25.852	21.9141	24.8546	24.9958	25.4919	0.977948	-0.917385	P01876;P01877
25.2635	24.8703	25.2009	25.9215	26.0113	25.7787	22.2325	21.1931	21.4048	21.5347	26.3586	26.0485	25.9892	25.8977	22.3166	21.9325	26.8363	26.5816	0.597833	0.709061	P01889
22.0947	21.5428	22.2466	22.0337	20.9037	21.9307	21.6754	21.7439	22.1283	21.2015	21.6913	21.994	25.1058	24.9855	20.7267	21.4652	22.2304	22.1479	0.172995	-0.169592	P01903;P01906
22.1866	20.6009	22.0508	21.2905	21.023	21.7724	28.1593	28.326	27.935	28.2685	28.3194	28.1263	22.6799	22.0187	21.495	21.5936	27.6262	27.8473	2.44047	-3.48597	P02042;P02100
25.2719	25.6262	25.1567	22.4885	22.5276	21.0262	21.4768	20.7577	24.9156	25.6063	21.5711	22.7536	22.3521	20.5376	22.7463	21.6692	21.1882	22.0495	6.19012	3.10718	P02545
22.1834	22.4795	21.1179	21.9314	21.3346	21.2932	21.115	22.5883	22.4171	22.4173	21.7094	23.0623	22.3804	22.4317	23.0309	23.1059	23.1143	23.2838	0.371989	-0.420775	P02549
21.607	22.0657	22.3168	27.0639	26.6462	26.6026	28.6622	28.4632	25.6381	25.5162	30.424	30.5528	28.6733	28.5589	29.939	30.1766	29.4758	29.7137	9.08488	-6.41063	P02671
22.2468	20.4238	20.1899	25.378	25.3393	25.0781	28.8242	28.3611	25.0813	24.6924	30.1503	29.3302	28.6096	28.4684	30.1469	30.1049	29.5078	29.5542	3.54172	-6.95494	P02675
22.2869	22.5317	21.4891	28.0116	27.8358	27.8938	28.7625	28.9047	26.6866	26.5855	31.0933	30.9949	29.2052	29.3087	30.2469	30.344	29.9948	29.9537	6.70958	-6.95224	P02679
21.0513	22.4668	20.4425	21.5438	22.8517	22.3384	21.5955	20.8713	21.7753	22.722	26.705	26.8346	21.5903	21.8964	22.1862	20.8673	23.2373	21.9047	0.807383	-1.27447	P02724
21.4756	22.0956	20.9882	22.0207	21.4385	21.2129	29.9787	29.806	29.5567	29.5316	30.6504	30.4401	28.6927	28.4545	29.2098	29.005	29.9408	30.0847	5.48463	-6.48175	P02730
20.9746	22.2145	23.0324	22.0662	22.1457	22.6308	23.4722	21.6875	21.909	20.9431	28.0303	27.9997	26.956	27.1696	27.1098	27.3551	27.9488	28.004	1.92876	-2.95469	P02745
21.6437	21.7361	22.3671	22.293	22.1122	21.1836	26.5023	27.0987	27.3543	25.107	28.2535	28.5976	26.8317	26.7287	27.1127	26.817	27.7731	27.8595	5.10597	-4.19269	P02746
22.781	21.8024	21.5069	21.6102	25.6245	21.338	28.1846	27.9811	22.8297	21.7248	28.5283	28.7926	27.3311	27.1744	27.2965	27.4654	28.4782	28.3183	3.82582	-4.14841	P02747
21.5354	22.3965	22.1429	21.8819	21.1951	22.1549	22.2773	22.4076	22.3247	21.9068	21.6712	20.8247	23.3525	23.5434	23.8539	23.9241	20.9985	20.9586	0.209477	-0.193426	P02748
23.0017	22.4599	24.0648	21.3155	22.5221	21.9247	27.1338	27.6051	22.5572	21.1651	30.2861	30.7701	24.2494	24.2807	27.2338	27.2912	27.8429	27.9244	1.6359	-2.43134	P02751
21.8443	21.755	21.9632	27.1208	26.5769	26.9698	21.5143	22.4553	22.5801	22.0119	22.2509	22.5501	22.2536	21.8552	22.5776	21.8828	21.2796	22.2276	1.45847	-1.21962	P02775
28.8339	28.6365	28.7839	22.6276	22.3877	22.9222	22.2418	21.3309	21.2153	23.5203	21.4012	21.4065	21.9653	20.9898	23.1383	24.0595	21.0578	22.2271	13.3919	6.58536	P02786;Q9UP52
22.885	22.2371	21.6434	28.7254	28.7521	28.9993	21.668	22.0521	24.7838	24.9478	25.7656	25.8911	25.9139	25.9783	26.7157	26.8815	26.4525	26.6516	4.09982	-3.75678	P02788
22.6295	22.5233	22.4179	25.648	25.54	25.6441	22.3797	21.7702	21.6777	22.1146	21.9957	22.0998	22.0146	21.8329	22.4854	20.7054	21.6238	22.153	0.112137	-0.122117	P02792
21.6954	22.2834	21.7859	22.1082	21.7297	22.3323	21.5146	21.981	22.3621	20.3072	22.0139	22.5184	22.4835	20.9089	21.8375	21.2307	21.0507	22.0713	NaN	0	P02794
23.635	21.8886	22.7602	22.1124	21.8652	22.2501	21.4282	22.9761	21.3446	21.903	26.1256	26.5736	26.0019	25.7572	26.2342	26.2823	26.4426	26.0878	1.05189	-1.46441	P04003
21.642	22.8616	21.092	22.8231	22.4648	21.5196	26.5739	26.8869	26.7332	26.7985	26.2297	26.6484	25.6739	25.7194	27.1329	27.0946	26.1785	26.083	2.7574	-3.77214	P04004
23.7744	23.6031	24.2876	27.2541	26.7571	27.0025	25.052	25.0739	25.6832	25.0401	25.4227	25.379	25.8629	26.1007	25.5551	25.8246	25.4306	25.5733	3.29516	-1.91241	P04040
21.8173	21.3819	21.7708	21.5882	21.4469	21.487	22.7027	20.9463	22.5815	22.2911	23.5626	22.8617	21.7738	23.139	21.7167	22.2851	21.5905	21.8276	NaN	0	P04049;P15056
25.8546	26.3364	25.8807	26.3013	26.8908	26.5931	25.5501	25.9311	21.22	21.9546	26.803	26.6951	26.9419	27.0838	26.9231	26.8585	26.6893	26.9358	0.0475257	0.0658108	P04075
22.3535	23.3699	22.7159	24.4243	24.5824	24.1951	21.8166	22.0907	22.2733	22.8181	21.3384	23.3541	21.5414	23.8156	23.3631	23.2027	24.0024	22.4312	0.198755	-0.203535	P04080
22.1533	21.5865	22.0565	31.4295	31.7109	31.347	21.5176	21.3701	21.8051	22.3578	26.9425	22.7614	25.5093	25.1879	25.7972	24.6108	25.6546	25.0542	2.82243	-3.60495	P04083
25.2033	23.159	25.1896	22.4258	21.787	22.3366	22.5594	22.4621	22.2564	21.6255	22.0048	22.2684	21.9178	21.9605	22.4921	22.275	21.4516	22.0936	1.15531	2.38951	P04156
21.6304	20.8941	21.8576	21.0105	22.5447	21.4896	21.7895	21.6097	22.1613	22.4736	22.01	21.8295	23.2578	22.8	21.7734	24.0576	21.953	20.862	NaN	0	P04179
21.6254	23.4661	21.0269	22.1266	21.4699	21.5361	25.1662	24.3952	21.8338	22.1152	27.9346	27.972	25.477	25.3355	26.0688	26.2834	26.7519	27.0743	1.4852	-2.7299	P04275
29.2099	28.8171	28.979	28.378	28.3904	28.3822	26.2186	25.653	27.4337	27.4608	25.7167	25.434	26.5477	26.7135	25.6423	26.2345	26.4354	26.1907	6.09703	2.27992	P04406;O14556
26.7374	26.6221	26.5195	27.2109	26.5282	26.5999	27.2133	27.2717	27.2431	27.3225	27.9305	27.9373	27.5997	27.8814	27.2662	27.4904	27.9795	27.8983	4.54378	-0.798519	P04439
21.7568	21.9222	21.5501	21.7405	22.0712	20.5665	22.7916	21.8502	21.4	21.6094	22.8646	21.2201	21.7317	22.6688	22.4409	22.1418	22.4928	22.7084	NaN	0	P04632
28.3799	28.5027	28.3514	22.0606	22.2069	21.2098	22.6196	23.8974	22.4975	21.8473	23.9356	24.1905	23.7025	23.9544	21.9497	22.3602	21.3562	22.4774	11.9625	5.72695	P04792
23	22.2477	22.9861	21.8712	21.0522	22.4407	21.6083	22.3742	22.313	22.7706	21.4992	22.2656	21.8777	21.9023	21.675	22.3481	21.8286	22.2681	1.11916	0.738266	P04818
23.1242	22.4707	21.2047	27.3379	26.9796	27.2354	25.3621	25.8875	25.0106	24.9554	27.2717	27.4793	26.702	26.9425	25.7267	26.0808	25.9886	25.9895	2.01188	-4.06343	P04839;Q9Y5S8
26.1688	26.2744	26.3647	25.4762	25.7818	25.6903	22.5063	22.0945	24.599	21.8198	26.8362	26.7956	26.7577	26.7748	26.7946	26.7447	26.5147	26.482	0.981216	0.824762	P04843
25.4743	25.0856	25.1425	22.0314	22.0869	21.4696	22.2563	21.9552	21.4942	22.3726	21.8482	21.8291	21.48	21.8489	22.6071	21.6783	22.1869	22.4027	5.15105	3.26428	P04844
26.9007	25.9569	26.2765	28.0795	28.0064	27.9812	28.2172	27.8232	27.612	27.4475	28.5488	28.7129	28.2269	28.1508	27.4781	27.1587	27.6963	27.6577	1.72877	-1.5418	P04899;P63096;P09471;P19087;A8MTJ3;P11488;P38405
26.0175	25.5153	25.8582	22.4124	22.3331	21.841	22.7032	22.1113	22.2262	21.5884	23.688	22.1829	23.5988	23.4973	22.523	21.9748	21.6744	22.3543	6.7595	3.3497	P05023;P13637;P50993;Q13733;P20648;P54707
21.8887	22.1263	22.7958	25.7847	25.8144	25.7651	21.3952	22.8944	25.9808	21.7472	22.6531	21.9673	20.9498	22.8747	20.7755	22.4624	21.7367	20.7701	0.543749	-0.63447	P05089
22.2651	22.7427	22.9556	24.9654	24.8824	24.2282	30.7039	30.9285	31.535	30.7553	31.5078	31.5088	31.7414	31.7713	32.6414	32.588	31.9775	31.9456	7.25251	-7.59091	P05106
29.5692	29.4078	29.6154	27.8445	27.7275	27.5352	29.0302	28.9846	29.6583	29.6721	28.4381	28.6193	29.0258	28.9683	29.2478	29.4788	28.8165	28.629	3.09484	0.752393	P05107
25.4114	21.7673	22.4057	31.973	31.2971	31.1277	31.1883	30.86	30.6091	30.9297	30.8552	30.6664	31.0075	31.1704	30.3568	30.5529	30.6683	31.8629	1.71808	-7.81359	P05109
28.57	28.4999	28.6561	26.078	25.905	26.1893	22.4432	21.4361	22.7996	21.6403	25.8888	25.5678	25.8053	25.6806	25.5638	25.5734	25.5502	25.4862	6.24626	3.80148	P05141;Q9H0C2
25.4554	21.906	22.4155	20.9287	20.8947	21.8629	22.0143	21.7442	21.657	22.2592	21.4376	22.7545	21.8961	24.4074	21.4523	21.8435	20.26	21.3383	0.504413	1.47557	P05161
20.4152	20.3808	20.3748	32.0613	32.2342	32.3819	27.0127	27.0704	27.4569	27.2577	27.8066	27.8954	26.2871	27.5106	27.2829	26.3551	26.504	27.4525	8.90364	-7.78103	P05164
30.7709	30.6522	30.8284	23.2933	20.3159	21.9863	27.6949	27.6559	28.8599	28.8497	28.8108	28.9162	28.9856	28.9779	28.8372	29.0646	29.0952	29.1965	3.26502	3.38116	P05165
29.9005	29.8135	29.9164	21.6076	21.3417	21.5026	26.709	26.7433	27.8912	27.7951	28.7939	28.9402	29.0944	28.9995	29.5849	29.4934	29.5193	29.474	2.3677	2.71079	P05166
21.059	21.2824	22.7536	21.3306	21.6813	21.4223	22.2122	24.7872	20.5807	21.067	22.6449	21.9369	24.4381	24.5551	25.8172	25.6606	25.0328	24.737	1.08908	-1.49524	P05186
23.9958	24.3339	23.9826	22.1905	22.4326	21.7357	22.2083	21.7836	22.3588	22.4589	22.8363	21.7559	21.8744	20.6103	22.7199	22.1185	22.0449	22.0964	5.90512	2.02243	P05198
22.2273	21.7347	21.5535	26.0405	25.9772	25.8683	21.561	22.3902	21.9576	21.6657	22.2434	21.5729	22.4066	21.8742	21.4945	22.5662	22.314	22.1709	1.22949	-0.968399	P05204;Q15651
25.8037	25.9871	25.7228	22.198	21.9457	22.1651	22.5337	21.0211	21.9467	21.9081	21.0031	21.6971	22.0211	21.9674	22.0748	21.0837	22.3736	20.7495	12.5926	4.05865	P05387
26.6317	26.3772	26.8013	20.5816	22.4325	22.004	22.4399	22.1295	22.7324	22.5304	21.7285	22.4285	22.5609	23.1799	21.3437	22.5508	21.4858	23.1577	9.8243	4.38435	P05388;Q8NHW5
25.0374	24.9016	24.9844	21.5791	21.9111	22.4099	21.1758	21.7735	22.4863	21.7406	21.0951	21.9161	22.498	21.9648	22.9645	21.4255	21.7352	22.343	12.3553	3.03989	P05455
22.061	21.6582	22.4375	22.3568	22.467	22.1851	21.1698	21.2709	22.0077	22.4932	22.2527	21.2434	21.7986	21.8203	24.3627	24.4686	21.6256	21.2986	0.152987	-0.1358	P05546
26.4731	26.5394	26.7169	21.7456	22.2668	21.6935	27.1553	27.2969	27.3995	27.3137	27.5675	27.6787	28.0789	28.0676	28.2712	28.5111	28.3165	28.1232	0.0304973	-0.0559345	P05556
24.5483	24.8226	24.6596	22.9946	22.104	21.4146	21.9517	21.081	21.3385	22.3091	24.6048	25.0348	24.46	24.8144	25.0032	25.2303	24.8612	24.7854	1.93721	1.21103	P05771;P17252
22.9459	27.2927	21.8931	21.5712	21.6728	20.9133	22.0489	22.3577	22.2316	22.1833	29.3689	29.3046	29.7921	30.1135	29.6013	29.4887	29.9506	30.5862	0.443469	-2.03509	P08590;P05976
21.3215	22.9213	21.8976	22.0491	22.1344	22.7337	21.8492	22.5579	21.7791	21.5513	25.9555	26.2833	25.1333	24.9968	21.427	25.62	25.3645	25.6932	1.34856	-1.62842	P06127
27.2736	27.2667	27.1932	22.4194	22.0619	21.9373	21.2268	22.2071	22.3142	22.4585	22.6505	20.8318	21.0783	21.3338	22.0339	22.0389	22.9941	22.3707	14.348	5.24733	P06213;P14616
22.3216	23.1617	21.5724	22.2634	22.3237	22.1618	22.0107	22.1425	21.6177	21.6874	21.2917	21.8385	21.1767	22.3229	21.9524	21.8953	21.5855	21.7595	NaN	0	P06241;P06239
25.0189	24.9379	25.0036	20.8366	21.2674	22.1274	21.363	22.2981	22.1603	21.536	22.6523	20.7223	22.9683	21.7656	21.7744	21.2467	20.9869	22.223	10.8316	3.25822	P06400
27.6767	27.3559	27.4879	22.1139	22.1865	22.1447	21.6737	21.506	22.6095	22.7037	21.7972	22.0371	22.7942	21.6795	21.3729	22.075	21.9255	22.3202	10.4233	5.44421	P06493;Q00526;Q00536;Q00537;O94921;Q07002;Q96Q40
28.1302	27.9378	27.9805	24.9605	25.0547	25.3586	22.9097	20.7982	21.1967	21.6203	21.9928	22.0121	21.7999	21.406	21.3187	22.6808	23.3503	22.0976	9.16971	5.4457	P06576
21.4756	22.3264	21.0804	32.8096	32.6156	32.3352	32.6742	32.6075	33.1882	33.2954	32.0382	31.9439	32.4954	32.9919	32.8372	32.9682	33.0012	32.6719	3.27719	-11.0708	P06702
26.6077	24.8424	25.8824	27.2445	27.2609	27.817	21.7528	22.4736	22.0672	21.865	22.9827	22.4524	21.6967	23.1799	21.1159	21.343	21.8168	22.4227	2.03994	2.61141	P06733;P13929;P09104
25.7096	26.2564	26.126	27.3862	27.1117	27.248	22.176	22.8132	22.2489	21.8764	23.4761	24.1395	24.7766	24.8711	25.6894	25.4549	24.447	24.3015	2.06778	1.49625	P06737
21.8273	21.0062	22.5661	28.0184	27.7105	27.9482	21.6301	21.675	21.2434	23.3813	21.9658	21.6789	22.8963	21.8821	21.5278	21.8465	21.8484	22.5983	0.985782	-1.39017	P06744;CON__Q3ZBD7
26.8954	27.1859	26.7148	21.6098	25.5468	21.8705	21.4531	22.1086	21.1619	22.0365	22.551	22.9984	21.9886	21.6625	21.2443	22.2945	21.453	21.8807	10.0651	4.80801	P06748
24.7147	24.4626	24.4782	28.172	27.8059	28.0906	29.2109	29.1413	30.2638	29.8891	28.4739	28.4177	28.316	28.6481	28.1487	27.8815	28.2115	28.067	11.8173	-4.03068	P06753
23.0942	21.8508	22.1036	21.6072	21.4521	22.1963	22.0416	20.8101	22.825	20.9241	21.6157	21.2738	22.3082	22.3365	21.1941	22.2749	21.3928	23.0309	NaN	0	P06756
22.0699	22.523	21.4609	24.8934	24.7954	24.9594	20.7425	22.3991	21.7421	21.0672	21.2694	21.9056	22.7958	22.2608	22.4956	21.6848	23.2667	21.7025	0.516985	-0.514062	P06865
25.9654	25.3089	25.7917	29.669	29.12	29.0214	21.4827	22.2928	22.19	19.8536	26.456	26.0022	21.9703	21.4213	21.228	22.7434	21.6365	21.3954	1.34565	1.92316	P33778;Q16778;P23527;P06899;Q8N257;Q6DRA6;Q6DN03
21.426	21.3867	21.7691	21.9714	20.6462	22.2549	22.6774	21.9531	23.3889	21.5719	24.6027	24.4403	22.7578	21.9079	24.4182	24.2585	22.1925	22.5734	2.75862	-1.24704	P07093
24.7332	24.734	25.1482	25.2147	24.9785	24.8971	22.618	22.4024	21.7159	21.8198	23.5042	23.7559	23.7845	24.082	23.758	24.0112	23.0946	23.9933	3.1078	1.29647	P07195
20.8375	22.1684	22.0066	21.6215	21.3615	21.7699	21.5142	21.1564	22.3594	22.0832	22.2362	22.4156	21.3362	22.4559	21.0423	21.2911	22.4973	21.1056	NaN	0	P07199
23.1264	23.1898	22.2523	21.7604	21.0469	22.0022	22.9187	22.2567	21.4448	21.9326	24.8804	24.6841	24.6072	24.7277	25.2052	24.5091	24.8023	25.173	0.593429	-0.607249	P07203
21.089	21.8813	21.986	21.5362	21.6349	22.242	22.116	21.5735	23.3656	22.1441	21.4352	21.727	21.6202	23.8307	21.8366	24.1248	22.2405	22.8494	0.85467	-0.633016	P07225
26.8342	26.8582	26.5632	27.47	27.5007	27.4661	22.5482	21.9419	21.5896	21.5774	26.267	26.2977	26.8181	26.5622	26.3564	26.3991	26.4323	26.4757	1.36391	1.30503	P07237
23.2901	21.1615	21.5659	25.858	25.7423	25.8765	21.3385	21.9656	22.5509	22.0993	22.6968	22.197	23.4663	22.4868	21.9065	21.7993	22.4412	22.1583	0.552304	-0.96639	P07305
22.5251	21.3852	23.0434	22.5571	21.583	22.0127	22.8993	23.0808	21.3976	23.0545	22.8189	21.7927	21.733	22.1721	22.3896	21.4999	22.3283	21.5497	0.0837624	0.126616	P07332;P16591
22.3039	22.5133	22.1891	26.0375	26.1503	25.9445	21.8439	20.7579	22.0478	22.0076	22.4179	22.5896	22.1642	21.4304	22.7487	22.4172	21.4129	21.5687	0.434625	-0.433853	P07339
24.439	24.2332	23.9028	26.2451	25.8844	26.6705	24.3312	23.6531	26.9329	26.7667	25.304	25.8788	25.7863	25.7583	23.6454	23.6072	25.7203	25.6459	2.75994	-1.26366	P07355;A6NMY6
22.0101	22.7822	22.0126	22.2856	21.1479	26.2427	26.8719	26.9148	21.9112	21.9743	27.7511	27.5429	26.7127	27.447	26.7161	26.8159	27.4134	27.458	3.88411	-3.41206	P07359
25.0164	25.0162	24.9228	21.8874	24.5447	25.2633	21.353	22.6691	21.7583	22.0994	24.6552	21.9435	25.0233	24.7173	24.8427	21.9081	25.2277	21.649	2.992	1.68233	P07384
30.7775	30.7436	30.9645	28.2479	28.383	27.9585	23.4456	23.2534	22.8952	22.5535	28.9092	28.8927	29.1948	29.1368	27.8905	29.1577	28.7807	29.0687	4.01321	3.64397	P07437;A6NNZ2
23.2821	21.4726	22.0612	26.1868	25.8488	26.1832	22.0981	22.4421	22.7018	21.1461	22.0619	21.6627	23.5394	22.081	20.4949	20.9859	22.1036	21.5241	0.266371	-0.465396	P07686
27.1219	26.7998	27.6548	29.1983	29.4488	29.2722	22.0518	22.2082	27.5191	26.8425	27.6373	27.8293	28.0277	28.4132	28.132	28.4843	27.8298	28.0443	0.124177	-0.203749	P07737;CON__P02584
26.7295	27.0582	26.5942	22.3241	22.3735	21.7614	21.9926	21.5111	22.4088	21.8437	22.3724	21.4311	21.2912	22.0777	22.5656	21.9507	22.7163	22.5626	6.15131	4.7151	P07741
27.0714	26.9895	26.8925	19.5248	22.7628	19.7258	22.2769	22.4552	21.5765	21.3047	20.8375	22.1967	21.7922	20.6643	22.7151	20.5454	21.3137	21.8615	11.717	5.54759	P07814
28.1085	28.2367	28.1639	26.8993	26.8863	26.7169	21.5338	21.9023	21.641	21.6991	24.6593	25.0789	25.712	25.1423	25.1516	25.4218	25.2058	25.3576	5.31041	3.56921	P07900;Q14568;Q58FG0;Q58FF6;Q58FG1
27.934	27.906	28.1932	27.7345	27.7939	27.6484	22.5309	22.0119	22.0554	21.9283	25.266	25.2309	25.457	25.0814	21.374	22.0105	25.3016	22.012	4.66854	3.78198	P07910;O60812;B7ZW38;B2RXH8;P0DMR1
27.7015	27.605	27.0971	25.7446	26.0831	25.669	21.8868	22.543	22.2647	22.705	25.7401	25.3698	25.9846	26.0568	25.109	25.1585	25.0878	25.4432	4.90888	2.7448	P07948
23.1769	21.78	22.9937	22.8044	22.237	22.5086	21.8586	22.3953	20.4823	23.237	22.138	22.9194	21.4914	21.4234	22.7885	21.3855	22.7912	22.4722	0.380973	0.45466	P07954
21.4631	22.1126	22.1611	22.2773	22.1382	22.6575	23.0079	22.8518	22.463	22.7703	23.9886	24.2026	24.2805	24.1914	25.2401	24.9358	24.7431	24.6876	3.08844	-1.71676	P08069
22.5007	22.5555	22.4957	26.983	26.8061	27.0298	21.7591	21.6909	20.7607	23.0244	25.5649	25.6296	25.5893	25.6338	25.1255	25.3217	25.3286	25.2257	3.19328	-2.2476	P08133
27.2394	26.9184	27.0746	21.3708	20.7837	21.1843	21.6042	21.1645	22.0459	22.2563	21.9381	21.4282	22.5011	22.3974	22.4042	22.7425	21.505	21.305	12.9215	5.30206	P08195
22.0367	22.1388	22.4555	24.3401	24.2852	24.3884	21.9936	22.0682	22.3193	22.3479	21.714	21.6646	22.4931	22.3602	21.6596	22.9483	21.2966	22.3108	0.577124	-0.335698	P08236
30.4925	30.5117	30.4198	27.0956	27.2593	26.9523	23.1737	22.1009	21.5596	21.7097	23.5433	21.8185	21.1926	22.8722	22.2963	21.6245	22.8367	22.8886	8.64051	7.21308	P08238;Q58FF7
26.3401	26.3581	26.3459	21.6577	22.3262	21.837	22.8612	22.2811	21.1636	20.9944	21.822	22.1701	22.9741	21.7902	21.8876	22.478	22.2188	22.4357	13.4242	4.28819	P08240
25.424	25.4604	25.5418	21.6776	22.069	21.8933	22.6733	21.5178	22.0652	21.1464	22.1553	23.2531	20.453	21.4008	21.1445	20.8566	21.7068	21.6831	11.5845	3.76234	P08243
26.7568	26.9066	24.9709	32.6172	32.3371	32.3882	26.3663	26.2817	27.5538	27.1981	27.3369	27.2289	26.9844	26.7878	26.6887	28.2319	26.8525	27.2748	1.20795	-1.93045	P08246
25.1484	25.0331	25.2121	30.8722	31.17	30.8329	30.3812	30.4354	31.0919	31.0813	28.9332	28.8806	28.8261	28.3146	27.6735	29.1482	28.9166	28.5505	9.4109	-4.54269	P08311
23.1517	22.169	22.1304	21.217	22.1193	22.8093	22.8719	21.3821	21.268	21.3763	24.2643	23.5669	23.6007	23.5627	25.8167	25.6193	24.5617	24.6248	0.747793	-0.76038	P08473
22.4599	22.6952	22.0625	26.4464	26.6917	26.6227	32.1616	32.1629	32.4137	32.3862	32.1047	32.3621	32.2362	32.3315	33.1061	33.2748	32.6205	32.4695	9.29637	-8.88684	P08514
25.4472	25.2223	25.4345	22.4189	21.4557	21.8519	21.7993	22.3098	21.8658	21.8025	21.4676	22.2334	21.2536	22.3305	21.0587	22.3991	22.3712	21.7908	11.6779	3.47408	P08559;P29803
21.6949	22.2532	21.9209	26.4893	26.0754	27.0183	23.3131	20.8998	22.0659	21.142	26.8531	26.7011	26.8498	27.1782	27.5967	27.5984	26.6132	27.3244	4.36947	-3.6249	P08567
21.6133	22.1025	21.5485	22.7883	22.3063	20.9874	21.6141	20.9616	21.4403	21.2255	21.5115	22.3201	24.7663	24.4983	22.4421	24.1377	24.0663	24.2764	1.3542	-0.868019	P08571
25.7116	25.6586	25.3387	23.1487	21.4028	22.366	22.3033	22.0914	22.2116	22.1029	22.322	21.9589	22.033	22.4895	21.954	22.1683	22.7242	22.7572	6.17598	3.30073	P08574
26.5434	26.2506	26.3953	25.9387	26.8526	26.7883	27.4814	27.3984	27.8416	27.7436	28.1165	28.1249	27.9887	28.1041	28.304	28.255	28.3227	28.111	5.12784	-1.295	P08575
21.4198	22.4856	21.0347	21.8776	22.8181	22.3427	22.5015	22.5027	22.0694	21.7719	21.3162	21.5678	21.8585	22.0409	21.8104	21.3581	22.0538	21.7608	NaN	0	P08603;Q02985;Q03591
24.1039	24.1628	24.0623	24.5326	23.962	24.4939	22.5548	22.3986	20.4035	22.0583	21.4048	22.4238	22.617	21.3563	21.8341	21.9081	21.2572	23.637	3.90173	1.65351	P08621
24.6788	24.8744	24.723	22.0888	25.417	24.2448	20.8826	22.2995	21.6288	22.5791	24.7232	24.8908	24.9482	25.099	23.9176	24.0286	24.5245	24.3224	1.88198	1.0524	P08631
22.6027	21.2575	22.3165	27.5183	27.547	27.8276	29.4826	29.5005	29.4219	29.5586	28.012	28.265	27.7471	27.8332	27.5817	27.3789	28.0161	27.9515	3.16499	-6.18388	P08637
27.5463	27.5091	27.5179	22.6565	22.3334	22.1356	22.5879	25.8331	26.1895	22.6002	25.2345	25.2186	25.742	25.969	26.0313	26.1794	25.7738	25.5912	5.00915	2.85268	P08648
27.1588	27.4679	27.0692	31.5663	31.6855	31.6926	29.4292	29.5256	29.541	29.7763	29.9198	30.0674	29.4596	29.4591	29.282	29.0131	29.6042	29.4155	7.5063	-2.73051	P08670;P41219;P07197;Q16352;P12036;P07196
26.9035	26.7221	26.933	22.021	23.2149	21.4259	22.1577	20.9392	21.7436	22.4652	23.8414	21.924	21.6579	21.3202	22.4407	22.5139	21.803	21.2782	12.9271	4.80307	P08708
21.9306	22.3708	22.1771	22.0142	21.7086	25.0885	21.1258	22.1815	22.5053	22.2875	24.5542	24.8725	24.1723	24.8536	22.6294	22.3538	21.8885	24.3774	1.64791	-0.948026	P08754
24.8225	24.8059	24.685	22.9247	21.6163	21.9597	20.7922	21.6351	22.7224	21.7961	22.914	22.7494	21.4741	21.5821	21.8057	21.6674	21.9704	22.1353	10.7986	2.78817	P08758
27.2577	27.4747	28.0134	24.2823	24.9075	24.9432	21.7611	21.8637	22.7282	21.3387	22.2503	22.5223	23.0535	22.9193	21.5819	21.8264	22.3923	21.7553	7.20621	4.90687	P08865;A0A8I5KQE6
21.8199	22.4623	22.3249	21.1733	25.0472	24.847	22.3093	21.6227	22.3321	21.5733	22.5431	22.5214	22.7932	21.7244	22.3541	22.0885	21.4916	21.7993	0.255436	-0.212336	P08962
25.6076	25.492	25.5429	21.3183	25.4402	25.3478	27.3521	27.1511	27.4008	26.9381	27.1722	27.3277	27.5219	27.1183	27.9393	27.8851	27.472	27.5291	1.7855	-1.18013	P09211
26.1476	26.603	27.0013	21.9693	21.923	21.1015	21.5007	22.0589	21.2891	21.7176	24.8042	25.0412	25.9369	25.423	25.1997	25.5164	25.3015	25.1304	4.17004	2.98976	P09382
27.4116	26.4563	26.557	28.5845	28.5181	27.5588	25.9831	26.0029	25.8592	26.7759	25.4028	26.0708	25.2137	25.2299	25.377	25.0273	25.1287	25.3734	0.78309	0.667904	P09429;B2RPK0
22.1431	22.2113	21.6592	19.9813	22.8634	22.1943	20.8405	22.5723	21.9688	20.8134	22.2934	21.1408	24.5984	22.0173	22.5048	25.0946	24.7355	24.8197	0.634272	-0.55805	P09493
21.142	21.6415	22.6704	23.9513	24.0523	24.1555	21.617	22.6663	22.4665	22.1329	22.0179	21.2583	22.0928	21.6388	21.7744	21.9838	21.2629	22.5535	0.455814	-0.556975	P09525
22.2604	23.9095	22.32	22.4882	22.118	22.866	21.5615	21.9466	21.8129	22.3836	22.3187	21.5387	22.4755	23.2545	21.3093	21.6569	21.6095	21.5323	0.542945	0.771819	P09543
21.3756	21.9127	21.2675	22.0337	22.0782	22.9772	22.6829	21.6093	21.6737	21.3512	21.6322	22.0428	21.8031	21.7624	22.4137	21.4512	22.0914	22.3808	NaN	0	P09622
28.0035	27.9935	26.8153	27.6287	27.6581	27.8706	22.4206	22.198	21.8123	22.6569	25.0057	24.9254	24.2255	24.6252	24.2874	24.8269	23.6844	25.1288	3.07997	3.00711	P09651;A0A2R8Y4L2;Q32P51
23.0896	22.1761	22.9143	21.7128	21.9852	22.5147	23.3799	21.8954	21.6242	21.8425	22.0591	22.6774	20.9667	21.7718	21.3346	22.8461	22.0213	21.7977	NaN	0	P09661
21.0289	22.0096	22.2767	25.0708	25.0164	25.4811	21.46	22.0429	22.5288	21.5657	24.346	24.3274	24.1584	24.0982	23.8789	24.5542	24.0603	24.4812	2.12474	-2.03296	P09769
25.5904	25.8365	25.9754	22.5533	21.2835	22.3347	23.0736	21.631	21.7947	23.2365	21.812	21.8861	22.207	22.2191	22.8566	22.9637	21.4979	22.6061	9.00163	3.53704	P09874
22.132	23.1777	21.702	21.2526	22.3884	21.807	22.2498	22.9915	21.968	23.4537	23.1076	21.8024	22.0597	21.3864	21.8814	20.7558	22.7532	23.2166	NaN	0	P09913
23.2852	22.164	20.8706	21.3791	22.1407	22.0277	22.8809	22.2432	21.5078	22.1132	21.463	20.9028	22.3376	21.2991	21.4157	21.1988	22.1356	21.2443	NaN	0	P09914
22.4963	21.8921	21.9668	26.2449	26.5215	26.5409	27.6602	26.7369	27.2975	27.2995	28.1	28.0356	27.1	27.3541	27.0294	27.305	27.111	27.0245	4.88813	-5.03899	P09917
21.5688	22.6907	22.0093	25.6441	27.9869	25.5849	21.1016	21.8409	21.35	21.0116	21.789	22.3421	21.5851	22.981	24.6948	24.8122	22.2367	24.0868	1.08224	-1.18021	P09960
21.1479	21.784	21.6551	22.573	22.16	21.9666	21.3423	22.0515	22.1278	22.0799	25.2028	24.7573	24.1755	22.4476	25.8941	26.0654	25.3429	25.7556	3.18236	-2.06715	P0C0L4;P0C0L5
21.8788	22.0962	22.1834	27.1402	27.3422	27.1107	22.2695	22.8249	21.8248	21.8114	21.8179	22.33	20.1475	22.1508	22.397	21.7945	20.2494	22.1443	0.717227	-0.837512	Q71UI9;P0C0S5
30.1142	30.0992	30.2229	29.0764	29.8699	29.7922	28.3598	28.3905	28.5351	29.1323	29.5345	29.6636	29.5167	29.4395	29.9889	30.0272	29.6057	29.7543	3.93925	0.766327	P0CG48;P0CG47;P62979;P62987
24.7698	25.3825	25.3237	28.1193	27.7852	27.9498	21.707	22.2062	21.8829	22.4133	24.383	24.2448	25.0982	24.9201	25.6964	24.941	24.9162	25.6066	0.271788	0.367343	P0DMV8;P0DMV9
21.4769	22.3853	22.2817	21.5929	21.7218	22.6342	22.0024	22.1427	21.6965	22.3089	25.758	26.9259	25.7216	25.5999	25.3592	22.357	20.3868	25.4071	1.4276	-1.39302	P0DOY3;P0DOY2;B9A064;P0CG04;P0CF74;A0M8Q6
22.3797	21.4988	22.7327	26.2947	26.3508	26.4405	22.6813	22.1591	21.95	22.0098	21.8094	21.4017	22.0707	23.7543	22.828	22.5087	21.4872	21.7557	0.712575	-0.829717	P0DP25;P0DP24;P0DP23
20.8974	22.5392	22.2758	25.8388	26.0887	25.8591	22.0088	21.4625	21.308	21.9422	21.7493	22.045	22.1676	24.3642	22.064	22.2072	21.6971	21.7824	0.659164	-0.934856	P10153
21.6186	22.1829	21.7751	23.1146	22.9768	22.5887	21.6911	20.7192	21.3336	21.1295	22.5833	21.7334	22.0297	22.2843	21.0754	22.2484	21.7558	21.9675	NaN	0	P10155
26.2701	25.7693	25.7719	24.5885	25.0077	24.8329	26.7841	26.3761	26.0228	26.4039	26.988	27.1532	26.6798	26.7085	26.8419	27.182	26.6846	26.833	0.761136	-0.402051	P10321;P30511
25.5679	25.3299	25.3208	22.2569	21.9716	21.7118	22.5391	22.8563	21.3323	22.0466	21.2266	22.5547	23.0422	23.8887	20.9568	21.2031	21.5659	22.2542	10.0635	3.31239	P10398
26.6364	26.3901	26.407	21.4804	21.5957	21.9442	22.4279	22.9017	22.127	22.0626	21.8564	21.4879	23.0043	22.0088	21.7867	20.8876	22.2013	21.5346	13.1434	4.52408	P10515
24.8972	25.151	25.1718	22.3143	24.9574	25.1854	21.7701	23.016	22.0642	20.6116	25.3876	25.9182	25.8887	25.8197	26.1555	26.403	25.7215	25.8281	0.598773	0.603928	P10599
26.8945	26.9466	26.8096	22.4924	20.9047	21.3513	21.6181	21.7226	20.7764	22.092	21.8719	21.2782	23.0373	22.208	22.3961	21.4595	22.0312	21.7423	14.6808	5.08473	P10606
22.2109	21.401	21.4784	25.1339	24.8515	24.7606	21.0427	22.0893	21.5213	21.547	21.9033	22.4055	21.4908	20.4388	21.5643	22.3232	22.0403	22.1228	0.762834	-0.652252	P10619
23.5693	23.5317	23.6942	22.9429	22.4158	21.1869	21.6423	22.1381	22.0745	20.9276	22.5931	20.6949	21.7868	25.4116	22.6665	22.07	20.9155	22.0824	3.77888	1.49516	P10620
24.2075	24.2476	24.0156	24.1856	23.9842	24.0656	21.6739	21.8221	21.1915	22.0914	21.5218	21.4929	22.5612	22.0748	22.4565	21.0577	21.6497	21.7895	5.39742	1.91569	P10644
24.7381	21.1051	24.9096	22.0541	21.2846	21.6169	21.7645	21.0733	21.5047	22.213	21.6892	21.7442	21.6296	21.9151	21.5084	22.913	22.3272	21.1092	0.556036	1.82783	P10768
30.4282	29.7857	30.4408	27.2938	27.4593	27.6187	21.8436	22.5483	21.3724	22.8207	22.208	21.4263	26.8332	26.8506	22.8202	21.8562	25.2223	27.1882	6.50094	5.8608	P10809
22.0482	22.3155	21.7439	21.3219	21.6964	21.291	21.0549	22.405	22.3065	21.4037	27.6058	27.4792	26.6569	26.72	27.1529	26.9484	27.0442	27.3218	2.35275	-2.52469	P10909
25.7938	25.6614	25.9041	25.3378	25.1697	25.4417	22.5667	21.8002	22.465	21.5375	25.106	25.1509	25.4528	25.6367	24.993	25.5258	25.3011	25.4123	2.35987	1.32662	P11021
21.6476	21.232	22.5107	22.1707	22.0623	20.4385	21.4948	22.26	21.9192	21.7889	24.2868	24.1084	22.7407	22.2477	22.5301	23.8966	21.5588	21.2404	0.492026	-0.519468	P11047
28.728	28.2943	28.5304	27.863	27.8708	27.701	22.6517	21.281	24.4661	21.7686	25.8705	26.1512	25.7858	25.8138	25.4197	25.6286	25.5732	25.9134	4.61295	3.20033	P11142;P54652
22.2462	21.5938	22.4798	25.9241	26.1312	26.8288	26.7883	26.8253	26.9391	27.0524	26.8844	26.7128	27.0066	26.641	27.2958	27.0067	26.493	26.3449	2.91655	-4.61835	P11169;Q8TDB8
22.3346	21.6638	22.7336	22.2625	22.8866	20.9623	22.5165	22.5583	21.7491	21.2786	24.8454	25.1983	24.3217	24.3141	24.1663	24.8177	24.8534	24.6788	1.42321	-1.1833	P11171
25.3794	25.5011	25.3008	21.5046	22.2865	21.6704	21.0013	21.5239	22.8003	22.6767	22.7928	21.3311	22.6268	21.5951	21.9373	21.7009	22.4943	22.5157	12.1598	3.36324	P11172
24.5296	24.615	24.733	20.7046	21.2257	21.0925	22.523	22.3608	22.0199	21.0568	21.6898	22.8863	20.5945	22.2148	21.2831	22.4705	22.2527	22.0071	9.93643	2.86705	P11177
20.0757	22.3347	22.3949	26.9673	26.8215	26.6764	27.117	27.337	28.2875	28.4384	27.8016	27.8392	28.3466	28.3112	28.6393	28.509	28.476	27.9779	1.945	-6.23459	P11215
22.9109	23.116	22.9611	23.028	23.0036	22.2697	21.2695	22.7983	21.2132	22.6187	21.9503	22.6326	22.5446	21.7523	22.0065	21.8315	22.0787	22.042	3.87376	0.793384	P11216
21.1526	22.2962	24.9798	21.3737	22.622	21.7463	21.0389	22.1214	22.562	22.059	24.5298	24.6272	24.4291	24.0087	24.2463	22.4018	24.3607	22.1812	0.0398195	-0.144329	P11234;P11233
22.1636	22.171	22.357	21.2196	21.0991	21.954	21.863	21.8419	22.0643	22.6261	22.1517	22.1102	21.8355	22.9	21.6686	22.0591	23.8921	22.4238	0.268291	0.116637	P11277
21.771	21.6937	21.6998	24.4505	24.1966	24.1448	21.7475	21.7642	22.1356	21.8435	21.6348	23.053	21.4771	22.1418	22.5511	21.4297	20.9883	21.243	1.22512	-0.598631	P11279
25.6972	25.9619	25.6694	23.1007	22.2791	21.5937	22.0053	21.1664	22.2985	21.711	22.3343	23.6476	22.4497	22.8526	22.427	22.9671	22.3792	22.222	10.4467	3.41388	P11310
25.2915	25.2314	25.1387	22.2598	22.7374	21.4094	22.1139	22.3262	22.1767	21.3743	21.9853	23.5087	21.5368	21.5487	21.3129	21.0724	23.2135	21.7182	10.6124	3.20093	P11387
24.6637	24.6183	24.6634	21.7949	22.4211	21.7062	22.1334	21.6534	21.9675	21.8745	21.5907	22.8714	21.7336	22.2974	21.9981	21.2565	22.0227	22.0848	13.068	2.68805	P11388
25.1645	25.2531	25.3596	26.6039	26.6271	26.7933	21.6288	22.0413	23.1033	22.2761	25.109	25.1826	25.779	25.7443	26.1276	26.1165	25.638	25.724	0.270458	0.292764	P11413
30.7469	30.5708	30.5999	21.9369	22.0666	21.1861	22.1358	22.2591	21.4488	22.2331	22.9753	21.666	20.8523	22.4685	21.7359	21.5565	22.5792	20.8475	18.4884	8.77602	P11498
26.9905	26.1262	26.5455	22.8389	22.6912	22.8824	22.0718	21.8419	22.7697	22.3652	22.3286	22.9487	21.516	22.6223	20.714	21.8964	21.7301	22.2365	3.80534	4.32383	P11586
22.7673	20.9714	22.3212	22.8157	22.7421	21.5049	22.9238	21.5919	21.8474	22.4219	21.4163	22.8239	24.473	24.195	22.9144	22.5257	24.5525	24.492	0.608887	-0.862719	P11597
20.9108	22.8907	22.019	28.2247	27.989	27.9526	32.4744	32.5683	30.9227	30.6756	30.8139	30.8349	30.6978	30.7191	28.2466	28.0732	29.0765	28.9711	3.72271	-7.94248	P11678
25.7578	25.9156	25.6549	21.6927	23.3547	21.8773	21.9963	21.2061	21.8758	22.1645	21.5584	22.9203	20.6986	20.3851	22.2866	22.1016	21.3758	22.738	11.2621	3.89397	P11717
26.869	26.9556	26.7922	22.5814	21.8074	22.8493	22.2767	22.2142	21.9792	21.3765	22.0301	19.9198	21.5102	21.2798	21.8241	21.442	21.5721	21.8937	14.0209	5.10183	P11766
22.2936	21.9294	22.1484	22.0066	22.6524	23.4638	22.0963	23.0409	21.3525	21.3324	22.1954	21.788	21.6914	22.3043	21.611	22.2284	22.1048	21.7024	NaN	0	P11802
27.4205	27.5809	27.2838	21.3465	21.6336	21.8731	22.3225	21.4118	21.642	21.1247	21.2889	21.9189	22.0169	21.6601	21.9215	22.6537	21.0581	21.9421	12.1184	5.70743	P11940;Q9H361;Q4VXU2;Q96DU9
26.5833	26.2605	26.453	21.6578	22.46	20.8469	21.2824	22.6464	20.8029	21.6801	23.0155	21.8102	23.3791	21.1708	21.5213	22.8139	21.4526	23.1597	11.4495	4.45233	P12004
25.8742	26.3225	26.1058	21.445	23.7665	22.1116	21.879	22.848	23.0063	21.1953	22.9216	21.6092	21.7265	22.3257	22.0088	22.4228	21.9102	23.3037	8.8785	3.80218	P12236;P12235
23.6516	23.0741	23.8256	21.495	21.092	21.6427	23.4396	22.7104	22.2289	22.9425	26.9967	26.9632	25.0434	25.0071	26.4447	26.3883	25.752	25.4777	0.623719	-0.724504	P12259
27.8664	27.3232	27.9902	20.6694	23.3366	21.8042	21.4657	22.9	23.2168	23.7819	24.7009	24.9625	26.0075	25.4926	26.1084	25.8694	25.4628	25.6765	5.61488	3.62959	P12268
23.6832	23.4948	23.7006	24.1661	24.1762	24.1421	21.7148	21.8197	22.6322	21.2875	24.6941	24.5159	24.0992	24.3231	23.8939	22.1896	22.143	23.4008	0.547357	0.346338	P12270
22.3444	22.2418	22.2132	20.4119	21.7954	23.3857	20.778	22.4358	21.3913	21.7926	21.6966	22.8594	23.9567	24.4096	22.2937	21.9189	22.66	22.4875	0.0226424	-0.0184043	P12314;Q92637
22.3838	22.5628	21.2132	26.7828	27.4081	27.2581	22.2426	22.0355	22.3405	22.9226	20.7252	22.0823	24.3654	21.2869	22.5609	21.4297	21.8373	21.4549	0.77643	-1.06224	P12429
22.3512	23.0983	23.624	21.6039	21.973	21.3178	23.28	21.6686	21.5417	22.2444	22.8936	22.6811	20.9865	21.4342	20.9786	20.9195	22.6958	21.9243	1.18394	1.1483	P12694
20.5364	21.4622	21.9897	27.5412	27.2983	27.5067	29.3789	29.3873	28.9949	28.6546	28.6313	28.2981	29.2227	29.1025	27.9719	21.2874	26.907	21.7038	5.47877	-6.12965	P12724
23.6691	23.1994	23.6781	29.8345	29.8823	30.1179	29.0065	28.885	28.6513	28.7376	29.4468	29.4345	29.5666	29.6016	29.9802	30.0157	29.501	29.4754	5.91095	-5.96023	P12814;P35609;Q08043
22.3147	22.0995	21.5609	20.6664	21.6708	22.1926	21.816	21.8709	22.6981	21.0221	22.5605	21.8415	22.1101	21.5058	23.1142	21.6326	22.0464	21.9212	NaN	0	P12931
26.6858	26.6455	27.2799	26.7642	26.9961	26.7117	22.4062	22.1566	21.2476	21.8537	22.5192	21.6537	24.0998	22.4004	23.222	20.7948	22.0416	22.0527	5.18439	3.74236	P12956
25.9434	26.4609	27.0382	22.5695	24.066	24.8595	22.2039	22.1439	22.3449	22.2862	22.2727	21.4413	21.5234	22.0834	22.5658	21.878	21.5856	21.5678	3.74495	4.12138	P13010
24.3871	24.6528	23.274	21.6074	21.6744	22.0886	21.804	20.751	21.6984	22.1232	20.6934	22.4834	21.804	22.043	22.7771	22.8858	21.8295	21.5354	1.66419	2.25141	P13073
21.3748	21.1903	22.489	21.6465	22.3443	22.1381	25.5734	25.5167	24.9735	25.2379	27.7992	28.2187	28.8908	28.9721	28.6018	28.6629	29.1777	29.1491	4.3859	-4.77548	P13224
26.8904	26.743	27.3053	26.5565	26.5569	26.5986	21.7493	21.5685	22.3578	21.3196	24.0037	22.0843	24.9015	25.004	22.2291	25.5889	25.3589	24.5637	4.32401	2.95016	P13489
25.3791	22.1161	22.517	26.623	26.4246	25.936	26.1692	26.0987	21.5026	26.5126	26.1263	26.0737	26.9944	26.0004	26.3338	26.1816	25.5936	25.5988	0.919314	-2.54054	P13498
24.7498	24.4859	24.4194	21.2117	21.833	21.3038	22.6517	21.9072	21.7462	21.3857	21.2117	21.8971	21.437	22.0417	21.8279	23.0034	21.9759	21.1748	8.25867	2.77776	P13591
24.2715	24.1432	23.995	22.1367	22.366	20.9686	21.6852	22.2741	21.6225	21.5147	25.4335	24.5065	25.7774	25.7959	25.9839	25.7578	26.1996	25.9445	0.20697	0.272106	P13598
27.3457	27.0579	27.0733	21.9579	21.9485	22.3055	25.7643	26.9925	25.5373	26.1601	27.1237	26.8904	26.6839	26.3768	26.0626	26.2388	26.4962	26.8649	2.28039	1.59872	P13612
28.9857	28.9944	28.8653	25.3389	25.4876	25.5746	21.8931	21.5116	21.6578	22.2058	25.1343	24.989	25.3392	25.3949	24.6973	24.9089	25.232	24.8471	7.88965	4.66766	P13639
23.7898	23.6287	23.7071	21.8305	22.45	22.0842	21.7215	23.1804	21.8297	22.1793	25.0354	24.5167	24.5359	24.5046	24.6964	24.1658	24.5689	24.5535	0.331737	0.251704	P13667
22.8662	21.8839	21.8967	22.6664	21.9594	21.4837	21.3911	22.0857	22.6421	21.9395	21.8863	22.1308	23.9808	21.0278	25.1357	24.8011	23.4967	24.1343	0.501544	-0.501832	P13688;P06731
26.4762	27.3619	26.36	21.8702	20.7239	21.2144	21.8371	22.3179	22.4116	21.0025	21.0174	20.9712	21.7362	21.619	21.972	21.9158	21.0068	21.508	3.03277	5.1911	P13693;Q56UQ5
26.2639	26.2941	26.7474	22.6125	20.585	21.1167	28.539	28.4534	26.9917	27.2414	31.1701	31.5439	31.3009	31.1219	27.7029	28.0277	29.56	29.4114	0.697212	-1.2568	P13727
22.021	22.6168	21.4375	22.9114	22.1066	21.2413	21.6566	22.3852	21.4828	21.473	22.0919	22.3847	22.3449	21.6454	22.0081	21.6819	21.6203	22.0887	NaN	0	P13747
25.158	24.9703	24.8594	27.42	27.519	27.6291	26.198	25.2524	26.8679	27.1028	27.598	27.7988	28.5207	28.4608	28.304	28.3136	28.3718	28.2194	7.65598	-2.57584	P13796;P13797;Q14651
25.8812	25.7919	25.9815	21.7114	21.5565	21.7575	23.1617	21.8022	21.1361	21.4994	21.6305	22.3077	22.1418	21.2778	21.8327	22.2021	22.4855	22.5517	13.9002	3.94788	P13804
23.8318	24.0172	23.6038	21.5291	22.2844	21.756	21.1645	20.8855	22.3971	22.1615	21.7188	22.1396	22.4327	21.1934	21.803	23.2557	22.5925	21.3142	5.88655	1.90903	P13807;P54840
23.0932	23.0635	23.2428	22.599	21.0416	21.2203	21.6977	21.8187	22.0867	21.692	21.8867	21.5997	21.2341	21.9304	20.9273	21.999	22.235	22.947	6.725	1.33882	P13861;P31323
22.058	21.9715	22.6463	24.8554	24.9629	24.4846	21.828	21.4503	21.277	21.6918	23.79	23.9169	23.7491	21.4365	21.7603	21.5681	21.8583	22.7552	0.660584	-0.533682	P14151
22.1002	21.3079	21.4179	22.8716	21.7126	22.1809	29.5841	29.1448	29.5966	29.8433	28.8216	28.8941	27.9253	28.0139	25.6863	25.614	28.3152	28.0988	5.64555	-5.47823	P14222
22.1606	22.1101	21.7661	21.4728	21.7333	21.5022	21.1078	21.5138	22.2901	21.717	21.871	21.6488	22.5183	22.3174	21.0298	22.5013	21.4264	22.2166	NaN	0	P14314
21.4115	20.7362	21.7214	26.1903	25.9424	25.3894	21.3799	22.2691	22.1081	21.1201	25.4295	25.9073	26.0935	25.8883	21.4614	24.8357	25.7705	25.6429	3.86556	-3.07219	P14317
24.8925	25.4689	24.9063	22.1795	21.8379	22.1434	22.4672	22.2951	21.951	21.3057	21.5824	22.6989	22.5229	21.2006	22.6862	21.3644	21.6309	22.3256	3.86657	3.07647	P14324
27.1349	26.8942	26.0902	22.0071	22.8188	22.1687	22.0518	22.1069	21.956	22.6836	22.017	22.7947	24.9737	25.0223	23.8669	22.8485	24.2509	24.4863	3.9228	3.63623	P14384
22.3629	22.2213	21.6943	23.2789	22.5647	22.1126	21.8135	22.0105	22.458	21.0604	24.8451	24.2938	24.1116	23.8774	25.418	25.1179	24.2487	24.1316	2.28584	-1.33001	P14543
25.3223	25.3081	25.2002	22.0697	21.1483	22.5365	22.0533	21.1561	21.9426	22.692	21.646	21.0608	20.4655	21.2887	20.2462	21.9241	21.8664	21.2418	11.619	3.72102	P14550
25.0397	24.9493	25.2072	27.3474	27.1768	27.1923	22.465	21.2732	23.1892	21.2244	25.2849	25.7119	25.8416	25.9217	25.6292	25.8244	25.6478	26.1653	0.00369934	0.00573476	P14598;A6NI72;A8MVU1
28.9716	29.5434	29.4099	29.2547	29.6417	29.4888	26.4937	25.8454	24.8305	26.5769	28.1033	28.0097	28.8704	28.7646	29.3006	29.0266	28.6891	28.7082	1.9534	1.20135	P14618;P30613
27.4724	26.972	27.389	25.8672	25.4883	25.3049	22.5679	21.6768	21.7154	22.5977	25.9584	26.4332	26.7106	26.5734	26.6228	26.5796	26.2177	26.2923	3.15788	2.17069	P14625;Q58FF3
26.3313	26.461	26.4037	26.3968	26.6843	26.9111	22.8038	22.672	22.6855	22.1031	22.2398	22.2957	21.9158	21.343	21.1575	23.1132	21.8265	21.4105	4.96671	3.36141	P14678;P63162
21.836	22.0116	23.1567	21.5147	21.9803	21.7765	21.9264	22.2886	22.4417	20.1954	26.9825	26.7877	27.4558	27.4201	28.0855	28.2479	27.8641	27.8251	1.87548	-2.51805	P14770
20.9598	21.6774	21.7755	27.946	28.0044	28.043	26.7053	26.7591	26.8789	26.6706	26.1495	26.4934	26.8694	26.7589	26.6873	26.9836	26.4229	26.344	3.98752	-5.44348	P14780
27.7377	28.117	27.9225	25.6237	26.0082	25.7559	25.0046	25.0156	26.0455	21.6698	26.1017	25.9206	26.0524	25.8409	25.8361	25.2809	26.1492	25.6624	6.25898	2.46121	P14866
26.732	26.4848	26.5344	22.7995	21.6572	20.2853	21.9509	22.193	21.8398	22.8885	22.8632	22.1568	18.9201	19.5603	21.9043	22.0122	21.5166	22.1853	10.2111	4.93484	P14868
21.8574	22.3166	21.978	22.9099	21.6418	22.8452	27.9076	28.1661	28.4761	28.5331	25.2292	25.2068	24.8973	24.5479	21.4774	23.4331	25.9278	25.845	3.71695	-3.08561	P14923
20.945	21.5988	22.8715	22.075	21.5654	22.0357	21.3436	21.9395	22.5127	21.7307	23.7173	22.1326	23.8103	21.6008	25.0835	25.5055	24.0229	24.1238	0.729713	-1.07487	P15144
29.1113	28.8716	29.153	28.687	28.4487	28.2015	28.4505	27.3405	28.3398	28.0944	28.4939	28.6036	28.7221	28.5914	27.8996	27.8489	28.3209	28.4695	3.36389	0.744445	P15153
25.1178	25.028	25.0529	22.3917	22.902	22.5999	21.9086	22.0955	22.8302	21.6115	21.9244	21.7128	21.3955	22.8875	21.222	22.4007	21.9499	21.9372	11.7679	2.94828	P15170;Q8IYD1
22.0596	20.8829	21.8213	25.9513	25.89	26.5909	22.9059	21.8677	22.1506	21.7108	21.3549	22.5522	21.3871	22.3473	23.7384	21.7064	21.5226	22.7647	1.40064	-1.37477	P15311;P35241
25.122	24.9271	25.2354	22.2724	22.0663	22.27	22.5423	21.8047	22.0357	22.114	22.1266	22.396	22.3405	21.4281	21.94	22.6086	21.6643	22.2683	6.63504	2.96963	P15374
24.8253	24.3912	25.3016	21.4921	21.4812	21.7315	21.8936	21.9427	20.6842	21.0012	21.7323	22.1703	22.1996	22.0423	22.1887	21.4005	23.6736	24.0245	3.62237	2.86212	P15498;Q9UKW4
21.2389	22.1116	22.611	22.6973	21.1291	22.8981	21.858	22.0774	21.6832	22.6607	22.1691	21.6468	22.702	22.2959	22.6424	21.7266	21.4468	22.0188	NaN	0	P15509
27.2572	27.3205	27.4721	22.4568	21.1508	22.5877	22.1671	21.4971	22.4017	22.773	28.0239	27.1212	27.0081	27.282	27.3939	27.3149	27.5226	27.3465	2.3748	2.41346	P15529
26.1669	25.4269	25.6514	25.5408	26.6761	26.4	20.5786	21.7124	22.1378	22.6928	21.3054	21.5015	24.5845	25.2855	24.2544	21.2229	25.5177	25.0408	2.63277	2.11831	P15531
21.5523	22.583	21.8227	25.2022	25.189	25.3872	22.6132	22.0585	22.4796	22.6306	21.4436	21.1902	21.7559	21.5478	21.9535	21.8208	21.7585	21.0836	0.543708	-0.554954	P15586
29.5031	29.2343	29.0388	20.7266	22.0739	22.7985	22.0733	21.9572	21.5106	21.7193	21.61	21.9108	24.0933	24.5391	24.0286	22.0197	22.5725	22.6966	12.3959	6.83674	P15880
21.6927	22.387	22.0537	22.936	21.418	22.5897	27.885	27.8202	28.6441	28.8601	25.0143	25.0595	24.1101	24.4464	24.3818	24.0544	25.5517	26.3284	4.10502	-3.22886	P15924
21.0195	22.1514	22.3267	22.7615	21.2837	22.5033	22.1617	23.4825	22.6563	22.7702	24.651	25.2438	26.0389	26.1435	22.275	22.772	22.4157	21.5235	1.35533	-1.41298	P16050
27.8518	28.7063	27.7394	28.2183	27.439	28.3799	21.3917	29.9765	22.7114	23.1668	29.6467	29.7444	29.2747	29.538	29.156	28.901	29.2693	29.6748	0.165821	0.333261	P16070
20.8702	21.9246	22.2682	21.3746	21.9755	22.256	28.4431	28.1412	28.2598	28.3248	29.4738	29.532	29.8138	29.9295	30.5874	30.8005	29.916	29.8859	5.13978	-6.22659	P16109
29.7466	29.2481	29.5321	21.7583	22.5552	22.1511	21.6166	21.8862	21.4212	21.4438	27.6269	27.0968	27.5316	27.7402	27.9623	27.7876	27.6899	27.4915	4.45632	4.59164	P16150
26.5996	26.8286	26.4499	22.2077	21.6018	21.422	21.8399	21.7238	22.1917	20.9864	22.2085	21.7968	20.6488	21.19	21.4912	21.3414	20.6024	22.0866	10.004	5.07008	P16152
22.7878	21.4899	23.3905	21.9903	23.4874	23.8608	22.1407	21.1196	21.9457	21.7862	21.1731	21.7615	21.9011	23.075	23.0937	22.8359	21.999	22.0479	0.166386	0.274897	P16278
26.8533	24.9142	26.422	21.6457	22.4991	22.3116	21.6418	22.6167	25.9802	22.0216	26.1129	26.389	26.8527	26.5332	27.2522	27.1258	26.9977	26.7001	0.72119	1.2178	P16284
20.8657	22.3567	22.7317	30.416	30.2552	30.2371	22.38	22.1303	22.2326	20.5125	22.4891	22.3234	22.257	21.6401	21.6078	20.8544	21.8634	21.5748	0.747213	-1.53354	P16401
24.8111	24.8546	24.9018	22.4033	21.6367	22.9597	22.616	22.0063	21.2429	21.5191	22.2822	22.199	22.2107	21.8639	22.1343	22.4625	22.5751	21.6688	12.233	2.7371	P16435
21.2587	22.7555	21.405	21.2763	20.8546	22.1185	22.0036	21.6674	22.6354	22.0598	24.5478	24.8249	20.2066	22.2691	21.9641	24.3629	24.8135	24.4289	0.660002	-0.862494	P16452
25.6922	26.1453	25.5881	23.2711	22.7251	22.9606	22.2823	20.7591	21.9814	21.6402	21.652	22.2438	24.4272	24.5574	25.122	21.9586	22.6141	23.2176	6.3311	3.04768	P16615
22.9144	22.7454	21.9323	20.8896	22.0192	21.0128	29.0756	29.2306	24.6894	24.532	28.3413	28.9047	29.7908	29.8158	30.1471	30.5768	22.8023	23.0275	2.80377	-3.79298	P16671
23.1642	23.1329	22.8645	22.5224	22.363	22.7965	21.7575	21.0181	21.9258	21.6551	22.3481	21.6641	21.2364	22.1756	21.7802	21.4908	20.823	22.5063	4.78988	1.18299	P16885
21.6286	21.9022	20.5782	28.9719	28.9963	29.0884	22.1439	21.5657	23.2256	22.0245	24.6928	25.0436	26.194	26.7641	25.0013	24.5226	25.532	25.4476	3.7538	-3.91128	P17213
21.4478	22.2757	20.8345	22.7864	22.9609	22.123	24.6865	24.9216	27.1413	26.9996	26.2408	26.48	27.7388	27.7147	27.7819	27.4426	28.3054	27.8717	4.2964	-4.56036	P17301
23.8593	24.0032	23.7556	20.9311	21.7418	22.0786	21.0568	22.2713	22.2047	21.6262	22.6909	21.088	22.0157	22.0325	21.7733	22.2555	22.1875	21.7423	8.92353	2.0263	P17480
21.2825	22.7944	21.3377	21.8146	21.3257	22.6287	22.78	22.1174	22.5066	21.9596	22.133	22.3448	22.0403	21.203	21.3808	21.8591	22.1127	21.6557	NaN	0	P17676
25.7598	25.5062	25.6862	22.3799	21.7187	23.0359	22.2221	21.767	22.217	21.8102	21.8215	21.1051	20.8266	21.8568	21.7229	20.5205	21.3488	21.1917	12.4057	3.94777	P17812;Q9NRF8
25.3418	27.2878	27.3875	21.2237	21.8006	21.2757	22.1867	21.894	21.813	20.9352	21.4532	22.7247	22.6873	22.9361	22.6775	21.6175	21.8798	21.1842	1.83961	4.7864	P17844
27.5	27.2239	27.1339	23.8779	23.5341	24.5605	22.452	22.1495	22.4031	21.6009	22.9062	22.2048	24.544	23.9242	23.8323	24.8223	23.4376	24.4551	9.44242	3.90563	P17858
21.7629	21.5786	21.774	26.0795	25.7993	25.8776	27.794	27.7515	27.9959	27.6501	28.7853	28.9211	29.1367	29.1997	30.5511	30.6752	29.0888	29.2366	10.1739	-6.5977	P17927;Q2VPA4
22.6425	22.4075	21.7497	26.0743	25.7804	25.8692	25.0028	24.7242	25.2945	25.1251	24.846	24.9927	25.0936	25.5532	24.5184	25.0535	25.3859	25.2658	2.54681	-2.97209	P17931
24.5782	24.7482	24.6923	25.1514	24.192	22.4451	21.8627	22.2367	23.4087	22.8696	22.2543	20.8524	22.7303	21.958	20.7717	22.2389	22.1628	22.0527	5.62547	2.19377	P17980
28.0674	28.0786	28.1594	24.0951	23.1175	22.5698	22.7374	20.897	22.3855	22.71	20.4798	21.3226	22.185	23.1866	23.1982	23.768	22.9981	22.6575	11.5513	5.54791	P17987
24.7757	25.1942	24.9437	22.3803	21.9862	21.9722	21.9647	22.1963	21.3846	22.1796	23.1863	22.0498	21.7376	22.7524	21.6691	23.3171	21.6496	22.3281	6.82275	2.78758	P18031
21.7046	20.575	22.1821	21.422	22.7156	21.483	22.5193	22.5012	22.0512	22.3086	25.1271	24.7711	24.8703	24.7016	25.4641	25.7787	23.4784	22.6639	1.64776	-1.96984	P18054
21.2987	22.7635	21.714	21.7227	22.2545	20.3316	21.9052	20.5178	21.7642	22.0369	22.1633	21.5514	21.3234	21.8844	22.4347	22.1479	21.8654	22.8653	NaN	0	P18074
29.6934	27.5683	29.7708	22.1328	22.5278	21.6386	20.9991	22.87	21.8311	21.9886	21.8137	22.7485	21.9192	23.6925	23.1589	22.1203	23.6981	21.9724	2.11065	6.67004	P18077
21.9164	21.5674	20.9593	21.5048	21.5163	22.5154	21.0351	21.8532	21.0161	21.4769	26.4559	26.3882	26.7863	26.5445	27.3945	26.8635	26.3518	26.4558	2.77008	-2.79619	P18084
27.0217	27.3763	27.0715	24.3287	24.8404	21.6946	21.7888	21.5379	21.735	22.8991	22.0244	21.6684	22.3334	22.6491	21.6321	21.899	21.5134	21.9408	10.9215	4.85748	P18085
27.2198	31.7377	29.5116	22.7976	21.1801	22.2198	23.1867	22.4884	22.2844	22.0994	22.2345	22.8306	20.8025	22.7087	21.7324	21.9337	21.6346	22.2536	1.54378	7.33057	P18124
22.8677	22.599	22.2847	27.2747	27.1088	26.9862	23.2018	21.3017	21.601	21.4981	26.0279	25.9879	26.6633	26.1074	26.5849	26.9763	25.9823	25.9144	3.47964	-2.69732	P18206
21.469	21.4352	21.0617	25.3096	25.5789	25.9795	21.551	22.0769	22.5633	21.8759	25.6068	25.3592	26.5163	26.492	26.7844	26.8614	26.3644	25.9926	5.54368	-3.67217	P18428
24.1391	23.947	23.7063	22.4785	22.7618	21.038	22.0601	22.771	22.8253	22.2134	21.6117	21.7261	22.2394	22.1932	22.1021	22.4292	22.6497	21.947	4.63772	1.7277	P18440
26.8371	26.6065	26.6216	22.6714	21.7049	21.6979	21.97	20.8276	21.365	21.6545	24.9785	25.0064	23.5163	24.279	22.0648	21.7976	23.3433	23.7817	7.97923	3.97784	P18583
28.7515	28.7271	28.8768	20.9329	21.5775	21.6132	21.6795	21.8959	22.4603	22.7972	22.8112	22.149	22.4704	24.082	21.9171	21.2348	22.3	25.533	11.6541	6.42154	P18621
25.6365	25.2132	25.2707	24.0429	24.9407	24.6052	21.8487	22.1753	22.468	21.8702	21.4921	22.2614	22.1875	22.2225	22.2367	21.5922	22.0621	21.7105	6.95072	2.85905	P18669;P15259;Q8N0Y7
22.9686	25.2165	26.0095	22.1798	21.9364	22.5711	22.9778	22.8625	21.203	21.4308	22.1262	21.9057	21.2828	21.921	21.7675	20.9559	23.245	21.7543	1.04102	2.72351	P18754
25.0901	24.8716	25.1057	21.1624	23.3095	21.9427	22.7374	21.4629	21.4452	21.9259	22.0791	21.6068	22.577	21.4555	21.9296	22.3796	21.5232	22.9947	10.5841	2.98701	P18858
24.02	23.9405	23.776	22.9554	21.5605	21.6041	22.7818	21.5252	21.6166	21.004	25.6157	25.101	25.2237	24.8006	25.7704	25.5553	24.7804	25.284	0.198115	0.233542	P19256
27.1271	28.1343	27.947	24.7319	25.1265	24.8669	22.0249	20.9908	21.3768	21.7378	22.2817	23.0612	22.4204	22.8232	21.6422	21.1804	21.4739	22.2691	5.61315	5.20231	P19338
22.1738	21.1947	22.0953	24.8986	24.689	24.1049	22.661	21.8507	23.0717	22.2001	22.9165	22.0874	21.7037	23.3998	22.6924	22.9968	22.01	21.1807	1.26815	-1.00963	P19367
24.1447	21.7485	23.8717	21.9467	22.278	21.9349	21.6024	21.7464	22.4175	21.6688	22.5106	22.1255	23.0835	21.3572	21.5923	22.4433	21.0349	22.8946	0.60566	1.21251	P19387
24.8911	24.795	24.492	21.2109	21.7934	22.9911	22.3235	22.4555	21.4876	22.0566	22.028	20.7028	21.9572	20.7877	21.7276	22.2786	22.2035	22.1809	7.52294	2.84705	P19388
21.6412	20.9361	21.8796	22.3172	21.0342	22.7218	21.7677	22.424	22.2668	21.9768	22.1638	21.2046	22.6383	22.6505	21.3192	22.2279	21.0117	21.506	NaN	0	P19447
21.8237	22.0218	22.3749	21.7408	21.5337	21.7104	21.2994	22.2417	22.0492	22.0704	21.3269	21.1429	22.2192	22.2622	22.0928	22.2488	22.1011	22.2001	NaN	0	P19474
23.467	23.6839	23.631	21.5947	22.8743	21.8243	21.9135	22.1979	21.551	22.3639	20.9024	21.7075	22.6366	21.6904	21.1928	22.184	22.6453	22.0713	7.7594	1.6373	P19525
26.4753	26.6744	26.4187	21.3205	22.3212	22.9628	23.2444	22.4212	21.8355	21.8993	22.9325	21.4335	21.817	21.6165	21.5001	22.5695	22.0719	21.8768	13.1535	4.4013	P19623
22.2003	22.9043	21.7128	22.2191	21.2845	22.0413	21.1855	22.4905	22.197	22.3277	21.9064	22.0402	24.1409	24.4858	24.3901	24.8611	24.3331	24.3483	0.689264	-0.67764	P19838
22.1441	21.8296	22.3143	27.1272	26.6125	26.4903	21.9511	21.3933	21.7899	22.0668	24.2521	23.8638	24.0992	24.0337	24.4986	22.0426	23.8424	23.8296	2.60443	-1.76352	P19878;Q15776
23.166	22.0766	22.5405	22.2897	21.905	21.485	23.2934	21.9238	22.0482	21.4816	22.6008	22.0723	22.6155	21.9744	21.2291	22.8467	22.3601	22.647	NaN	0	P19971
21.6271	22.2673	22.7978	22.1919	21.1655	22.3486	21.9667	20.8162	21.5705	22.6643	24.6566	24.404	22.0641	21.8503	22.9008	22.3031	22.1412	22.3588	0.110232	-0.129439	P20023
25.3506	25.6199	25.4363	22.5181	21.628	21.5706	22.6182	22.9687	21.744	21.3899	22.1931	21.5396	22.0714	21.6462	21.9022	22.1301	21.964	21.5116	11.0493	3.5092	P20042
23.4598	23.8055	23.4259	23.9843	22.5408	22.0581	21.7262	21.4398	21.746	22.1097	23.6298	23.9396	23.8808	23.9822	23.9006	24.0812	23.4589	23.8062	0.935508	0.478093	P20073
26.6622	25.974	26.7093	22.5424	24.6794	22.0487	23.0167	21.9172	23.649	21.259	26.0737	27.0379	26.262	26.355	26.7117	27.3328	26.9209	26.972	1.69605	1.59657	P20138
21.7515	21.8797	20.4935	29.295	29.2528	29.4235	22.4743	22.2188	22.3675	22.3765	22.3331	23.0087	21.0922	21.9619	22.4451	23.2204	21.3699	22.4613	1.69084	-2.31184	P20160
22.4498	21.1661	22.1395	28.248	28.0764	27.54	22.0693	21.8772	23.0782	21.7848	24.9334	24.7333	21.6687	22.2312	21.9299	21.707	21.6936	22.1046	1.34912	-1.65989	P20292
21.5489	21.7764	21.7506	22.6142	22.1779	21.625	22.1702	22.264	22.1023	22.821	22.7649	21.8515	21.7969	22.165	22.4869	22.1451	21.7688	21.3045	NaN	0	P20585
22.4243	22.2106	21.7461	22.0274	21.7772	22.0196	22.8174	21.6262	22.0703	22.203	26.4224	26.1571	27.5538	27.5723	25.5855	25.5042	26.1435	26.231	2.59816	-2.25373	P20592;P20591
21.5602	22.6401	21.8387	21.9618	23.1209	21.681	21.9135	22.731	21.997	22.0428	22.3077	22.1161	21.503	22.9417	22.032	21.9648	22.644	21.342	NaN	0	P20618
24.4678	24.2695	24.4167	24.9759	24.6847	24.5562	21.0139	22.3593	21.9633	21.6741	21.5147	21.6743	21.9174	20.6104	21.6718	22.0914	21.4662	21.7611	4.58356	2.12235	P20674
29.5329	29.5491	29.7509	28.7482	28.839	28.7065	29.4432	29.1802	29.1065	29.5315	29.5533	29.6747	29.2764	29.5734	28.7523	28.7135	28.6926	28.3683	2.92205	0.533666	P20700
29.1776	29.2383	29.5417	21.0909	22.8715	21.546	26.6495	26.7907	27.2339	27.1274	27.0261	26.9308	26.7381	26.8872	26.5876	26.8016	26.9172	27.0076	4.71642	3.43879	P20701
21.4829	21.8089	22.7538	22.5012	21.7844	21.7777	21.9795	23.9509	24.1211	25.0395	25.0544	25.3892	26.7876	26.669	26.4819	27.1796	26.1099	25.9722	2.85004	-2.70466	P20702
24.7058	24.1116	24.8196	21.9689	21.9346	23.9604	21.6383	22.2651	22.0331	21.9191	24.9616	24.9047	25.4701	25.3875	25.9333	25.4301	25.139	25.3756	0.705123	0.65758	P20839
25.4827	25.0017	25.7493	24.0556	21.673	21.5681	21.1472	22.4961	22.3088	21.5818	21.5693	21.8089	22.5844	21.9299	22.156	22.677	21.9243	22.4592	4.22208	3.28192	P21127;Q9UQ88
21.6195	24.1021	23.9131	21.5447	21.3284	22.3489	23.0777	22.022	21.8191	22.6001	22.5288	24.1228	23.9988	24.3305	20.6679	23.8956	23.718	23.6396	0.187407	0.435345	P21281;P15313
21.1172	22.3858	22.7747	21.6742	22.1123	22.4693	21.9931	22.2351	22.9381	21.8048	22.5557	22.2914	22.184	21.0936	22.084	22.5938	21.5815	22.6328	NaN	0	P21283
21.8517	21.682	22.3315	21.5512	25.1214	22.4038	21.8765	20.642	22.7667	20.9711	24.1505	21.9225	24.0203	24.8147	24.3998	24.337	24.6405	24.4791	1.91531	-1.25141	P21291
26.0519	25.8005	25.9276	29.6485	29.6128	29.5067	29.6718	29.5358	29.4702	29.3961	30.0976	30.1793	29.8195	29.8568	29.9492	29.9933	29.8979	29.8799	7.30507	-3.84103	P21333
21.3706	21.9944	21.1845	20.5836	21.7919	20.5678	23.2104	20.9222	20.6874	21.9644	24.3912	24.403	24.4908	24.6941	23.4845	24.9963	25.0303	25.1465	2.03112	-1.57449	P21462
22.4218	22.8581	21.6944	22.1259	21.8753	22.8201	22.0522	22.6724	22.2566	22.3792	22.3031	22.9252	21.5132	21.7873	22.2803	21.8033	21.3637	22.534	NaN	0	P21506
21.463	22.9418	23.0577	22.3269	21.7504	22.8716	22.8985	22.1116	21.3926	22.4775	21.3711	22.2946	21.8721	21.6584	22.3064	21.4521	20.9279	22.2764	0.351888	0.488317	P21580
22.1792	22.1075	22.5511	22.222	22.0557	22.5531	21.881	21.5425	21.9025	23.0078	21.5088	22.8254	22.6092	22.5876	22.242	21.4895	22.8713	22.6326	NaN	0	P21730
25.8857	22.3725	25.9398	20.8562	21.8315	21.94	21.4538	22.335	21.9422	21.1025	22.6243	22.0676	22.9632	21.9081	22.0026	22.5154	22.399	21.6662	0.846517	2.75881	P21796
22.6835	21.8398	21.5863	21.4534	21.8293	22.1503	25.972	25.2285	25.2577	24.7727	24.4549	24.3797	23.4289	24.3095	24.7728	24.6908	24.7671	24.8644	2.57821	-2.11891	P21854
22.8382	21.8425	21.646	24.6499	24.442	24.5349	20.9383	21.7452	21.8066	21.7824	21.9018	22.2752	21.5568	21.2796	21.4433	22.2177	22.5823	22.6543	0.231301	-0.278466	P21912
21.7106	21.5327	21.5293	22.5583	21.8331	21.3681	22.0342	21.7211	21.7224	21.213	24.9493	24.8422	25.1111	25.188	25.7922	25.3268	25.2042	25.3827	3.15347	-2.02555	P21926
25.3522	25.581	26.5093	21.6212	21.4922	21.3086	22.3527	21.7664	23.088	22.5808	20.7761	21.062	24.0855	22.2219	23.947	22.5962	24.0348	21.9569	3.21827	3.48811	P21964
21.0465	22.3109	22.6413	22.3213	22.3827	22.6505	21.9913	21.1823	21.3637	21.7531	27.3439	27.4752	22.3469	21.1119	24.2656	24.0643	23.611	24.504	0.903081	-1.22496	P21980
21.144	22.5629	22.5444	21.1389	21.5989	23.1843	21.7903	21.9002	21.4225	22.4301	21.3275	20.9565	21.8567	21.5058	21.0386	22.4455	21.7542	22.7225	NaN	0	P22059
24.2215	24.241	24.654	22.4803	21.7695	21.6767	22.2663	21.5632	22.6263	22.16	24.414	24.4601	24.8439	24.7456	24.5807	24.6334	25.0288	25.0235	1.4424	0.887341	P22061
27.537	26.1053	26.6409	22.3563	22.3257	22.7861	21.8694	21.5923	22.4024	22.6554	21.1682	23.6614	21.7189	23.2747	21.3144	22.3735	23.2006	22.6171	2.54179	4.40659	P22087
25.9342	25.5907	25.6353	21.9357	22.3529	21.7832	21.9954	22.6919	21.6308	22.2343	21.2617	22.067	21.4537	22.4768	20.8373	22.6074	21.9562	21.5702	8.83399	3.79642	P22090
27.0397	26.8837	26.9016	22.4591	21.5567	21.2769	22.5059	21.9965	20.7395	22.2724	21.9856	22.1785	22.7541	22.769	22.5456	22.4634	21.9434	21.6073	14.9478	4.87139	P22102
22.2541	22.061	22.8303	22.7184	21.4929	21.7668	21.2603	22.1513	22.4662	21.7672	22.1497	21.4648	23.054	21.962	22.2675	22.5537	21.0887	22.4608	NaN	0	P22105
26.2491	25.7913	26.0215	24.8158	24.7756	24.81	26.0082	26.0472	21.688	25.298	25.3799	25.4512	26.1633	25.9914	25.9136	25.8541	25.8667	25.8073	1.36397	0.695955	P22234
22.4319	21.9243	22.3606	20.8406	21.7931	21.1722	25.9683	25.9958	22.7298	21.7263	25.0417	25.032	23.3943	20.3835	23.8878	24.3905	24.438	24.3934	1.46936	-1.17357	P22303
25.0314	25.5904	25.2938	21.763	22.3061	21.0814	22.0874	21.8842	21.9176	21.4579	24.8751	24.601	24.9012	24.8791	25.4404	25.9756	25.2067	25.1114	2.60766	1.7393	P22307
26.7141	26.834	26.5427	22.5162	21.7868	22.1276	21.3884	23.0446	22.9536	21.5124	21.1427	22.4367	23.3885	21.1375	22.186	22.4254	22.107	22.9075	12.5566	4.49288	P22314
25.0075	24.9225	25.2228	22.7223	21.8356	21.0783	21.9737	21.3601	22.3598	22.8403	22.123	20.7716	22.4937	22.3861	21.6917	22.0015	21.4574	21.3475	10.2462	3.15475	P22570
29.4167	29.4103	29.609	30.4947	30.5439	30.4344	22.5708	23.3147	22.319	22.2231	25.8861	26.6992	26.4953	26.4485	26.1585	25.2691	26.1326	26.2279	3.48631	3.39749	P22626
25.8312	25.4171	25.5543	24.9755	22.0684	24.7917	22.0105	22.2866	21.1808	20.8452	23.0818	21.4759	21.7946	22.1522	21.7076	22.5811	21.4096	22.1801	7.56259	3.29806	P22695
22.4924	20.3724	22.4896	24.2543	24.3487	21.7472	22.4628	22.7752	22.1966	21.3753	22.2702	21.3763	24.0052	24.1033	24.7631	25.1348	24.7223	24.2234	0.838373	-1.53244	P22748
20.9649	22.3579	21.7774	26.0669	25.9338	25.7661	22.2626	21.6106	21.7026	21.9769	25.168	25.1133	25.7945	25.3334	26.4996	26.7567	25.4208	25.5834	3.03798	-3.03253	P22894
24.4802	24.4928	24.7321	20.9918	22.546	22.049	22.2621	21.5413	21.7271	22.6976	22.5314	21.7261	21.6387	21.7571	22.9421	23.1764	21.9972	22.5853	9.15084	2.42373	P23193
21.9354	21.0846	21.4141	22.5714	22.1343	21.9094	26.2082	26.1465	26.7533	26.9676	26.694	26.7494	27.601	27.6518	27.2202	27.3691	27.3451	26.9829	6.06044	-4.54225	P23219
22.9985	21.0833	22.1701	21.6113	21.4336	22.3592	25.0971	24.9148	25.0198	21.8616	26.0568	26.0125	26.5105	27.2695	27.6187	27.6869	26.9101	26.8845	2.24014	-3.06582	P23229
28.4644	29.3454	28.822	22.8994	24.0903	22.4943	22.0736	22.5512	21.6245	21.1718	24.9904	24.6931	24.1257	24.1166	23.5362	20.8542	23.9668	23.7894	7.20914	5.74542	P23246
23.6154	23.5485	23.5241	22.7653	22.6938	21.8937	21.643	22.7332	21.9598	20.8346	22.3357	22.9064	21.7994	21.6325	22.6965	21.9606	22.0195	21.9182	7.09332	1.44318	P23258;Q9NRH3
21.7125	21.5722	22.4916	21.7959	21.8277	22.381	21.3444	22.0066	21.4833	21.7296	25.2299	25.0937	21.0757	22.3625	24.2403	21.0052	24.7704	24.3744	0.866042	-0.78928	P23276
25.0892	24.3439	25.4113	25.8714	25.675	25.7746	21.6252	21.1044	22.6915	21.729	21.9546	21.8541	22.5327	21.8449	21.8752	23.3989	21.4617	21.4465	2.7938	2.2255	P23284
24.6557	24.2649	24.2819	24.8934	24.435	24.2651	22.4837	22.3365	22.3789	22.3648	22.2861	21.6537	21.9739	22.0937	21.9196	22.252	21.538	22.6252	4.65527	1.7675	P23368
27.2734	27.4344	27.3654	22.3657	21.4864	22.3734	20.9353	22.1166	22.1237	23.2158	22.3392	22.7746	21.1943	20.953	22.8878	22.8027	21.9814	22.2625	13.9135	5.23689	P23381
29.4357	29.7409	29.4032	24.3306	23.9232	24.648	22.0196	21.3638	21.4575	23.0962	24.856	25.0312	25.0508	25.347	23.8422	24.1907	25.047	25.1269	10.1127	5.57125	P23396
26.3888	25.7367	26.5181	25.3148	25.7795	25.2413	21.2001	22.232	21.5044	22.6278	23.4674	21.79	21.4426	24.503	21.7675	23.7912	23.6691	22.8721	4.8334	3.06769	P23526
26.5473	27.9491	26.5906	28.4379	29.0051	28.5627	27.5339	27.2425	21.846	21.1012	28.0917	28.2141	28.4408	28.3309	28.3151	28.4048	28.7971	28.702	0.191667	-0.372711	P23528;Q9Y281
22.9099	21.4721	21.5526	21.0143	22.3793	23.388	20.6446	21.7552	22.4547	21.7791	24.025	23.7871	24.0687	24.5755	24.4907	24.4892	24.0002	24.3539	0.977631	-1.16885	P23743
22.1272	21.04	21.3993	22.1445	21.2838	22.9153	22.1641	21.8635	21.7338	22.7555	21.3329	20.9127	22.2148	22.8581	21.498	24.1664	21.861	21.6044	NaN	0	P23786
24.7795	24.7205	24.7958	21.986	22.2879	21.6961	23.1569	21.7544	22.6225	21.5533	22.321	22.5653	21.6496	21.7942	22.3524	22.3779	21.7971	20.9094	10.9854	2.71032	P23919
24.9239	24.6081	24.8127	22.4598	23.1609	22.7739	21.1865	21.4682	21.4484	21.6292	22.5378	21.6178	22.8354	21.2826	21.3841	22.0638	22.4498	21.7348	9.29289	2.77941	P23921
22.3116	21.4561	20.9945	23.1754	20.8387	22.4374	22.1314	22.6251	20.8994	21.0807	26.039	25.9879	26.9601	27.2213	27.9729	27.8373	26.6909	26.9871	2.6733	-3.00492	P24071
24.2719	22.4127	24.6784	30.2134	30.065	29.6501	22.0153	22.1266	21.2422	22.38	26.5311	27.1965	27.0796	26.8601	27.6188	28.0768	27.5965	27.4431	1.44717	-2.61864	P24158
22.8238	21.8915	21.7409	21.946	21.8387	21.8355	21.7753	22.5037	21.4584	21.2423	21.8506	21.9143	21.8706	21.9263	22.5714	22.4891	21.9844	22.5169	NaN	0	P24390
25.3243	25.3868	25.1841	21.7152	22.141	22.3124	22.7066	20.9109	22.6998	21.9448	20.705	21.6789	22.1115	21.6306	20.8056	21.616	21.7084	22.201	12.2	3.5059	P24534
24.6885	24.3158	24.633	21.963	22.2044	21.4075	21.8624	22.508	21.4424	20.9734	22.001	21.9619	21.5154	23.4606	20.9528	20.8688	21.9229	22.8595	7.82517	2.68549	P24539
22.3077	21.3371	22.2108	24.5066	24.0169	25.1749	25.2211	25.213	25.3616	26.0546	26.7266	26.9054	26.6413	26.6625	27.1998	27.0177	26.3833	26.6351	3.93473	-4.02947	P24557
24.5616	24.725	24.3403	21.6002	22.05	21.8627	23.1161	22.195	21.5017	21.5888	22.0989	22.6133	21.5329	22.8641	22.9684	21.0025	21.6761	22.1865	7.44556	2.48519	P24666
24.2809	24.2066	24.1574	22.7691	22.4095	21.713	21.9633	23.2423	21.2123	21.4914	21.349	21.4211	21.348	22.2814	21.9913	21.96	21.6027	21.409	9.83707	2.33743	P24752
23.6249	23.6253	23.4828	22.0495	22.2925	22.6423	22.1169	21.9264	21.886	22.175	21.8471	21.5892	21.8489	21.9843	22.1517	21.4274	22.0305	20.0457	8.04765	1.71012	P24928
21.767	20.8219	22.4827	21.2307	22.9505	21.9083	22.3119	21.9125	21.4812	25.7303	22.6298	25.6297	26.1378	26.459	26.0167	26.5713	26.27	26.1205	2.11482	-2.53352	P25090
26.2413	26.1049	26.1088	23.7098	24.2179	21.9748	21.6238	21.9792	22.426	21.219	22.0266	21.5049	22.1926	21.4388	21.6133	22.1911	21.4659	22.5766	10.8919	4.00763	P25098;P35626
27.3429	27.243	27.1157	21.4151	21.5117	22.1904	22.0506	22.7314	22.3527	21.8508	22.0876	21.9568	22.2421	20.9661	21.276	22.9704	22.2416	21.5737	15.3139	5.2727	P25205
27.7199	27.7355	28.6925	26.9726	26.9124	26.7643	21.6761	21.5537	22.4409	22.6002	22.7576	21.943	22.3631	21.6045	22.547	22.3506	21.7754	21.4309	5.80073	5.00314	P25398
28.9814	28.9476	28.7699	26.2339	26.4406	26.3681	23.879	24.0357	23.7532	23.7906	23.5025	23.7653	24.6573	24.8061	24.7464	24.3422	24.5585	24.593	10.4434	4.26816	P25705
22.084	21.8269	21.8875	26.8094	26.9506	26.6693	22.257	21.2688	25.8533	22.2551	24.6288	24.6666	24.6646	24.7584	22.4798	22.3584	24.9413	24.8669	3.81822	-2.42911	P25774
24.2293	24.5188	24.4162	21.0313	21.5661	22.6817	21.9482	22.6822	21.6059	21.4257	21.9846	21.6606	22.3899	21.5615	22.3726	22.8593	21.7496	21.4947	9.06718	2.45383	P25786
25.4301	25.2867	25.2468	21.4945	21.2259	21.0438	21.8907	21.4693	20.8259	22.0994	22.2017	22.1446	21.568	22.4425	23.0452	21.6633	21.613	21.3014	12.8076	3.58592	P25788
24.6712	24.1781	24.5552	21.417	21.991	22.3241	21.6347	22.0881	22.2429	21.918	20.6364	22.7158	21.8445	22.3561	22.2409	21.8596	21.4122	21.1439	5.01715	2.61316	P25789
22.6337	22.2837	22.0861	28.4148	28.4041	28.4561	22.4983	21.5395	22.0328	22.635	21.9238	21.8266	24.2156	24.2108	22.2839	25.0849	21.9442	22.5891	1.40775	-1.53615	P25815
22.883	21.8535	21.0094	22.3915	22.2431	22.4204	22.5035	21.2443	22.1824	21.2915	21.0372	22.9954	21.6194	21.6389	21.7417	21.2825	22.5135	22.1583	0.0202069	-0.0356209	P26010
22.0547	21.974	22.561	22.2552	22.0631	21.6258	22.3424	21.7084	21.788	21.7135	22.8175	22.0548	24.7269	24.4588	22.0776	25.226	24.2495	21.793	0.750001	-0.530144	P26022
24.9929	25.5085	25.5102	28.837	28.7656	28.8868	21.42	22.0945	21.7086	24.4564	22.5426	23.8031	24.3313	24.1112	23.9546	23.9913	23.6613	22.9546	0.779675	0.969287	P26038
25.0622	25.1489	24.4529	22.2868	22.2938	21.6973	22.1644	22.3293	22.3322	21.4949	21.828	21.6841	23.6874	20.7506	21.8772	22.2485	23.7495	21.7334	4.06427	2.74414	P26196
26.7248	26.6479	26.1563	22.3216	21.7958	23.363	22.2525	21.9309	21.2357	22.2604	21.4717	22.451	27.151	21.7867	22.341	27.0778	26.8281	27.0563	3.84048	3.0881	P26358
22.3634	23.2862	22.5845	24.3073	23.0094	24.4182	22.1511	21.3192	21.8482	22.0471	22.008	20.9539	21.0759	21.4363	22.18	22.6667	21.0249	22.0894	0.731184	0.575641	P26368
29.4007	29.6761	29.6938	21.4007	21.8695	23.3041	22.6078	22.3852	21.7528	22.2519	23.6334	23.807	24.7613	23.8064	21.5914	21.9178	23.5854	24.2119	12.9363	6.73109	P26373
21.9129	22.3941	22.6103	21.4591	22.6505	22.1375	21.3296	22.5509	21.048	22.5987	22.0213	22.2562	23.4601	22.3497	22.5738	22.1149	21.5011	22.3712	NaN	0	P26440
25.0326	25.4186	24.9778	22.4548	21.7152	22.0816	27.0057	27.0507	27.3709	27.1785	25.9155	26.0913	26.3543	26.5501	26.2505	26.1959	26.6303	26.9827	0.55108	-0.578866	P26447
22.9921	22.9744	23.9005	28.8619	28.9301	28.3558	21.7767	21.7999	22.5869	22.0626	25.1588	24.2951	24.5598	25.1507	24.9722	24.5618	24.786	24.8982	1.44102	-1.56142	P26583
25.4101	25.4535	26.1564	24.2681	24.277	24.393	22.6011	22.103	21.6032	22.0715	25.1931	24.9927	22.4545	24.6293	22.5379	24.7263	24.5249	24.6872	3.32405	2.00251	P26599
27.2169	26.7682	26.9621	21.384	21.8469	21.9261	22.1887	21.7148	21.8928	22.0657	22.3231	26.6172	26.9546	22.3123	21.7795	21.0908	26.1033	21.9598	6.10428	4.17178	P26639
27.798	27.5261	27.7887	21.266	21.1913	21.8387	22.8045	21.8762	22.2931	21.6614	22.482	22.1366	21.042	22.0368	21.2785	21.3268	21.2535	22.0124	13.4167	5.93762	P26640
26.8974	26.9945	27.143	26.6818	27.383	26.6937	21.6508	22.3187	21.3603	25.1782	24.7445	25.1867	24.7426	24.9506	25.3866	25.2227	24.7545	25.4854	3.65651	2.22894	P26641
26.7056	26.5346	26.5645	20.5713	22.1296	22.7879	21.6545	21.9069	21.9152	21.255	21.6371	21.592	22.3195	21.0993	22.3297	21.3648	20.9968	22.4735	14.5034	4.86605	P26951
25.2816	24.9334	24.3848	28.1782	28.1913	27.9776	28.1194	27.949	27.6763	27.7717	29.5193	29.3206	29.0685	28.7945	29.0527	29.2793	29.0713	28.8244	3.41555	-3.71968	P27105
23.9916	24.2239	22.1334	21.5902	22.6919	21.209	21.4365	22.3444	22.5147	23.8377	22.1548	21.8871	22.7052	22.646	22.3424	21.9852	21.7704	22.4811	0.691602	1.20987	P27144;A0A8I5KW96
25.2942	25.0132	25.4055	24.8534	21.2947	21.9289	21.9249	22.3663	21.4285	21.6088	20.8232	21.1481	20.5345	22.0429	21.8825	21.3158	22.4463	22.3191	8.54891	3.37644	P27348
29.7211	30.2469	28.2732	22.2513	22.6889	21.3651	22.4224	21.2059	21.8099	21.6884	24.4689	24.7812	22.7709	24.8125	22.4078	23.3733	24.8879	22.6268	2.85294	6.50963	P27635;Q96L21
25.087	24.992	25.091	21.6388	22.9582	22.3892	21.3333	21.583	22.6263	22.1639	21.1397	21.2286	22.2857	22.5335	22.2863	22.5176	22.2124	21.5948	11.6469	3.02389	P27694
24.9814	21.9106	24.9839	24.9696	25.3369	25.008	21.4272	20.9464	22.02	22.4094	22.7625	22.6088	21.9316	22.5966	22.4005	21.4008	22.4516	22.747	0.449748	1.22417	P27695
24.8014	24.9702	24.5987	23.1038	21.2925	21.6459	21.7698	22.6722	21.1597	22.1889	20.2471	22.2935	20.3083	23.3723	21.92	22.774	22.1439	22.7186	7.90354	2.81607	P27707
27.389	27.8055	27.7944	22.2903	22.4634	22.2266	21.3109	20.9832	22.1941	22.0177	21.5883	22.9399	23.3141	21.258	22.8691	22.7596	22.597	23.4171	10.0947	5.38101	P27708;P31327
28.8235	28.7535	29.0772	25.751	26.0643	25.1712	21.7924	21.6108	21.2507	22.4066	24.3234	24.3428	24.3107	24.5637	24.5894	24.0988	23.1178	23.9559	8.91485	5.06144	P27797
21.8055	21.9033	21.3833	20.9606	22.0469	21.284	23.226	21.4185	22.5585	21.2589	21.8129	21.945	22.9679	21.8682	22.1822	22.3901	21.5016	22.0436	NaN	0	P27816
26.4618	26.7752	26.7389	26.3485	26.4387	26.1586	26.3802	26.4556	27.3926	26.6555	26.5926	27.1618	27.0355	26.6276	26.8303	27.2392	26.4045	26.3823	0.0375328	-0.0149181	P27824
21.8505	22.549	22.7448	23.5201	22.1477	23.5232	22.0014	22.588	21.2813	21.5106	21.7124	21.6949	21.9133	22.3448	20.4092	21.1913	21.7683	21.8675	0.551816	0.416521	P27986;O00459;Q92569
22.3799	21.8759	21.8792	24.1977	24.4172	24.1441	22.0493	21.3494	22.3598	22.0903	22.3015	21.3323	21.8228	21.8072	21.8655	19.9839	22.4204	22.1087	0.297621	-0.23833	P28062
21.1718	22.2569	21.7663	25.3972	21.5401	24.7809	21.5543	21.7011	22.5521	20.8278	24.3727	24.2077	24.3118	21.8314	22.1616	22.2439	21.195	24.4001	1.32453	-1.14017	P28066
25.0639	24.2804	24.6912	22.0264	20.8067	22.4079	22.2806	21.9915	21.9464	21.7123	24.2538	22.1622	21.8813	22.1945	22.0812	22.0088	21.2032	21.5992	3.73982	2.64143	P28288
22.7665	22.7095	22.7295	22.3576	22.772	22.6928	20.46	20.9768	21.8778	22.1216	21.0964	21.9926	23.5273	21.0011	22.0343	21.6685	21.6799	22.3978	2.85664	0.824773	P28331
24.5181	24.6338	24.7209	23.0774	22.1145	21.0229	21.6463	22.0132	22.3409	22.9981	21.9242	22.0995	22.0747	21.2192	21.2821	21.3624	22.4516	21.7168	10.5052	2.66803	P28340
24.5257	23.4611	23.5711	24.0838	22.8239	23.5065	26.3481	26.7281	26.674	27.2963	25.9256	26.2104	26.5213	26.4055	25.9726	26.7557	26.4806	26.0729	2.38482	-2.00102	P28482
23.4763	20.7985	22.9136	27.6457	28.2793	28.1222	21.3914	21.9325	21.9526	24.9885	25.651	25.4686	25.862	26.0328	26.0429	26.0334	25.6337	25.6634	1.42718	-2.98386	P28676
22.9939	22.911	22.9189	21.8376	21.3429	21.7059	22.1901	22.3239	22.2246	21.422	21.6913	20.8449	22.5208	22.0885	21.1256	21.2897	22.3844	21.8335	6.51233	1.15288	P28702
24.4756	24.7581	24.4616	20.8779	21.5681	21.4593	21.4498	20.9665	22.0493	21.8236	21.9724	22.0079	21.3899	21.162	22.0001	23.3056	21.5483	23.3211	8.93428	2.77162	P28838
23.3181	22.1129	22.2244	22.4115	21.6905	21.8017	21.7184	21.1236	22.9772	21.6163	22.2946	22.8823	21.7691	20.5779	21.794	23.1047	22.5098	21.8383	NaN	0	P28907
21.7614	22.1709	21.3374	21.5215	22.0251	21.8921	21.8054	21.6604	22.0172	22.6978	25.3009	25.5475	24.1044	24.3524	23.4559	23.2398	23.7607	22.5017	2.02997	-1.30225	P29122
23.5728	23.4645	23.3823	22.3273	21.8713	21.6798	21.9181	22.1721	22.3748	21.9911	21.6681	21.5084	22.554	23.0901	21.2723	21.8771	22.1664	21.5488	8.12161	1.47189	P29144
23.961	24.0658	23.935	21.3106	22.686	23.1018	22.318	22.4189	22.0038	22.0475	21.1116	20.4504	22.2419	21.7234	21.1464	22.8929	22.2966	21.839	7.606	2.01468	P29218
27.3921	27.3313	27.7797	27.0507	26.1396	27.2664	22.3708	21.4754	21.5037	22.033	23.9321	23.8049	25.0423	24.3367	24.3422	25.0447	25.0571	24.5094	5.17674	3.24046	P29350
23.4415	23.16	23.3098	22.1862	22.0451	22.3251	22.3952	21.9006	22.1986	21.7958	21.8488	21.4877	22.0641	21.7499	22.5087	22.3552	21.3986	22.177	5.10067	1.27468	P29372
23.2176	21.8259	19.3567	29.5009	29.5628	29.78	21.7258	21.7803	24.0856	24.0631	22.9017	22.771	23.8859	23.897	24.6528	24.4129	24.2668	24.5691	1.1485	-3.32368	P29401
23.7452	23.9194	23.885	21.6518	22.855	21.609	21.9013	21.6936	22.115	21.0471	21.2202	21.3019	21.9015	21.5114	22.608	21.2386	21.7377	21.3269	10.1291	2.13528	P29466
24.1985	23.7879	24.8476	22.8251	22.7949	22.7566	21.7808	22.9623	21.3114	22.2051	27.0484	27.0232	26.4437	26.372	24.6461	25.1641	25.7052	25.6867	0.0213514	-0.0370739	P29590
24.7541	24.8534	24.6556	22.2429	22.0009	22.214	22.3239	21.4314	22.195	23.1338	21.5606	21.3749	21.9378	21.2104	21.3677	20.909	20.9415	22.4583	10.9608	2.93425	P29597
24.1782	23.7502	24.0307	26.7456	27.1336	26.7905	21.9778	22.3295	21.5753	21.8793	22.4392	21.4328	21.4805	21.8071	22.1541	23.121	21.7613	21.0979	1.12654	1.07133	P29692
21.6046	22.1471	21.9094	22.6922	22.2658	22.1209	21.518	22.4457	21.7603	21.6635	22.6168	21.6011	24.5689	24.9493	21.5684	21.681	22.2271	22.9256	1.00776	-0.55328	P29728
21.6669	20.6173	22.4388	21.6592	23.004	21.7997	21.2363	22.3359	21.8415	21.5162	21.728	22.706	22.3602	22.0365	21.4072	21.6811	21.4364	21.8701	NaN	0	P29966
25.8956	26.0735	26.0908	23.443	22.0183	22.2591	21.3485	22.0821	21.7616	21.67	21.3309	23.8392	24.5457	24.4203	21.7904	22.5443	22.2121	23.6736	8.32665	3.42403	P30040
25.5769	25.7634	25.8606	25.7115	25.8428	25.6571	25.5414	25.6251	21.9815	25.8668	25.2156	25.5539	25.9922	25.8159	26.4571	26.6392	26.0917	25.99	0.190793	0.134862	P30041
25.5712	25.6812	24.5998	22.2071	21.5403	21.9901	22.4648	22.0991	21.6708	21.3634	24.6997	24.9535	23.7853	24.1728	23.3329	21.2325	24.9975	25.2148	2.63781	2.23576	P30043
25.0092	25.2139	25.218	25.6993	25.4171	25.8703	22.0066	23.1675	22.6378	21.3802	21.0893	21.5127	24.0772	21.3862	23.2664	22.029	21.9957	22.0258	3.96368	2.24298	P30044
25.2851	24.5905	24.6543	27.2224	28.1636	27.7142	20.8709	22.5306	22.1167	21.9555	21.9332	23.8581	25.4601	25.3183	25.4461	25.5665	25.6255	25.3112	0.148024	0.237067	P30048
26.2028	26.5099	26.5829	25.7806	25.7797	25.9862	21.7234	22.2363	22.7701	21.5071	22.2461	22.2027	22.4052	21.8582	21.3038	21.8396	20.9883	22.3501	6.34079	3.70005	P30050
24.758	24.6929	24.4463	22.6446	21.0972	23.5331	22.3002	22.8164	22.9458	22.4081	21.6637	21.762	21.7607	23.0854	21.4801	21.4686	22.0102	21.3007	8.28881	2.48058	P30084
25.2356	25.6043	25.3549	22.9035	20.06	21.7969	23.457	22.1287	22.0099	20.6996	21.8899	21.7831	21.7686	21.8197	22.6659	21.8183	24.5326	22.2818	8.29155	3.29056	P30085
25.9505	26.0273	26.1772	26.1215	26.1515	25.7881	22.1826	21.0913	21.3347	22.0864	26.2269	26.0574	26.303	26.4056	26.1143	26.2311	26.2039	26.3584	1.17613	1.07459	P30101
25.7887	25.9083	25.7498	21.9169	22.0359	20.9876	21.2918	22.4722	22.0444	22.3138	22.71	21.7844	20.6214	22.1817	22.2039	21.6554	21.3644	21.535	13.6689	4.0077	P30153
22.3838	23.8051	24.117	21.8333	21.4816	21.949	21.3281	22.2966	21.0338	21.6701	22.8685	21.9232	21.2967	21.829	21.8181	21.9285	21.7507	22.6232	1.05111	1.59327	P30414
24.1896	24.1352	24.3608	21.7465	21.5295	21.3996	21.7164	22.6768	22.4009	21.0242	21.4878	21.7412	20.8629	21.7637	23.0875	22.7405	21.2921	22.3762	9.177	2.37215	P30519
20.952	22.2976	21.1121	25.7589	25.0938	25.4921	21.7884	21.3325	20.5384	22.8483	22.2433	22.6218	22.3785	22.3258	22.1701	21.8061	21.6057	22.3354	1.12364	-1.23538	P30520
20.5668	22.8278	21.9329	21.43	23.0989	21.5009	21.6929	22.6648	21.9384	21.8422	26.7664	26.8545	27.497	22.0626	21.9905	27.1278	26.9023	26.8412	1.32671	-2.23818	P30536
23.7137	23.9369	24.0373	22.0674	23.1414	23.1212	21.7109	21.2497	22.1466	22.9464	21.9973	22.5301	21.2523	22.5711	22.0769	22.1115	21.9238	22.1403	6.46355	1.69683	P30566
22.0435	23.0529	21.1325	22.1675	22.7004	22.5601	21.1083	22.652	21.7982	21.5821	23.1085	22.1032	21.5673	21.871	21.9884	21.2731	21.0178	22.9118	NaN	0	P30626
22.8114	22.2807	21.7482	21.5817	21.7219	23.0615	21.8862	22.0065	21.515	21.924	22.0062	22.4503	21.23	21.8883	22.4767	22.6621	22.1785	22.2648	NaN	0	P30679
22.9705	22.0122	22.3096	26.9659	26.5042	26.1894	26.8292	26.8043	27.1159	27.4329	27.8463	27.527	28.2345	28.1456	27.9665	27.2372	28.3365	27.9877	3.71475	-4.97746	P30740;P50453;O75830
24.2615	24.267	24.2465	20.7292	21.413	21.513	21.3367	20.9405	22.0014	21.3892	23.0393	20.7639	21.4314	22.9897	22.0907	21.6748	22.0683	21.1959	9.11201	2.61986	P30876
24.7363	24.7027	24.3671	24.402	24.4475	24.7067	21.771	21.5518	21.826	21.5365	20.6493	22.0832	21.8073	22.3906	21.9329	21.8581	22.6617	22.2574	5.30386	2.20992	P31040
26.4685	26.3317	25.1617	30.082	30.077	29.7895	28.2889	26.1773	22.5639	23.2848	26.4882	26.8403	26.9035	26.9823	26.4718	26.5681	26.642	26.6976	0.694276	-0.936493	P31146
25.6205	25.6485	25.7116	23.1134	21.7999	20.5335	22.0838	22.4879	23.1641	22.4859	22.1816	21.7858	22.0103	22.2992	22.1251	21.138	22.6324	22.44	11.2349	3.50816	P31153;Q00266
25.8434	25.7379	26.0175	21.5651	22.0269	21.6471	22.5184	21.7559	21.6389	22.4463	21.359	22.2915	21.9277	22.5811	21.7095	21.4902	21.073	22.4849	11.5317	3.9652	P31689
21.2047	22.3435	22.1432	22.754	22.265	22.4072	21.7875	21.6329	21.2384	21.3726	21.3579	22.4954	21.6235	20.7535	21.5363	21.1613	22.1377	21.1182	NaN	0	P31749
23.5316	23.262	23.3545	22.5341	21.119	22.5005	21.7501	21.5466	22.1417	21.2317	22.5859	22.9004	22.215	21.8449	21.5217	22.372	22.234	21.9548	6.2238	1.35253	P31751
24.2815	24.1972	24.135	21.1406	20.9506	22.5475	20.9169	22.3589	21.879	20.9685	21.6749	21.4552	22.3439	22.0557	22.2411	22.0276	22.3721	22.4791	9.86788	2.37714	P31930
25.7323	26.7288	26.9998	21.5244	22.2632	22.6569	21.115	21.6176	21.8336	21.5839	22.6333	22.2305	22.2156	22.2824	21.203	21.4324	21.8029	21.6604	2.44937	4.61665	P31939
26.8968	26.7737	27.067	24.6965	24.6884	24.2932	22.1172	21.8471	22.0643	21.1864	21.7179	21.3644	22.3558	21.2268	22.1573	21.4291	21.3468	22.05	9.51586	4.60973	P31942
28.5885	28.8967	28.4375	25.3485	25.4623	25.6617	21.6722	21.3474	21.7327	22.1475	25.56	21.5458	24.1755	24.3791	24.8869	23.1211	24.6335	24.6016	8.09002	4.88916	P31943
21.9537	21.1388	22.0232	21.9269	21.2263	22.8228	21.4174	21.6323	26.5728	26.7066	22.0838	21.9815	22.1747	21.7788	21.3537	22.6453	22.1244	22.209	0.917928	-0.87183	P31944
25.8897	25.514	25.894	27.3627	26.6514	27.3191	22.4253	21.8344	22.1528	21.7077	20.8125	21.1544	22.2721	25.1073	22.1104	22.5723	24.4715	24.8308	2.74978	2.2469	P31946
25.403	24.8426	25.8834	24.9512	24.7422	23.1465	22.0716	21.0405	21.6208	22.0643	21.7091	20.8207	22.0156	21.7173	22.3515	21.1608	22.07	21.7855	3.89715	3.15854	P31948
21.6477	23.3242	22.8276	23.0273	21.9213	21.5449	22.3196	22.0986	21.4683	22.4843	23.7306	23.8998	24.798	24.7963	24.9234	25.2763	24.9015	24.7506	0.646975	-0.862901	P31949
22.5183	21.1495	22.6014	26.1582	25.5799	26.5168	22.939	22.2442	26.8013	26.7437	26.9133	26.8351	27.7188	27.6688	28.5007	28.5939	27.5473	27.0973	3.51349	-4.43414	P31997
24.951	23.9411	23.4551	24.9189	25.3536	25.505	26.6822	27.28	26.7257	26.3556	25.9842	25.8645	25.4152	25.5268	25.279	25.2385	25.7579	26.1223	1.37286	-1.75155	P32119
21.3675	22.2172	21.8619	25.2297	24.6882	25.1529	22.8461	23.0956	23.4906	21.9223	24.9872	24.9603	24.7209	24.8102	24.7203	24.1726	24.2691	24.2455	3.65676	-2.40522	P32121
26.1184	25.7735	25.4171	21.2708	21.8861	22.4949	27.1857	27.1633	27.4937	27.4979	27.0963	26.8307	27.1735	27.2106	27.8952	27.7728	27.4947	27.4043	0.350476	-0.488371	P32942
28.0283	26.9564	27.9926	21.8438	21.1335	21.2827	21.3109	21.5884	22.1723	21.7259	20.762	25.1135	25.3005	25.3714	21.6319	26.1429	25.015	25.1961	5.0749	4.61973	P32969
26.0543	26.253	26.0127	22.1599	22.039	20.3236	22.9308	21.9518	21.8636	22.6071	21.9239	22.6691	21.3783	22.5425	21.8451	22.1353	21.4546	21.9367	12.7929	4.12259	P32970
25.5647	25.5499	25.6827	25.7317	25.444	25.6699	22.488	22.3513	21.7116	21.5267	25.3409	25.4866	25.4556	25.3494	24.8007	24.9729	25.014	24.8951	2.00086	1.18323	P33121;Q9UKU0
24.2015	24.0665	24.4512	24.5703	24.0121	24.4987	22.7968	22.2798	22.555	21.5072	20.9328	21.0746	21.8832	22.0457	21.5531	22.6686	21.831	21.7634	4.56437	1.84159	P33176;Q12840
22.3768	21.8829	22.3447	25.8301	25.7079	25.5798	26.8686	26.6982	26.2188	26.2102	27.465	27.5087	27.0698	27.7916	27.0788	27.0301	27.2461	27.2316	7.47075	-4.56754	P33241
23.2308	22.9329	21.7453	22.7237	21.9146	21.1024	22.0063	22.3423	22.0727	22.3931	20.7094	22.573	21.9095	20.6695	21.4046	22.7814	20.8338	22.6852	0.643454	0.761586	P33897
27.7004	27.823	27.6439	21.4466	22.2834	20.8733	21.8764	22.4534	21.4925	22.8148	20.9648	21.9642	21.6649	22.059	21.8018	21.5922	22.0176	22.5612	16.5337	5.86471	P33991;Q9UJA3
27.1468	27.1348	27.0459	21.9374	21.0108	21.9039	22.9685	21.9875	22.0728	22.7722	21.7885	21.8558	21.7299	21.7834	22.4126	21.5461	23.3658	21.4809	14.3997	5.06808	P33992
27.5361	27.599	27.4883	22.0657	22.3626	20.7633	22.327	23.2836	22.1671	21.6891	21.6816	21.7863	20.8284	21.5227	22.8499	21.6687	23.0696	21.5564	13.7101	5.56633	P33993
22.3223	21.9741	21.8768	22.912	23.0723	22.276	21.6456	21.7076	22.2998	22.2767	22.2929	21.2912	22.0082	21.7404	20.7028	21.4061	21.6977	22.6575	NaN	0	P34059
26.7251	26.6544	26.4991	21.8509	22.2973	22.0601	21.4692	22.5793	21.5808	21.9383	21.8381	21.746	21.9705	22.4995	21.5558	21.3514	22.8415	22.8293	14.3873	4.59899	P34741
25.805	25.9478	25.8498	22.3994	21.8636	20.8567	21.3532	22.6169	21.1787	21.5374	21.3403	21.6077	21.9301	21.7579	21.5514	22.4675	21.3336	22.2537	14.5674	4.131	P34897;P34896
21.5382	21.586	21.6386	21.6411	21.9747	21.7325	22.4861	21.6968	21.1648	21.0051	25.8937	26.0742	26.3412	26.8213	27.0669	26.5959	26.6003	26.6853	2.94187	-2.66439	P34910
25.335	25.3782	25.3138	21.4497	22.9217	22.0679	22.1874	21.5355	21.6997	21.5689	21.7666	22.2333	22.2872	22.8395	21.5806	22.252	21.9405	22.4809	13.2047	3.28823	P34932
25.7003	25.8578	25.7265	25.6976	25.0488	25.3658	21.5452	21.8441	22.4633	21.8837	23.4218	21.8279	21.6618	22.9709	21.7479	21.648	21.9079	21.1695	5.85506	3.08124	P35232
24.2376	24.3674	24.3083	21.7054	23.0291	21.8752	21.6762	21.6958	22.3531	22.1392	21.334	22.0264	22.3184	22.7925	22.3757	22.9113	21.4724	21.84	10.2802	2.20148	P35236
21.9815	22.1911	21.7217	22.5077	21.6727	22.0773	20.9772	22.933	21.1767	22.4519	23.1386	22.1197	21.6814	20.9973	21.5556	22.2734	22.2253	22.0223	NaN	0	P35244
24.5344	24.7992	21.5324	21.9032	22.1116	21.662	22.3685	22.473	20.9742	22.2316	21.0096	21.5485	21.6566	20.7372	22.2386	22.1484	22.184	21.4386	0.659694	1.84294	P35249
24.6482	24.4213	24.7595	22.0912	21.9524	22.2179	22.0188	22.0641	21.9649	22.0224	22.6829	22.6501	21.9853	21.0445	22.7955	21.8143	21.9839	22.5742	6.96286	2.48551	P35250
21.5072	22.0855	21.6772	21.2612	21.7951	22.8116	21.7537	21.4725	22.5359	21.6803	21.64	21.1049	22.399	22.1996	21.9632	21.0087	21.449	20.5704	NaN	0	P35251
28.5009	28.5556	28.3789	21.7212	22.3409	21.5507	23.0799	21.3307	21.4923	21.7702	22.446	21.9146	22.4488	22.1232	22.0395	22.3425	22.495	22.0318	17.9782	6.40332	P35268
23.0671	23.4276	23.1674	22.3845	21.6304	21.9957	20.303	21.5558	20.7918	22.226	22.3248	22.654	21.1047	21.5218	23.2134	22.1407	22.4602	22.3859	4.42247	1.30786	P35520
22.3456	21.9766	21.503	24.7259	24.1391	24.5076	25.8839	26.0905	26.7907	26.8418	25.0029	25.0996	26.0436	26.2466	25.8476	26.0238	25.3383	25.3933	4.31124	-3.6566	P35573
27.6864	27.5808	27.6355	30.6336	30.6572	30.7177	32.9808	32.9762	33.0771	33.0776	33.1313	33.0898	34.2521	34.2037	33.2997	33.3951	33.8104	33.7428	10.0184	-5.23541	P35579;P35749;REV__Q9UKV3
22.7187	22.1215	21.6036	22.5873	21.9317	22.4015	21.4494	22.8344	22.2441	21.9727	30.0614	29.7179	30.472	30.4377	22.1453	29.0959	30.1388	30.2933	2.40222	-3.70427	P35580
24.2608	24.0699	24.0646	25.6464	25.7474	25.6211	21.7698	21.3681	21.7838	22.0452	21.1728	22.6685	21.5166	21.7797	21.0125	21.3876	21.8721	21.7703	2.67931	1.65429	P35606
22.7707	21.6116	21.4638	25.4669	25.6354	25.5336	22.9886	21.9818	22.0108	22.0413	22.2026	22.0786	22.9258	22.4249	22.0451	22.3996	21.0527	21.3655	0.754166	-0.861515	P35611;P35612
25.6489	25.4757	25.5373	21.904	21.8385	22.3126	22.5133	21.9939	22.5081	21.3468	22.6388	20.4326	21.4641	22.7076	22.7675	21.4869	21.3903	20.7428	11.4854	3.68415	P35613
21.4493	21.9839	22.7906	20.25	20.9904	21.4694	21.9247	21.493	23.2225	21.5832	24.2463	24.6432	22.899	23.5902	24.5101	24.6415	21.9916	23.7076	0.58839	-0.669586	P35625
25.7103	25.4403	25.7879	22.0571	22.6395	21.9708	22.5051	21.9154	21.6599	22.6893	21.8525	22.3509	21.4625	21.7348	22.5058	22.9779	21.1102	20.8567	9.70308	3.62695	P35637;Q92804
25.158	24.4455	25.5735	22.8964	22.7127	22.1451	21.1733	22.3992	22.1347	22.4266	21.5219	22.1312	22.6012	22.8265	21.5269	21.716	22.7026	21.3751	2.32111	2.90636	P35658
25.8768	25.9733	25.9482	21.6585	21.2594	23.0344	22.0938	21.035	21.0356	22.0381	23.0919	21.7027	21.3606	22.0199	22.4964	22.8393	22.4402	22.1934	11.9267	3.91285	P35659
22.2687	21.5304	22.8946	22.8093	22.2551	21.8795	21.7659	22.1198	22.3666	21.7007	21.5488	21.2984	22.5808	24.0483	21.4589	22.097	21.6023	21.3891	0.141105	0.169863	P35914
26.0767	26.077	26.3443	25.4689	21.7468	23.7216	22.1828	22.1718	22.1069	20.6214	22.4114	21.8368	23.8587	21.7121	24.7385	21.8088	21.4706	21.7419	7.5995	3.65938	P35998
21.465	21.4474	21.8289	21.2804	21.2308	22.6142	21.4529	22.7912	22.0257	22.2964	20.8496	22.4354	21.8543	21.3402	21.9836	22.2227	22.3542	22.4963	NaN	0	P36404
25.2861	20.8084	23.8752	22.1138	21.9309	22.4781	22.2961	22.9534	22.4452	22.6539	22.1697	22.4538	21.4095	21.9501	21.0745	22.1996	22.9107	22.513	0.302865	1.0864	P36507
26.1197	25.7533	25.9495	22.8093	20.8438	22.1047	22.178	22.3144	21.8508	22.1503	21.9516	22.4056	22.0778	22.1543	22.2151	22.4288	21.7776	20.773	9.53225	3.93848	P36542
21.5518	22.4905	20.5425	24.3396	24.5753	24.5218	22.3938	22.5	22.3595	21.5725	22.5946	22.0097	21.3049	22.0827	21.4977	21.8028	22.5954	21.9026	0.689836	-1.00857	P36543;Q96A05
22.3703	22.226	22.076	21.7606	22.1737	22.5914	21.693	21.2795	21.311	22.2608	24.003	23.5182	23.4386	22.8183	21.6428	22.4258	23.4491	23.1157	0.570113	-0.274682	P36551
27.2843	29.0416	28.8025	23.4584	21.7714	20.6863	21.4082	21.2788	22.4904	22.2149	20.601	20.986	20.4272	20.3344	21.1795	20.1784	19.9834	21.9353	2.80945	7.11386	P36578
24.4994	24.7871	24.6396	22.7354	21.9302	21.8746	21.7042	21.6088	21.8912	21.4241	22.3907	21.5609	21.7713	21.4607	20.9133	22.2812	22.827	21.7534	9.75108	2.76688	P36639
25.3886	25.6544	25.5597	22.5437	22.2411	22.458	21.7007	21.9119	21.8541	21.5444	22.6848	22.1925	22.0626	22.2138	22.2681	21.04	22.7324	22.2444	11.0272	3.4214	P36776
24.8841	24.9697	24.5029	22.1107	22.0051	21.4475	22.3715	20.9364	22.6867	22.4922	20.8885	22.4328	20.4952	22.3484	22.1382	21.9387	22.0592	22.1339	6.3896	2.88658	P36888
23.5852	23.4534	23.3181	21.6749	22.0403	22.2352	22.3087	22.7421	21.262	22.3168	21.6179	21.723	22.0715	21.1374	21.4334	21.5973	21.8005	21.2522	7.35845	1.63802	P36915
24.9962	24.7427	25.1402	21.699	22.5869	22.3273	21.7207	22.9828	21.602	23.7371	21.9985	21.5686	22.0161	21.0873	21.5397	20.3588	22.7476	22.3306	8.28378	2.93953	P36957
20.8851	21.9185	20.5908	21.3794	22.0634	20.7965	21.9257	22.221	21.4501	22.5648	24.6538	22.6294	22.428	23.6497	22.2022	22.5769	21.6086	21.2774	1.06647	-1.09699	P36969
23.8252	23.7546	23.8036	21.4553	21.654	22.1557	21.4409	21.6989	22.5126	21.8548	21.7089	21.0242	22.3069	22.7489	21.7949	22.2697	22.8518	22.2679	8.90383	1.81146	P37108
25.3468	25.1922	25.3202	20.8255	22.4099	20.951	22.9079	22.1815	22.0189	21.32	22.1594	22.4704	23.0285	21.8667	22.6959	22.1691	21.1027	22.6217	10.7798	3.23776	P37268
24.4179	24.3582	24.009	24.6133	24.6391	24.5787	22.8335	21.206	23.1361	20.7533	25.3544	25.2572	25.7673	26.0259	26.3969	26.2602	25.7665	25.9455	0.274031	-0.307228	P37802
25.3186	25.5375	25.4918	24.4889	24.3314	24.4617	21.6351	22.0942	22.3416	21.7451	22.4039	22.4455	21.8848	22.7504	22.6704	22.4096	22.6769	22.4467	7.91124	2.73021	P37837
26.2373	26.2486	25.8442	21.9995	21.4254	21.2272	22.3455	22.3434	22.1508	22.2053	21.812	21.5706	21.9586	22.0401	21.4592	21.356	21.1975	21.1784	6.03034	4.35873	P38117
21.9151	23.1769	22.1736	25.3337	25.3495	25.5835	21.6335	22.6585	22.8181	21.4237	21.0082	22.198	21.2993	22.2371	22.0569	21.2415	21.3828	21.6437	0.0655725	-0.102633	P38159;Q96E39;O75526;Q8N7X1
25.6351	25.7664	25.8206	25.9344	25.993	25.6794	22.5781	21.8938	21.9867	22.4003	25.5196	25.8077	25.7904	25.472	25.5684	25.833	25.6684	25.1129	1.49633	0.991491	P38606
28.1431	28.3055	26.7464	23.0538	21.1818	22.7603	22.3948	21.9667	21.7112	22.0271	21.5372	22.4683	21.5597	22.0889	22.4328	21.9405	20.9779	22.8844	2.38949	5.66596	P38646
27.1714	27.1268	27.1841	21.3787	22.0882	21.8595	23.0777	21.0925	22.3743	22.1946	23.1494	22.1862	21.0038	21.0487	22.4173	20.7141	22.2845	22.4938	12.8094	5.20322	P38919
24.3349	25.0978	24.2805	22.3719	22.7229	22.3644	23.1158	22.4106	22.024	21.2603	22.3256	21.0966	21.0347	23.2939	21.8242	21.8283	22.7917	22.0848	2.8183	2.40108	P39019
29.6844	29.1709	29.9171	21.425	22.17	21.9018	20.6107	21.9084	21.84	21.4432	22.2487	22.0695	24.9725	25.2269	21.2332	22.0849	21.3311	22.6642	9.60853	7.38214	P39023;Q92901
24.645	24.8805	25.3369	24.7942	24.8579	24.964	22.0617	21.984	21.9707	22.6736	24.8062	24.8974	24.4928	24.6342	24.8986	24.8384	24.8189	24.9816	1.36074	0.842523	P39656
22.2711	22.6567	21.9507	23.8593	23.7605	23.3431	21.7921	22.4191	21.9623	21.8265	20.7951	23.8234	22.299	22.2869	22.5705	21.529	21.7331	22.6197	0.19014	-0.148483	P39687;O95626;O43423
25.4134	25.3765	25.2579	22.449	25.5612	25.2359	22.3343	22.2975	22.6361	22.0425	21.5268	22.8842	22.6411	21.7725	21.4094	22.6749	21.8553	22.4656	6.38122	2.69685	P39748
25.5261	25.0854	25.6882	25.4786	25.3262	25.6427	21.7945	21.0927	21.7111	21.8227	22.7473	21.8703	22.9548	24.1634	24.4461	22.3391	22.4754	22.4312	4.22419	2.34683	P40121
21.751	23.0073	22.764	21.9083	21.8038	22.2295	21.3021	22.0289	21.5867	22.8879	21.6179	24.2565	24.0719	21.4602	24.7894	24.2229	24.066	24.1856	0.257923	-0.320414	P40189
21.829	20.7028	21.4941	22.4271	21.2522	21.3515	22.4009	21.5865	22.5254	21.0405	25.2117	24.7658	24.6404	24.851	25.3942	25.3032	25.0442	25.1998	2.59833	-2.19101	P40197
22.2251	21.5138	21.7521	27.0842	26.9827	27.4006	22.2147	22.1726	21.4673	22.4444	22.1009	22.2275	21.7104	21.5452	21.2833	22.5249	22.6599	22.2359	1.27496	-1.23997	P40199
27.5094	26.9138	26.8267	24.7951	25.5667	25.5061	21.9718	20.7457	22.3619	21.7507	22.8069	21.6692	24.1758	22.4487	22.3556	21.912	21.5787	22.2633	6.97684	4.28942	P40227;Q92526
23.7342	21.2347	21.0611	22.6545	22.4302	22.4172	22.3235	21.6682	21.5425	22.8511	21.7768	21.8909	24.4442	24.6339	22.2979	24.0001	22.3427	22.116	0.25593	-0.616012	P40306
28.3255	28.4233	28.5527	23.3457	22.2652	22.7282	21.5128	21.162	22.8023	22.1441	20.9754	21.9755	21.3586	21.5902	23.1135	20.606	21.6403	21.3208	14.5618	6.53113	P40429;Q6NVV1
24.8556	24.8981	21.843	21.7817	22.2756	21.8728	21.9931	21.6878	21.8547	21.9981	21.6532	23.9326	21.8241	21.1892	23.9682	21.1484	21.4733	22.6695	0.663549	1.77741	P40616
22.7827	23.2538	22.6351	22.9908	21.1675	21.5121	22.3188	21.9866	21.9625	21.5218	22.2621	20.7937	21.6753	21.8621	21.2292	21.0849	21.1145	21.5851	2.44323	1.21939	P40692
24.6696	24.4425	24.4889	23.8761	24.7579	24.1948	22.2125	21.9288	21.9499	21.518	21.0388	21.7777	25.0843	24.5522	24.3857	21.6046	21.7031	24.4048	2.92304	1.53439	P40763
29.0383	29.8774	28.5735	28.4193	27.6729	29.3699	20.9879	21.869	22.7919	22.3291	20.9897	22.089	22.1399	21.953	21.6821	22.0842	22.0242	21.6276	5.55676	5.96108	P40926
24.4463	24.2327	24.2671	22.4583	22.8679	22.4174	22.4246	22.3601	21.8631	21.3711	22.8178	21.6939	21.3275	22.4434	21.9901	21.8887	21.3798	21.6599	9.87252	2.25111	P40937
24.5044	24.5594	24.6721	21.1777	22.074	21.6303	21.4973	22.6771	21.4937	22.1326	21.8636	22.2641	21.7502	22.7069	21.4435	22.5814	22.2146	21.8741	11.9598	2.61987	P40938
26.5681	25.723	26.6425	24.3331	24.0641	24.4246	21.9669	21.5733	22.6814	22.5576	21.2101	22.2395	22.0404	20.6619	21.9292	21.156	21.329	21.1608	4.75194	4.08936	P40939
26.0838	26.4746	26.7758	24.8597	24.6596	21.772	21.3551	22.8221	20.9273	21.821	21.5812	21.8858	21.5905	22.0425	22.5205	21.427	21.1878	21.9124	7.35324	4.28711	P41091;Q2VIR3
20.691	22.1687	22.6458	21.4077	21.5945	21.2258	20.9624	21.3105	22.0553	21.5023	23.9702	21.2856	24.9782	24.9854	24.2699	24.3899	23.0825	24.0628	0.568254	-0.903715	P41212
25.9712	26.1217	25.7753	29.3625	29.0576	29.4203	27.2293	26.0449	22.682	25.4163	30.2991	30.2744	29.4765	29.5017	29.0699	29.0751	29.0962	29.2723	3.20565	-2.39583	P41218
21.2748	21.7795	21.6159	22.0647	21.3632	23.3044	22.278	22.3157	21.2779	21.8153	22.2446	22.6734	22.7915	24.0398	23.3781	21.8093	21.2444	22.104	1.89307	-0.756876	P41226
25.6466	25.8368	25.4256	21.5544	22.0192	22.4816	22.086	22.3168	21.9001	22.4088	22.7299	21.7519	20.9696	23.1843	21.9778	21.9888	22.7794	21.9231	7.81123	3.49825	P41227;Q9BSU3
25.7431	25.8671	25.2612	22.2722	23.1008	22.8316	22.6453	23.1388	22.0298	21.0121	24.0263	23.7919	24.4185	24.6551	24.0103	23.8443	23.6107	24.2881	4.86521	2.31208	P41240
26.123	25.745	24.9465	22.4854	21.1841	22.1913	22.2235	21.366	22.0387	22.2107	22.2401	22.5297	22.7996	21.7099	22.113	21.8466	21.7161	21.2214	2.3562	3.61309	P41250
26.5211	26.4505	26.5953	21.5892	21.7199	21.9298	22.6488	21.5998	21.4532	22.5205	22.2774	21.3208	21.7312	21.3284	22.9885	22.3774	22.148	22.7111	14.7706	4.49935	P41252
24.4072	24.5823	24.3067	22.1026	21.6692	22.3185	21.0837	22.3392	21.6344	22.3782	21.6128	21.4149	22.553	23.047	22.6991	23.0479	22.7178	22.4253	8.72268	2.22917	P41440
23.216	21.7267	23.2144	21.6973	22.0523	21.7185	21.8676	20.7957	23.1475	21.7399	21.4919	21.9318	21.763	22.4334	22.1231	23.5171	21.4631	20.7544	0.631897	0.819273	P41743
21.8882	21.993	21.5135	24.5306	24.1438	24.2394	22.1543	20.992	21.3721	21.877	21.9032	21.5736	21.5599	22.1602	21.1873	22.5331	22.2374	22.0569	0.852743	-0.503163	P42166
26.346	26.2819	26.1267	22.2914	22.4625	21.6075	22.7316	21.658	21.7805	21.4444	21.1603	21.7813	22.4509	21.9612	21.5308	21.662	22.8147	22.1251	14.1233	4.28738	P42224
24.1959	21.8719	23.9087	20.9805	22.4379	21.1755	21.1716	21.396	22.5289	22.0386	21.1775	22.5259	21.9368	21.6336	20.9777	23.2136	21.9149	21.3431	0.796153	1.562	P42226
23.523	23.6388	23.3732	21.0959	22.7751	22.2051	21.7453	22.5702	23.0046	22.1106	22.1673	21.4333	21.5829	22.4149	21.6708	22.4656	22.1484	22.9325	6.19669	1.35682	P42285
22.0726	21.1983	22.5217	24.4668	24.392	24.5515	22.8461	23.739	21.5375	22.1969	23.346	24.1901	23.6883	24.295	22.6337	22.7444	22.09	23.0481	1.38497	-1.38682	P42331
25.2937	25.188	25.3901	21.6591	22.4198	22.4282	21.8688	22.6717	21.5494	22.18	20.7142	23.6541	21.6569	22.2346	22.4608	20.986	22.1214	22.1406	10.8446	3.24089	P42345
28.9784	27.9589	27.892	21.4635	22.5519	21.8378	22.7442	21.7129	23.8834	21.2898	21.5783	22.5178	23.5181	22.5843	21.4907	22.1069	22.9975	23.8712	3.7479	5.86658	P42677
21.805	24.2468	23.3251	21.3564	22.6985	21.838	21.9277	21.7302	21.7829	22.5291	21.9606	21.2071	22.2632	21.9576	21.2662	22.2253	22.4462	20.7374	0.66875	1.2639	P42696
26.4579	26.4446	26.4162	22.05	21.2188	21.9894	22.274	22.2015	21.9189	22.0799	21.2798	22.6032	23.073	21.9502	22.519	20.5684	21.0943	21.0764	12.6157	4.57977	P42704
22.0617	21.3959	22.3387	23.1866	21.2961	23.4758	22.7844	22.1753	22.0852	21.9877	20.8447	22.1841	22.9804	23.0121	21.5741	21.1723	22.3096	21.6094	0.291008	-0.246417	P42765
27.4703	27.3852	27.6882	22.2959	21.5885	21.6104	21.4906	22.1286	21.5768	21.4759	22.5141	21.995	20.8745	21.0924	21.0007	23.3708	21.788	21.3746	13.9065	5.76944	P42766
25.9539	26.0477	25.9376	26.4722	26.7528	26.3289	22.5458	22.1687	21.1985	21.7825	22.0456	21.0114	22.2522	21.5524	21.5724	22.6835	22.226	21.7406	4.65312	3.15753	P42768
23.4069	22.6376	21.1263	21.5751	21.0051	21.8897	21.7239	22.3436	22.4293	22.0802	24.193	21.6763	23.6409	24.4452	25.0537	25.1104	24.7734	25.0167	0.397708	-0.740185	P42892
27.5295	26.5308	27.6236	22.2408	22.6421	24.2299	21.7037	22.3782	20.7658	21.5927	21.5526	22.226	21.2204	21.9226	21.9673	24.1572	22.428	21.8752	3.70023	5.03447	P43243
24.3066	24.251	24.2776	22.7728	21.9548	21.8773	22.6541	22.0232	21.745	22.1306	21.7049	21.2856	22.4163	21.9679	22.4708	21.122	21.4473	21.7618	10.7677	2.32277	P43246
21.7402	22.0739	22.1141	21.7743	21.0499	21.9401	21.3903	21.9175	22.268	21.5729	21.9325	21.9685	24.5029	24.1844	22.5894	22.487	22.1073	21.7312	0.434039	-0.251681	P43250
21.6354	21.3737	21.858	25.8405	25.9415	26.0646	26.9171	27.173	26.8775	26.9071	27.6497	27.5497	27.0975	27.0569	26.5783	26.6987	26.8495	27.1338	7.40688	-5.19998	P43304
21.6961	22.868	20.8443	22.4539	21.9793	22.3893	21.5501	22.354	22.2789	23.1137	21.819	23.0212	21.2866	22.4178	20.6666	21.116	22.969	21.6386	NaN	0	P43353
21.5937	22.1484	21.0626	23.5071	23.0669	22.143	22.4078	22.3359	22.8274	21.269	21.8547	22.1609	22.2543	22.6983	22.2729	21.8822	21.5178	21.512	NaN	0	P43403
26.1072	26.438	26.4909	24.8121	24.8483	24.8959	21.5568	21.8147	21.0362	21.2266	24.5735	23.5871	24.7588	24.4983	24.5387	24.7664	24.9903	24.6801	4.92905	2.57311	P43405;Q8NFD2
25.558	25.4928	25.4778	21.1183	21.847	21.7063	22.747	21.5103	22.0985	21.2826	21.5223	22.9345	21.3879	21.5361	22.0701	22.8779	22.0367	21.7325	12.5183	3.61568	P43487
21.4115	22.9254	23.6873	25.6089	26.6755	26.3424	21.8727	22.7313	21.7966	21.3737	21.6834	21.6585	22.2603	23.9873	25.0307	24.704	21.8299	24.6894	0.422429	-0.808233	P43490
22.6622	21.7924	21.6321	22.1014	22.2713	22.1544	20.6725	22.8965	22.1473	20.2237	21.9073	20.7071	21.7803	23.0946	21.8686	21.7091	24.6458	25.3715	0.170875	-0.207857	P43629;Q14943;P43630
26.3219	26.0756	26.3425	21.4616	23.0752	22.4033	22.4434	21.6525	21.0703	21.6497	22.3652	21.7805	20.9892	21.2848	22.2401	22.4179	22.1557	23.4058	12.1166	4.2203	P43686
23.2814	23.6162	23.0104	20.3133	22.3082	21.7385	22.1654	21.0928	22.3365	21.8188	21.9242	22.4936	22.4037	22.0982	22.5878	21.9729	21.6802	22.5165	2.87944	1.33927	P43897
27.9992	27.9329	28.0187	26.1745	26.6091	26.2575	27.4217	27.7403	26.8198	26.8946	27.407	27.3586	27.0368	27.1633	26.2812	26.5107	27.1961	26.7608	6.41477	1.07478	P45880
24.6114	24.4094	24.2805	24.0416	24.2843	24.5058	22.5725	22.2031	22.1008	21.1415	22.4046	21.7345	22.4939	21.9303	22.7363	22.6435	21.8893	21.7666	5.43953	1.87054	P45974
20.8669	20.8547	21.7537	22.7263	22.8407	22.6215	20.1726	22.0746	22.5926	21.9161	22.8472	22.052	22.5897	21.9613	22.7774	21.1441	23.3382	20.8902	NaN	0	P46013
25.1917	25.4377	25.3458	21.994	22.2084	22.3589	23.0082	22.3868	21.8695	21.7142	21.6391	22.4116	21.4801	21.5044	21.3583	22.5983	21.6544	21.4361	11.9276	3.3503	P46060
25.1009	25.2013	25.4163	21.3069	22.0137	22.5337	23.3566	22.2538	22.5825	21.3191	21.5216	22.2382	21.5329	22.2957	22.3153	21.6656	23.1759	23.3868	9.64716	3.00627	P46063
24.8534	25.1321	24.8732	23.2355	21.6681	21.4384	22.1665	22.5449	21.9369	21.5162	21.784	23.0032	22.8243	22.3597	22.7225	21.4576	22.4852	21.5783	9.45953	2.77148	P46087
25.4328	25.4278	25.3747	21.6503	21.5875	20.9725	22.7652	22.42	21.9195	22.2822	24.4642	24.2379	24.3948	24.4191	24.0191	23.9819	24.4959	24.4771	4.93412	2.20594	P46109
21.1306	23.4791	23.8049	22.4166	21.0489	20.9326	21.9074	21.3128	21.195	22.1872	21.5661	21.9719	22.1152	22.7927	22.3783	21.6082	20.8525	21.2376	0.495536	1.10335	P46379
25.7551	25.3378	26.0721	23.683	24.301	23.9157	22.2355	22.1385	21.9278	22.363	22.5622	22.9101	21.8959	21.3183	21.7534	21.1749	21.6905	21.3472	5.51069	3.37386	P46459
23.651	23.3608	23.6964	22.9589	22.0561	22.4866	21.4494	22.6075	21.3925	21.6748	21.9073	22.0876	23.1078	21.8575	21.5818	22.1482	22.3846	21.931	5.19176	1.46061	P46531
22.4523	21.8114	21.9856	21.5308	20.9186	22.285	21.4147	22.5291	22.2474	22.1548	20.9482	22.0196	21.4313	21.0056	21.3503	22.0043	22.2825	22.0311	NaN	0	P46734
29.6105	29.3445	29.9638	21.1419	21.7503	22.4073	22.3652	22.0552	21.1465	21.3955	22.1101	21.6072	21.8208	22.4128	21.2445	21.944	22.1224	22.2689	5.44402	7.78676	P46776
25.9594	25.9099	25.9135	22.2391	21.9293	21.7856	21.6146	22.0092	21.0413	20.9403	23.0157	22.0944	22.1397	22.0471	22.0998	21.9265	22.3319	21.9297	13.8492	3.98464	P46777
30.4867	30.6224	30.4769	21.2554	21.4726	21.556	20.8156	23.4958	22.0359	21.878	21.5147	22.8677	22.922	22.7027	22.0664	21.7209	21.4607	22.5236	16.7362	8.5095	P46778
29.1217	29.474	29.2151	23.5151	21.3409	22.6984	21.6172	21.8556	21.8824	21.1494	22.513	22.7066	23.1642	21.4922	22.4624	22.7259	21.8895	22.5753	13.9441	7.03105	P46779
30.4064	29.8009	29.9207	21.0575	22.2504	22.7618	22.6063	21.8689	21.5663	22.6528	23.0918	22.5892	22.5476	22.0643	21.9773	21.8765	20.1893	20.1941	9.67691	8.08971	P46781
28.7311	28.7676	28.8336	21.8386	20.7959	21.2991	21.9785	21.0785	21.1771	21.3144	21.9898	21.7077	22.7242	22.0532	21.5311	21.7834	21.716	21.2753	18.3959	7.1599	P46782
26.4082	26.4992	26.4097	21.3529	21.7528	21.2641	21.904	22.3132	21.5557	22.4535	21.8565	21.3311	21.747	21.8921	21.561	22.0805	21.8604	21.4495	18.0647	4.68073	P46783;Q9NQ39
25.2309	24.8621	25.2903	27.8024	27.8909	27.7958	24.2289	24.3312	24.7192	25.6354	26.7814	26.649	26.8753	27.0378	26.7135	26.5986	27.0206	27.1495	2.97473	-1.35421	P46940;Q86VI3
32.155	31.8943	32.2153	20.7527	34.3427	30.1015	22.7749	22.7337	21.63	21.8502	22.2316	21.8083	22.0744	21.2387	22.4374	21.8753	22.413	22.2689	6.55539	8.71933	P46977
21.3248	21.6611	22.1688	20.7245	20.3755	22.14	21.6869	22.3147	21.7694	21.9938	20.6961	21.9949	25.1993	25.1486	25.3064	25.2848	25.3206	25.1836	1.43934	-1.29103	P47755
25.2362	25.3351	25.2814	26.364	26.3937	26.2184	27.8353	28.0431	27.8227	27.7824	27.6128	27.7439	27.6518	27.5287	27.1955	27.1083	27.4827	27.5967	9.01955	-2.07448	P47756
26.4748	25.3419	26.5878	20.7577	21.8032	21.2105	21.8795	21.4665	22.0321	22.3539	22.6791	20.1181	20.3543	20.184	21.2962	20.7485	20.5964	20.4465	2.9504	4.93973	P47897
26.5644	26.5918	21.763	21.5014	21.8586	22.296	22.252	21.5634	22.4804	21.0481	21.6776	22.6114	22.2066	21.5215	22.8802	21.5361	21.1893	22.6701	0.699632	3.02024	P47914
24.8558	24.8742	24.933	22.0701	21.2699	21.257	22.2906	22.4102	22.5163	22.3786	21.7142	23.2384	22.0169	22.07	21.4263	22.2977	22.55	21.3151	11.0252	2.8329	P48047
21.5801	21.5836	22.3702	24.3001	24.3882	24.4551	22.328	22.4169	21.3	22.5229	22.0151	22.6931	21.916	21.5122	21.6801	22.0205	21.9434	22.3181	0.946923	-0.676031	P48059
25.4919	25.5665	25.47	22.6248	21.9745	21.3626	21.0831	22.0898	21.6296	22.3924	24.1363	24.2903	25.4204	25.2311	25.278	25.4784	25.3888	25.3225	3.1553	1.92927	P48147
23.5442	23.5209	21.6258	24.9843	24.8162	25.1366	21.3752	22.2822	22.6867	22.7885	22.1544	22.502	24.4803	24.6855	24.4375	24.4048	24.5785	24.4156	0.480088	-0.818278	P48426
24.3764	24.2889	24.4253	25.2773	25.751	26.0946	22.3084	22.5509	21.0914	22.7743	21.363	21.5501	21.3567	22.0675	20.4836	23.175	21.5094	21.4492	2.79766	1.77673	P48444
20.7303	22.9417	23.5731	21.7252	22.372	21.0454	21.9534	22.2587	22.2777	22.5621	21.9644	21.0009	22.5195	21.0975	22.2948	22.0066	21.1979	21.237	0.242989	0.580826	P48449
21.0278	21.7493	21.4681	20.9304	23.2897	21.9111	21.9477	22.3303	21.8193	22.1272	21.8791	22.2167	23.1499	22.1469	23.9474	24.3435	21.3554	24.1963	2.02788	-1.091	P48507
22.9834	21.7086	24.5236	22.451	22.854	22.0418	21.3108	21.7654	21.6854	22.2477	21.9875	21.7979	21.546	22.3233	22.576	22.0179	21.7231	22.2234	0.48043	1.03512	P48556
26.5031	25.0493	27.6201	21.9703	21.2732	22.0976	21.1849	21.4122	21.6659	20.997	22.0256	21.5222	21.8209	22.4805	22.0832	22.1768	22.8953	22.3536	1.63931	4.52689	P48643
25.6434	25.0447	25.4087	22.0987	21.8047	21.4193	22.8184	21.7023	22.2992	20.6656	21.8601	25.0474	25.0223	24.9115	25.5159	25.8249	25.0475	20.8322	3.33062	2.24093	P48651
23.4255	24.0722	23.7111	22.4218	21.2641	22.1834	22.1589	20.774	21.4011	22.5571	21.3155	22.5284	20.9593	23.5839	22.0966	22.5574	21.939	22.8464	3.51875	1.69714	P48729
26.8897	27.0856	27.1182	26.4158	25.5545	26.3185	21.2726	21.9385	22.0032	22.6729	22.1625	23.8633	24.902	24.5043	24.1185	24.2788	24.5096	24.7964	5.52324	3.07709	P48735
25.7905	25.6876	25.9184	21.1684	22.0334	21.7655	28.7342	28.6556	27.8733	27.7539	27.1916	27.1437	27.0982	27.1598	25.7548	25.667	26.5733	25.9734	0.146315	-0.237612	P48960
24.7913	24.4369	24.3054	21.5412	21.9768	21.8804	22.3707	22.5569	21.1198	22.4049	21.5062	22.0776	23.4949	22.873	22.0898	21.5005	21.1594	21.8881	5.70711	2.48185	P49005
21.6026	21.7597	21.9711	20.7827	21.3541	22.4731	21.6273	21.495	22.0317	22.2557	23.8393	23.455	24.2282	24.4299	20.1963	23.7013	23.8062	23.738	1.47821	-0.849766	P49023
20.9393	21.9067	21.3327	21.9286	22.0877	22.0049	22.2126	21.9232	21.3093	21.6516	21.9488	21.8726	22.5342	22.344	21.7711	21.462	21.1588	21.6861	NaN	0	P49137
24.7021	24.8304	24.7018	21.8186	22.2064	22.0074	21.1621	21.697	21.2779	22.0801	21.3769	21.7665	22.7555	21.4897	22.0364	21.6513	22.6258	21.175	12.6603	2.93633	P49189
27.6307	27.6832	27.3427	21.6135	21.3812	22.3909	22.6094	22.9286	21.2262	22.0814	21.3863	22.1868	22.7468	21.7727	22.4184	21.7192	22.4021	21.4921	11.1225	5.52849	P49207
26.5585	26.3949	26.6747	25.0167	24.9604	24.4276	25.9248	25.898	25.9706	26.3207	25.7516	25.6745	26.1238	25.8488	26.1308	26.4178	25.9351	25.8924	3.60554	0.789766	P49257
27.524	27.4825	27.3542	22.5382	22.3168	22.0614	22.1858	21.5886	22.3205	23.1497	22.1909	22.3151	21.9366	21.9475	22.3063	21.4286	21.5338	22.0496	17.0416	5.32898	P49321
27.5422	27.6241	27.6707	21.6736	21.8872	17.2933	21.9635	21.8764	21.9048	21.2616	22.4329	18.7747	22.6167	20.9556	21.2618	20.2019	18.7701	18.9221	9.87688	6.82594	P49327
22.4414	23.4366	23.3768	21.1399	21.786	21.4747	22.2399	22.537	22.2226	21.1026	22.0619	21.9821	22.0637	22.0744	22.1959	22.5234	22.0094	21.7835	1.23718	1.13845	P49354
27.079	27.0533	26.7321	23.1142	23.6633	22.8064	22.1256	22.0619	21.1915	21.9688	22.0645	21.3419	21.2462	21.692	22.5181	21.637	21.77	21.6413	11.3754	4.89861	P49368
23.0276	23.2866	22.0544	22.3818	22.7562	22.2161	22.4082	21.6088	21.859	22.6769	21.6896	23.1989	21.7488	21.8263	21.1372	22.2964	23.2606	20.1511	0.728333	0.708478	P49407
28.479	28.3386	28.3497	21.9218	21.4908	21.3828	21.9142	20.7461	20.9241	22.072	21.9573	22.0448	21.501	21.2398	22.9575	22.4657	20.1477	20.0701	14.6276	6.86673	P49411
22.463	22.875	22.9742	22.2276	22.2322	21.4056	22.1056	21.7424	21.7254	22.4431	21.9381	22.8952	22.2965	22.035	22.4066	21.757	22.3403	22.2039	NaN	0	P49585;Q9Y5K3
24.8486	27.3052	24.5372	21.993	22.0453	20.9798	22.2549	21.8694	21.3725	22.9101	21.1034	22.2885	22.6846	22.7922	23.0703	21.9503	21.9517	22.4603	1.2643	3.44858	P49588
24.356	24.7146	24.4072	22.112	22.3922	21.4188	23.0277	22.2249	21.8638	21.4924	20.9305	22.2471	21.7585	22.3332	22.3883	21.4468	22.6321	23.0209	7.21194	2.40666	P49591
26.6132	26.4699	26.6375	22.4068	21.6298	21.6348	21.2871	21.2817	22.0824	22.3794	21.0313	21.1265	23.0995	21.5224	22.3501	21.8113	21.918	21.8956	14.872	4.74309	P49736
24.3088	24.833	24.3535	25.5072	24.9435	25.1176	21.8007	22.5649	20.6738	22.685	20.8553	22.4486	21.6682	21.694	22.6885	21.4723	21.5501	22.8465	3.47883	1.93068	P49748
23.7544	23.425	23.3264	22.2079	22.1079	22.9125	22.9379	23.2148	23.0534	21.5947	22.9623	22.0006	21.8531	22.6795	21.7796	20.6583	21.4667	21.5201	3.97758	1.30529	P49755
24.5581	21.1788	26.4979	21.2946	21.8359	22.4114	27.7689	27.1441	27.671	27.075	25.8352	26.0755	25.6663	21.7505	20.2791	21.6619	25.0194	26.7594	0.0966667	-0.471622	P49756
26.0916	25.1399	26.1792	21.903	22.1747	22.5003	22.3055	22.4177	21.1455	22.8164	21.8621	23.3847	24.0302	23.0765	22.6313	22.1637	21.9783	24.365	2.89575	3.21995	P49792;Q99666;O14715;P0DJD0;P0DJD1
23.7307	23.4706	23.2691	21.2773	22.2464	22.5765	22.5432	21.2318	23.0211	22.4598	21.77	21.7422	21.5922	21.7332	22.4499	22.4218	22.5865	22.1282	3.81713	1.37145	P49821
24.6181	23.9232	22.8671	22.0236	21.4253	22.5063	21.5909	22.0501	21.5441	21.9784	21.0621	21.8289	22.0901	22.3792	22.6463	22.3578	22.2857	22.0984	1.19188	1.81169	P49840
23.27	23.0722	23.3192	22.9492	23.0786	22.6366	21.8895	22.8626	22.3485	21.7708	21.2034	21.7071	22.9912	22.3911	21.9203	22.5169	22.3812	21.5943	4.32767	0.937712	P49902
22.8938	21.7233	21.1869	23.173	21.0412	21.8325	21.9823	21.2899	20.174	21.3942	21.1428	21.9985	21.7442	22.5374	22.658	21.8575	21.7849	21.8291	NaN	0	P49913
25.6788	25.2906	25.4198	21.4487	21.9412	21.3857	22.2734	21.6578	21.7028	22.913	22.7508	21.9383	23.0305	22.5765	21.4886	21.8322	20.6136	22.0651	9.10241	3.4885	P49915
24.5977	24.4199	24.4239	21.7963	21.9448	21.9889	21.6058	21.7214	22.1299	21.7433	21.6939	22.3375	21.5532	22.0203	21.3025	21.1842	22.2151	22.1303	11.0109	2.65598	P49916
23.2421	23.74	23.6685	22.2513	21.8722	21.5863	21.4356	22.0329	22.4131	21.7688	22.2043	21.4821	21.6117	21.6012	22.5951	23.1098	21.7222	22.4181	3.27669	1.5432	P49959
22.2708	22.5284	21.5022	21.1453	22.0132	21.782	21.9448	22.1621	22.9158	21.8906	23.9914	21.6941	24.2684	21.6895	24.8367	24.4568	24.2014	21.9458	0.700885	-0.628713	P49961
24.3975	24.3866	24.4054	21.3481	22.6421	22.5702	22.4789	21.9008	22.228	21.0123	21.9118	22.1351	21.2185	21.0896	21.7673	21.2763	22.39	22.9458	9.43218	2.46886	P50213
21.8346	22.1031	21.5992	21.9057	21.3071	22.3436	21.1551	22.4161	22.9669	22.1791	21.6111	22.6957	22.1757	22.6713	20.8649	21.7628	21.1981	22.23	NaN	0	P50281
21.1472	21.5369	22.0831	27.5376	27.4832	27.5802	21.4993	21.9668	22.1143	24.0358	21.5314	21.7303	21.4356	21.2858	22.0664	21.6572	21.7232	21.6653	1.28364	-1.43176	P50395
24.274	24.2968	22.4828	21.0534	21.903	22.0895	22.4393	21.5527	20.1978	20.271	21.4916	24.0212	23.8096	23.9062	25.1959	25.0024	21.7949	24.2119	0.682952	1.08853	P50402
25.5215	24.5895	25.2791	23.4889	23.9546	23.5812	22.5301	21.4291	22.0928	22.4704	23.2914	23.0761	23.2098	21.807	22.9761	22.9982	22.7969	21.4715	2.794	2.3851	P50416
23.523	23.5607	23.5008	23.0124	21.8928	22.1176	22.3303	21.4654	21.7394	21.6812	21.8375	21.7676	21.4	22.7039	21.3668	21.3435	21.8452	21.3508	8.56041	1.67121	P50454
24.8683	24.7213	24.7119	21.8205	22.2965	21.4003	22.3418	22.3438	22.8521	22.4709	21.6717	22.4318	21.8144	22.1726	22.6918	22.3075	21.7788	21.9546	12.4763	2.61056	P50502;Q8IZP2;Q8NFI4
24.6228	24.9474	22.7588	27.764	27.4481	27.5321	22.3134	21.4085	21.4769	22.1896	25.6363	25.4611	25.9449	26.012	26.0768	26.3306	25.1528	25.9366	0.514891	-1.00262	P50552
25.7314	25.6298	25.9537	25.2156	24.504	25.1367	21.4434	22.7458	21.7371	21.7234	22.2008	22.5818	22.645	22.345	21.6968	21.4103	21.3822	22.0776	6.88911	3.18191	P50570;Q9UQ16;Q05193
21.7091	22.3015	22.8011	21.1972	22.0572	21.6156	21.9758	22.5916	22.7949	21.6982	22.1516	21.9919	21.7163	21.446	22.9506	22.0074	21.4792	21.7435	NaN	0	P50748
24.3144	24.2393	24.1208	21.7202	22.0278	21.9869	22.1305	22.1368	22.6361	21.999	22.3856	20.8229	22.3631	21.719	21.2271	22.4389	21.6353	21.4754	10.7172	2.3112	P50749;Q9H2L5
24.1138	24.1586	24.3475	22.4769	22.2082	21.3431	21.5459	21.8369	22.9369	21.7807	21.9968	21.827	22.3714	22.0736	22.3364	22.2662	21.9458	21.9162	8.87194	2.14916	P50750
22.7071	21.4639	22.2912	22.5157	21.2715	21.5879	21.7971	22.9089	21.8068	22.3007	22.2103	21.7328	21.7977	21.6052	22.2093	21.4549	22.5564	21.3797	NaN	0	P50851
28.9246	29.0732	28.9778	22.18	21.5509	21.0753	22.5806	22.5885	21.7988	22.339	21.2738	22.6688	26.0196	21.8483	22.3444	22.2373	20.9353	21.8189	11.804	6.77457	P50914
27.8641	25.8058	26.4533	21.8882	22.1099	22.3348	22.6171	21.7236	22.0384	22.1387	21.7618	22.2798	22.3652	20.8799	21.2934	21.1377	21.0921	22.4376	1.92156	4.83452	P50990
27.0358	27.1459	26.1391	25.4746	25.1249	24.9591	21.0311	21.8768	21.7153	21.7839	23.0763	24.0537	24.0936	24.3054	24.2576	24.3603	24.327	24.2952	3.81972	3.1246	P50991
25.1204	24.5072	25.1777	26.6047	27.5482	27.3498	21.5012	22.34	21.8502	22.2814	25.7858	25.6805	26.437	26.4736	25.9591	25.6532	26.4465	26.0532	0.183195	-0.262506	P50995;P27216
25.5358	25.4638	25.7448	21.7193	21.8851	21.3723	22.1694	21.9803	22.0914	22.2893	21.7338	21.824	21.9866	20.8309	21.2635	21.8548	22.2308	21.5096	9.74888	3.79873	P51114;Q06787
24.1199	24.1327	23.795	21.5947	22.6927	23.0212	22.0371	22.1424	20.9859	21.4657	22.4271	22.4214	21.4375	20.3219	21.8419	22.6806	21.7492	22.6179	6.6585	2.05342	P51116
26.505	26.3911	26.6209	27.5405	27.5112	26.6536	22.0702	26.4104	25.7658	22.5077	27.8292	27.6342	26.9579	26.8642	25.9488	25.3059	26.5885	26.2185	0.393462	0.385205	P51148;P20339
25.5733	25.4569	25.5325	27.644	27.0995	27.4539	22.0673	21.8848	22.7708	21.5548	25.0696	25.0697	24.5849	24.6594	24.4604	24.3444	24.6247	24.5471	1.21125	0.99855	P51149
23.5018	23.105	23.2679	22.0855	21.876	21.3212	22.0145	21.3326	22.9783	23.172	23.116	23.1018	20.8417	22.8663	22.8674	21.2485	22.4774	22.0466	3.38552	1.06849	P51151;Q9NP90
24.9563	25.7355	25.7095	26.3746	26.4779	26.5743	26.4741	25.6001	21.4636	21.5643	27.0568	27.0194	26.8565	26.8037	26.5054	26.5953	26.4453	26.6171	0.361919	-0.428113	P51159
24.4463	24.3253	24.6066	21.9075	21.0649	22.99	22.1455	22.0832	22.0582	21.5836	21.3714	22.6034	21.5563	21.4293	21.7324	21.5005	21.9046	21.6542	9.54187	2.62038	P51452
22.7556	21.5772	22.3457	22.5347	22.3039	22.7169	20.7336	21.7098	22.1526	21.354	20.7459	21.8288	22.7369	22.3895	22.102	22.3263	23.1915	19.9277	0.303794	0.309223	P51531
25.699	25.5309	25.8048	21.7151	22.3123	22.5714	22.3227	22.1497	21.4272	21.3418	22.3896	21.6254	21.9669	22.5978	21.1556	22.6762	21.9031	21.6713	11.5451	3.68984	P51532
24.4215	24.069	24.3693	22.1615	21.7039	21.7577	21.5354	21.6797	22.8476	21.622	22.1067	21.6138	22.0234	21.2766	22.351	22.5231	21.9467	21.1466	6.31489	2.40023	P51553
25.7366	25.3848	25.7012	22.212	22.0248	21.5624	21.5216	21.7796	21.9803	22.7443	22.2708	22.3048	22.2448	22.1217	22.3563	21.4094	21.7694	21.4639	6.45837	3.62313	P51570
23.3174	23.4456	23.5467	21.1632	22.1822	21.9576	21.5168	21.312	22.2662	21.1039	21.3854	21.538	22.1758	21.929	22.7995	22.456	21.5953	21.0021	7.92611	1.67771	P51571
21.8836	22.7399	21.459	24.6496	24.2434	24.2413	22.416	23.1937	22.2909	21.4363	22.0186	20.6773	22.0045	21.6849	21.8425	22.0583	22.1544	21.2487	0.335086	-0.383192	P51572
21.5432	22.4317	22.2081	21.6942	22.7194	20.8362	21.7166	21.243	21.7843	22.2038	24.7717	24.7624	25.2503	21.6796	26.0069	25.7262	25.5292	25.3189	1.521	-1.35516	P51575
24.447	24.1234	23.7776	24.622	24.9864	24.6552	21.6611	21.5319	22.8288	21.261	23.9469	24.63	24.4007	24.2376	21.7032	24.3525	24.07	23.888	0.820188	0.597653	P51610
21.8509	21.4844	21.0219	21.9458	21.1393	22.3183	22.236	22.5739	22.0197	21.8728	22.458	22.0229	21.5849	22.0994	22.7975	21.4586	22.4764	23.1571	NaN	0	P51648
26.8405	26.4673	26.7345	23.3878	24.5713	22.584	22.2478	21.4128	22.4642	22.6475	21.2649	24.5037	23.0654	21.6759	24.1294	24.9673	25.0411	24.924	7.14557	3.42165	P51659
24.2983	21.9984	24.8722	22.4531	22.5484	22.6078	21.7608	21.9015	22.0565	20.7666	21.8603	21.4746	22.2201	21.1382	22.5419	21.8287	21.7036	22.2877	0.751776	1.77963	P51665
25.8658	26.383	25.3584	23.5248	23.8656	22.8596	21.8023	21.6669	21.1752	21.2542	22.4859	22.4324	22.785	22.2602	23.0653	23.4753	23.0505	22.155	3.30817	3.34518	P51692;P42229
21.7125	23.2864	21.5333	21.1694	21.5944	21.5394	22.2312	22.6795	21.1345	22.7855	21.5299	21.499	21.5705	21.2163	21.4986	21.9758	21.4356	22.5501	NaN	0	P51784
24.008	23.5008	22.2759	21.2876	22.0257	21.6268	21.0814	22.2264	21.6206	22.6243	23.3665	21.6229	23.7985	23.7574	23.4183	23.6368	23.5082	23.5268	0.473186	0.653028	P51812;Q9UK32
21.6753	22.0214	21.7913	25.4934	25.5366	25.6634	22.7758	20.8241	21.834	21.346	21.7606	20.7691	21.8978	21.533	21.6992	21.4205	22.239	21.3552	0.660896	-0.580518	P51858
27.9785	27.9995	28.4043	24.8366	24.393	24.5435	21.8007	21.4392	21.2555	21.4447	25.8496	25.3794	22.8552	24.6756	22.4393	23.8488	25.5676	22.7087	7.76046	4.59164	P51991
25.4143	25.3098	25.5579	27.7573	28.125	28.4141	25.0043	21.0022	21.1939	25.3834	23.2154	24.847	25.4291	25.3171	25.9077	26.2253	25.45	25.3021	0.130326	0.189066	P52209
29.246	29.1393	29.2585	25.5446	25.9146	26.0862	25.9279	24.6533	24.6274	24.7415	25.2636	25.9233	25.9721	25.5806	24.3547	25.1389	25.2609	25.229	13.3852	3.86667	P52272
22.8433	19.5003	23.7468	21.8219	21.6117	22.5135	23.2327	21.5498	23.3052	22.2039	21.5997	21.7536	21.1737	22.0762	22.1573	21.7992	21.6795	21.1444	NaN	0	P52292
22.6694	22.1422	22.3443	21.6457	22.5201	21.6085	22.4088	21.2709	22.0673	21.8353	21.4673	21.4948	22.207	22.2443	22.6157	21.3206	21.3644	21.4043	NaN	0	P52294
24.3529	24.4783	24.1542	21.9114	22.4782	21.2607	20.9813	21.8423	22.3425	22.0955	22.2965	22.3855	22.4307	21.4867	22.3649	21.4753	21.8917	21.9923	7.61604	2.37945	P52306
24.2681	26.2432	26.0857	21.7077	21.8618	21.8662	22.135	21.3185	21.6878	22.8484	21.6696	21.8689	21.6789	21.2337	22.2507	22.1831	20.8456	22.8243	1.61825	3.66698	P52434
26.5849	26.2865	26.4486	26.9367	27.3683	27.3467	22.3371	22.3993	21.9035	22.899	21.8218	21.9627	21.8255	21.8488	22.3163	22.0938	21.2445	21.5333	4.50083	3.38417	P52565
26.5476	26.2482	26.7844	28.3184	27.3814	27.9319	21.4947	22.5701	21.8318	22.1989	22.2746	21.6111	21.5182	21.9084	22.7455	22.131	22.6796	22.3629	3.87945	3.26286	P52566
29.5318	28.8278	28.8303	26.4796	25.2934	24.9764	21.434	21.9771	21.6154	22.0078	23.7576	23.7763	24.3346	26.3332	21.0702	22.3615	21.569	24.0053	7.80121	5.66388	P52597
21.7685	20.8457	22.081	22.8575	22.162	22.4093	21.8108	21.8948	20.8104	22.1001	22.003	21.7375	21.2935	22.3908	23.9147	21.3639	22.0847	20.9562	NaN	0	P52630
24.2524	24.1286	24.2671	22.3202	22.2342	20.49	21.7277	21.842	21.498	21.2459	21.7599	22.3113	22.2248	22.6458	21.8231	21.0305	21.8512	22.1247	10.3737	2.40741	P52701
24.0836	24.0085	23.8895	22.1827	22.3866	22.6175	22.6689	20.5279	22.0551	22.6649	22.5932	20.8987	21.0756	22.0229	22.889	21.2971	23.0435	22.3565	6.95467	1.90851	P52789
22.4288	22.6747	22.3791	26.767	27.7936	26.8272	22.8754	22.1578	22.9906	22.0994	24.2455	24.613	25.2306	25.3793	25.2964	25.216	25.1671	25.2282	3.94529	-2.29827	P52790;Q2TB90
23.3729	24.3449	24.8914	26.2349	26.0429	25.8866	20.5113	22.732	21.9353	21.5576	26.2479	26.0023	26.4986	26.429	25.1752	25.6218	26.3127	26.64	0.481153	-0.718813	P52907
23.5309	23.5342	23.3602	23.0041	20.9431	20.0348	21.9469	21.3906	22.179	22.5755	21.9625	22.7046	22.4254	21.3714	22.3988	21.3866	21.9564	22.695	5.672	1.54347	P52948
23.7899	23.8348	23.6189	21.3768	22.4097	21.3005	20.8392	22.5617	21.792	22.0695	22.1055	22.1297	23.1346	21.2563	21.5041	20.6222	21.5158	21.3652	8.06251	2.0157	P53007
27.5808	27.7343	27.6499	24.7917	23.9294	24.6443	22.5605	22.899	22.1586	21.4446	26.2676	26.1205	27.0877	27.0158	27.1726	27.2857	26.6944	26.8109	3.51063	2.52945	P53396
25.1737	25.2967	25.299	21.9923	22.3199	21.68	21.5686	22.3927	22.1587	21.4982	21.1867	22.3902	22.5818	22.9451	22.3109	22.1496	21.9381	22.4276	13.461	3.15375	P53582
25.3117	24.8794	25.1492	22.739	21.2091	22.2221	22.377	21.441	21.7929	20.9064	23.6346	20.7192	21.2698	20.976	22.3344	22.6135	22.9757	20.9128	8.36061	3.23852	P53597
26.1702	26.5992	26.367	25.0937	24.5787	24.8095	22.2796	21.939	22.3695	22.4993	22.0849	23.7418	24.5493	24.0904	24.7899	24.3767	24.1598	24.1301	6.55496	2.6793	P53618
26.8107	27.2732	26.9184	22.717	23.1836	22.8026	22.2139	21.5995	22.506	21.3319	22.1664	21.9504	22.2927	21.1965	21.4822	22.4493	20.86	21.7593	8.74317	4.96668	P53621
24.2512	24.3174	21.968	26.932	26.9529	27.261	23.262	21.6772	21.9584	22.6442	22.5299	22.0885	20.7092	21.2703	22.7788	21.3242	21.0876	22.0458	0.223284	0.54406	P53634
24.9986	25.4521	25.3209	22.9661	22.722	21.5814	21.9357	22.2447	23.2955	20.7313	21.8153	23.729	21.502	22.4404	22.7509	22.1894	21.5817	21.2185	7.73963	3.07697	P53680
27.8809	27.402	27.4228	21.0866	22.3678	21.5285	22.091	22.5379	21.2437	22.3927	21.7141	21.4318	21.4528	22.3383	22.2297	21.8734	22.1433	21.7349	5.80952	5.69082	P53985
22.1367	22.0874	21.9721	20.8609	21.2519	20.7595	22.2108	23.0374	21.9238	21.8649	22.4672	22.523	22.061	21.9088	21.1217	22.2988	22.0196	21.9825	NaN	0	P53990
24.1139	23.9049	24.007	22.2899	22.4559	22.4299	21.7742	22.4257	21.6713	21.7564	22.4273	21.4239	23.7263	22.1982	22.3387	23.5623	23.6661	22.2306	6.3682	1.58348	P53992
21.6615	23.203	22.0673	25.6296	25.5373	25.6134	21.4209	21.3779	21.5601	22.7144	21.6781	21.6103	22.013	22.2764	21.9862	22.1595	21.2414	22.2877	0.187833	-0.296494	P53999
26.1862	25.9591	26.1843	22.2338	21.8048	21.4903	21.6277	21.6119	21.516	21.5433	20.8204	22.6906	21.8784	22.2258	22.3513	22.2408	22.1262	22.8405	12.9804	4.17643	P54105
25.6833	21.374	25.7508	22.1633	21.7621	22.4717	22.1259	22.1597	21.7117	22.0284	21.4525	21.9098	22.3363	22.5486	21.5202	22.4407	22.2576	22.1202	0.57282	2.20211	P54132
25.7157	25.5968	25.6775	21.8961	22.797	21.8672	21.6671	22.8071	22.4035	22.1103	22.0001	21.5758	21.2996	21.6463	21.174	21.9902	21.9072	22.2875	14.3171	3.7014	P54136
26.7798	26.8092	26.529	24.1521	21.1797	21.9378	22.3247	21.6462	22.9456	21.9077	21.3474	22.2927	22.1513	21.7544	22.1767	21.9137	22.5775	22.9084	12.2544	4.49161	P54577
23.1657	23.1191	23.1711	23.0226	21.9605	21.9597	22.6462	22.365	22.7278	22.1135	21.7398	22.222	22.8065	21.7852	22.2093	22.3567	22.2812	21.3324	5.86015	0.916731	P54619;Q9UGJ0
21.4442	23.3703	23.3569	22.374	21.9274	21.4076	21.7323	22.3493	22.0639	21.7535	21.5551	21.5466	21.7733	21.6863	23.6942	22.2468	22.0053	21.8224	0.428052	0.727929	P54709
23.7158	22.9883	23.6589	25.2556	25.4407	25.3248	26.2603	26.1756	25.5246	25.2285	25.6212	25.8447	25.1539	25.1331	25.0449	24.8994	24.9174	24.7966	2.31502	-1.92039	P54819
24.7513	24.6375	24.7548	22.963	21.9758	21.1318	20.6301	21.6095	22.2407	20.8041	20.6173	21.3661	21.6911	21.5433	21.7345	21.2692	22.0802	21.85	11.2089	3.14738	P54886
23.8936	21.8609	23.6114	23.7165	23.6988	23.7338	22.0873	22.2496	22.3575	22.8102	21.8302	22.3539	22.5183	22.5551	22.2987	22.7509	21.6711	21.5465	0.334093	0.576742	P54920;Q9H115
20.9715	21.9614	21.7948	21.6157	21.371	22.4731	22.1354	22.2971	21.9906	21.5261	21.6166	21.4685	22.5424	22.6326	21.929	22.733	22.3283	20.344	NaN	0	P55036
23.7019	23.8412	23.8924	21.3185	22.1484	21.7986	22.6696	21.6008	21.5847	22.1781	22.0764	21.8985	21.4389	21.4962	21.1228	23.3439	20.7985	21.1089	8.38226	2.03965	P55039
26.1042	25.9885	25.7987	22.0501	22.002	22.684	21.3532	22.4112	22.1113	20.6581	22.8522	20.9443	21.5294	22.0066	21.9228	21.9678	21.1389	21.3581	11.9528	4.16448	P55060
24.7328	25.5388	24.934	26.5207	26.7914	26.7108	24.396	22.7959	23.868	24.9104	26.5077	26.6039	26.4835	26.5983	27.1727	27.3415	26.5739	26.7378	1.31472	-0.932285	P55072
26.0262	25.8275	25.7399	22.3736	21.1088	23.0112	21.2778	21.746	22.1597	21.9416	22.0426	22.0447	21.7935	22.0884	22.0255	22.0249	21.8133	21.3094	11.0095	3.94714	P55084
25.5068	25.915	25.717	23.6891	23.2947	23.2842	22.1442	21.843	23.1211	22.2841	21.8063	22.0497	23.2253	22.344	23.2953	23.9646	23.6305	22.6569	8.07884	2.87073	P55160
25.0327	24.6	24.5553	24.6339	24.9369	24.6974	22.5875	21.907	22.3245	22.2765	22.3391	20.8007	21.8406	21.5648	23.4486	20.7583	21.029	21.3866	4.6098	2.29394	P55209;Q99733
25.0395	25.2873	25.0866	21.7319	23.3221	21.3603	21.7505	22.0645	22.8998	21.622	21.2186	22.1698	22.5234	22.584	21.8573	21.6353	21.3443	21.8474	11.0592	3.14239	P55263
25.5956	25.1493	24.9024	21.3509	22.5827	22.0777	22.6457	22.8747	22.5158	21.528	24.1122	24.8747	25.3984	25.5259	25.066	25.0771	25.0315	24.9355	2.42364	1.50932	P55265
21.8471	20.478	23.2776	21.9683	22.3309	21.5607	22.3296	21.9014	21.8315	22.5845	22.055	21.6715	22.8149	23.2731	20.9577	22.288	20.7274	21.9021	NaN	0	P55268
27.3633	27.0401	27.0034	21.8603	22.7482	22.0594	21.6902	21.8893	21.9084	22.0836	20.1319	20.4517	22.6102	20.7264	21.5025	21.1432	22.0023	22.9421	12.0403	5.41893	P55884
22.0734	21.9755	21.584	21.5446	21.5737	22.4853	21.4353	23.2929	22.164	20.3639	22.8085	21.9374	22.3661	22.5017	22.1376	21.638	21.8612	21.4766	0.158386	-0.0948266	P55957
26.2115	26.164	26.1637	22.1871	22.8013	23.1673	21.9624	21.786	22.4213	22.3521	22.3982	21.295	21.3631	22.715	22.4285	22.4146	21.4222	22.5026	13.1569	3.9653	P56192
21.2357	21.2628	21.9104	21.0097	21.8254	22.0283	22.4162	22.4724	21.0978	22.5748	25.5141	25.4651	21.2627	22.4773	20.4854	24.8076	23.2963	21.5218	1.45623	-1.08068	P56202
25.6052	25.2013	25.7378	22.1478	21.7885	22.3365	22.9632	22.0255	22.5825	21.7396	22.1683	21.686	22.0451	20.9944	21.6232	22.0659	22.0764	22.0861	4.53202	3.4928	P56537
23.6249	23.3054	23.141	21.8354	21.3694	21.3895	22.3945	23.369	21.847	22.4244	22.3149	21.3779	22.1015	21.8053	23.1527	21.4828	21.4489	21.3708	3.82565	1.37815	P56937
24.21	23.5146	23.7413	22.235	22.5272	21.6586	21.681	22.1369	21.6146	22.091	21.5613	21.1645	22.5481	22.1786	21.2863	21.6626	21.9944	22.4593	2.59777	1.902	P57081
25.7499	26.1614	25.8277	22.1492	21.2067	21.1946	22.4019	21.5205	22.174	22.1092	24.7108	24.5559	24.1893	24.3288	21.5084	24.2665	24.4478	24.4122	5.92605	2.90129	P57088
24.805	24.8865	24.975	21.4594	21.168	22.4961	22.0791	22.5872	21.8855	20.4232	21.8457	22.2458	21.2093	22.1754	21.5713	22.67	22.1247	22.7992	10.7507	2.97281	P57678
26.2046	25.6761	25.5427	22.0542	22.4873	22.5999	22.1615	22.5757	21.7773	22.8576	20.8104	22.8969	22.4508	21.4487	20.9173	22.2527	22.5046	21.3343	4.84564	3.7325	P57737
23.8065	23.9249	23.8006	21.2981	21.5348	21.8709	21.0869	22.0954	22.1035	22.1452	23.2905	22.2712	21.9536	21.9684	21.764	21.3499	22.359	21.2667	9.1245	1.95343	P57740
22.2218	22.5571	21.8648	21.855	21.3303	21.8121	21.895	22.0131	22.569	21.9786	23.3026	23.2628	23.763	24.1088	21.4371	23.2414	24.1008	22.3295	0.596967	-0.38537	P57764
22.4785	22.0773	22.2182	21.8579	21.5557	22.2784	21.348	22.1932	23.3149	22.0127	23.6162	22.0012	21.694	21.921	24.7138	20.6033	20.6197	21.7197	0.220715	0.161331	P58546
21.6707	22.3417	21.5216	21.2448	20.5201	21.1074	20.5922	22.7189	23.43	22.0885	21.2697	24.4431	24.1784	21.6642	20.9941	22.4553	22.0411	22.3683	0.235405	-0.229745	P59768
26.5968	25.7677	26.2646	27.9896	28.4478	28.1487	21.4036	22.871	21.5272	24.7263	25.3832	25.6758	26.3573	26.0112	24.5684	24.4957	24.9954	25.6548	0.924476	0.992641	P59998
20.7262	21.8505	21.7338	21.8824	21.7948	22.8454	21.6605	21.0273	21.1737	22.1519	21.5329	22.0641	21.9951	21.3141	21.3328	22.2197	20.9593	22.3964	NaN	0	P60174
25.14	24.948	25.1021	21.8532	22.8012	23.982	22.1356	22.472	22.1892	22.1156	22.4632	21.1743	21.3636	21.9666	23.2685	21.8131	21.4569	20.661	9.14677	2.94897	P60228
25.2938	24.9158	25.4937	22.059	22.6148	21.9044	21.4948	22.7667	22.128	21.8802	22.3439	24.5735	21.408	24.9934	20.8598	22.958	24.371	21.5641	5.6915	2.70644	P60468
25.2783	24.8245	25.6069	29.4052	29.1467	29.2024	28.6624	28.8172	27.9729	27.8658	30.9649	30.9777	32.3202	32.2913	31.5173	31.6468	32.0035	31.979	7.54535	-5.08166	P60660;P14649
32.7526	32.7712	32.9063	31.5384	31.6397	31.7287	30.4365	30.5961	30.1994	30.4764	32.998	32.8722	33.6929	33.5901	33.2272	32.9355	33.5051	33.6252	1.00769	0.605961	P60709;P63261;Q562R1;Q9BYX7
29.7694	29.6585	29.7942	22.4523	24.0965	23.007	21.3753	22.328	22.4172	22.2027	22.505	22.4539	23.5462	23.3411	21.9897	22.8821	23.2434	23.41	15.7331	6.9907	P60842
28.8335	28.9114	27.1559	27.4174	27.4323	25.1676	22.5413	22.0091	22.1799	21.2675	21.5507	26.984	21.9762	26.5745	21.9999	22.0335	24.9821	21.9094	3.16832	4.56521	P60866
25.8412	25.8668	26.0609	20.8864	22.5266	21.531	23.0724	21.3926	22.2606	22.3461	20.2216	21.56	21.4202	24.36	21.6846	22.0936	22.4886	24.7958	8.28245	3.74696	P60891;P21108
22.0058	22.3506	21.5674	24.6948	25.2598	24.6259	22.3126	23.5376	21.7068	21.9876	23.3875	23.3521	23.1928	23.34	22.5753	21.5342	21.9352	22.147	1.77526	-1.06467	P60900
21.6556	22.4801	19.9978	22.0052	22.4939	20.9404	21.588	21.8942	22.0281	22.3697	22.2281	21.7361	21.411	21.9055	20.7633	21.2589	22.8488	22.8219	NaN	0	P60903
21.6192	23.238	22.4438	25.0333	25.1487	25.1299	21.2137	22.5804	22.8967	22.2235	25.3901	25.3034	25.377	25.0145	25.4449	25.2304	24.7908	24.7218	1.63485	-1.93291	P60953
27.644	27.4641	27.8336	26.9435	22.7473	27.0737	21.7983	22.1772	22.4698	21.7501	26.8373	27.2842	27.2204	27.2311	26.9347	26.8938	21.5047	27.0445	2.82138	2.58654	P61006;Q96E17;P20337;P59190
25.3141	25.5316	25.4589	21.2678	21.7887	21.4358	21.588	22.5632	22.2687	21.6944	22.2269	21.8641	20.9836	21.4777	21.3564	21.5298	22.1278	21.1679	13.3391	3.74549	P61009
23.2246	21.44	23.6382	21.6612	22.2525	23.3488	21.8676	22.4292	22.3238	21.6598	22.5759	21.7465	22.283	21.9356	22.2744	21.1904	22.39	21.628	0.366468	0.663128	P61011
26.278	25.8154	26.4191	25.9903	26.1295	26.1144	22.3693	22.0025	22.4857	22.5969	21.5266	23.8569	24.5634	24.5538	23.0997	20.7518	22.6557	22.6852	4.53342	2.74537	P61019;Q8WUD1
21.0319	22.0067	22.7337	21.5385	21.5808	22.9528	21.0448	21.4719	22.3863	21.5979	22.8832	21.0688	21.1694	21.8532	21.4629	21.8185	22.356	21.1359	NaN	0	P61020
26.4353	26.5217	26.4647	25.863	21.3204	26.1757	21.6926	22.4017	22.7829	21.9537	26.0178	25.6585	25.8238	26.3968	25.7798	21.7761	21.3036	25.8656	3.21479	2.41975	P61026
21.3914	20.8957	20.8882	23.1356	22.3752	21.398	22.9662	21.6059	22.1402	21.7698	22.1655	21.4722	22.4455	21.9739	21.9798	22.5447	21.7454	21.2905	NaN	0	P61073
26.2512	26.0642	25.9582	22.7281	22.0848	22.1027	22.4371	21.4828	22.3304	22.0847	21.6259	21.3198	21.5203	21.1698	21.5616	21.8183	22.3776	21.753	11.02	4.19807	P61077;P62837
24.8719	24.4391	24.711	21.428	21.5542	21.335	21.2141	22.325	21.3901	22.3166	22.7623	20.9572	21.5669	21.3131	22.246	22.6358	23.939	21.5249	7.55737	2.77346	P61081
22.4515	21.8186	22.8794	21.7905	21.9825	22.4347	21.8689	21.8319	22.3306	22.168	21.6479	21.363	21.791	23.5549	22.368	22.3121	21.9754	22.4348	NaN	0	P61088;Q5JXB2
24.841	25.5138	24.7961	25.4293	26.0249	25.8224	22.3586	21.1732	21.6361	21.8613	26.6375	26.4333	26.2904	26.197	26.4632	26.385	25.9581	25.7444	0.0562611	0.089293	P61106
26.1905	26.3371	26.1224	26.1408	26.4316	26.7265	21.4672	22.3653	21.861	22.2813	26.4987	26.5283	27.2641	27.3953	26.3518	26.4733	26.9518	26.9155	0.710739	0.773157	P61158;Q9P1U1;Q9C0K3
25.2321	26.0244	25.9162	27.4239	27.4121	27.5767	21.9835	22.9332	21.2464	21.8603	25.9105	25.5483	26.8443	26.7103	25.414	26.4027	26.2151	26.2761	0.285328	0.407103	P61160
23.5584	23.0885	23.2272	21.907	21.6451	21.7338	22.3493	21.9838	21.5199	21.8166	21.3707	21.0765	21.1337	21.5482	22.5441	21.4026	22.0239	21.4197	3.4856	1.59303	P61201
26.6174	27.2459	27.4972	22.2215	21.5305	21.1988	22.1337	22.0486	23.0277	22.1026	26.2245	26.3287	26.8987	26.7577	27.0914	27.3174	27.0633	26.9793	2.62057	2.52517	P61204;P84077
25.9535	26.0207	26.1019	22.0305	22.8371	21.5108	22.9827	21.9104	21.4779	21.4859	21.9342	21.5888	21.766	22.5664	23.3651	22.1878	22.7603	22.1511	12.9818	3.85505	P61221
21.7157	22.129	21.8774	21.8248	21.2465	22.289	22.189	22.2571	22.1962	21.872	21.681	22.8382	21.2036	21.7722	24.3997	24.139	21.2939	21.4525	0.463228	-0.269625	P61224;A6NIZ1
29.689	28.2975	25.3279	23.231	22.0623	22.6873	22.2193	20.5642	21.0011	21.4036	22.8635	24.7109	23.9623	24.8957	23.2389	23.9405	23.6182	21.7402	1.27829	4.9622	P61247
27.6613	27.5301	27.724	22.6852	21.2021	22.0371	22.0527	21.7369	20.9437	22.3187	23.1267	22.5133	23.1538	21.6408	21.9578	22.413	23.3025	22.3502	14.4547	5.40951	P61254;Q9UNX3
23.3366	23.56	23.4387	22.191	20.8524	22.9414	22.1332	22.114	21.9764	22.6962	22.0262	22.28	21.2985	22.3344	22.5589	22.7665	22.5865	23.2462	5.47381	1.17832	P61289
30.2343	30.3592	30.269	23.8848	21.5687	20.884	21.6784	22.585	22.3925	21.9502	22.6195	22.3742	21.0522	20.9029	22.3701	21.5781	21.8913	22.5492	15.7354	8.26875	P61313
25.9136	26.0412	25.8237	21.4402	21.9214	22.354	21.2851	22.4384	21.6839	22.0096	21.8027	21.2811	21.9259	20.5377	23.5055	22.1004	21.1131	23.1393	11.7519	4.02361	P61353
21.5517	22.4773	20.9543	24.0041	23.6922	23.9065	21.4442	22.127	21.3753	21.2839	23.7807	24.0008	22.0251	21.6887	22.2049	21.98	23.026	22.1547	0.803102	-0.918508	P61421
21.5225	22.611	21.9999	22.125	21.8496	22.1164	22.4546	22.7254	22.0349	21.3725	25.5201	22.5229	25.5463	26.0033	22.6158	25.5213	22.3012	22.0385	1.17977	-1.07205	P61586;P08134
22.0806	22.1675	23.1282	21.0074	21.4554	21.6612	22.9021	22.2207	22.4424	21.3033	21.8847	22.0719	21.9537	22.0682	23.0245	21.8986	23.939	21.4311	NaN	0	P61604
26.373	26.4441	26.1122	24.6046	20.7759	21.3827	21.208	21.4842	22.0864	22.0531	21.8086	24.3479	24.2204	24.5377	21.8787	21.8514	22.0121	21.9852	8.09619	3.89395	P61619;Q9H9S3
22.1174	21.5668	20.8107	31.7107	31.4339	31.9278	27.9418	27.8761	22.4513	21.0584	29.3919	29.5094	28.9261	28.4032	27.4874	27.9904	29.3899	28.9678	6.0417	-6.79939	P61626
26.7993	21.3203	21.0678	27.2053	25.3828	26.0033	20.9059	21.9082	21.6258	21.5695	27.9084	21.1908	22.3911	27.3288	28.4455	27.0699	21.7906	27.9427	0.289988	-1.51541	P61769
21.5623	21.5436	22.204	21.5164	22.2805	21.9394	22.1901	22.7265	21.7087	21.5846	22.0341	21.7679	22.4292	21.981	21.6995	22.1948	22.3344	22.5454	NaN	0	P61803
23.7978	23.3907	23.5297	21.4423	21.1357	21.4843	21.8334	21.9136	21.5586	22.0136	22.1334	22.4	22.4977	21.8012	21.8157	21.468	22.2297	22.5802	4.41515	1.68559	P61923
27.9811	27.8265	28.1921	28.3184	28.5009	28.403	22.7297	21.3231	22.1255	21.419	25.9453	26.1592	25.7164	25.5376	25.1393	24.5683	25.7229	25.5821	3.4441	2.85383	P61978
26.7369	26.372	26.6244	22.3709	24.1861	23.8514	22.5268	21.6639	22.2243	22.1199	22.8462	22.3953	21.312	22.3993	22.5483	21.6876	21.9256	23.0197	10.6947	4.10594	P61981
26.5243	28.1142	28.0437	24.6475	20.9546	23.6087	22.4792	20.2492	22.4109	21.8647	22.8142	22.2754	22.186	21.3526	21.462	22.3633	24.5057	21.2444	2.86938	5.26615	P62081
26.2036	26.433	25.9861	25.5936	25.333	25.368	22.9492	21.4753	21.4103	22.668	22.5007	21.9041	25.6654	24.7505	22.3251	23.3041	25.8873	21.6175	4.56233	2.69077	P62136
25.2458	25.5921	25.4649	26.46	22.5528	26.0568	21.9816	21.7262	21.8494	21.9975	21.8066	22.2249	21.9043	21.4145	22.1239	21.6513	22.5457	21.6213	5.46605	2.90646	P62140
24.8783	24.7818	25.1964	22.0858	22.0015	22.3737	21.8648	22.3575	20.9001	21.779	21.9106	21.3794	22.2183	22.3917	21.6281	21.5315	21.5455	22.6531	6.02546	3.04412	P62191
25.4115	25.4958	26.3663	22.539	21.9874	22.7175	22.4969	20.7171	21.8229	22.4037	21.9366	22.7071	22.0838	22.6393	21.9309	22.0478	21.1346	21.6617	2.80639	3.70279	P62195;Q8NB90
29.9467	30.3791	29.8576	21.9613	22.5617	22.3448	22.2768	21.9282	21.7517	22.2643	23.2898	23.4331	23.4113	23.5737	21.2878	21.1255	22.7344	21.6731	10.2366	7.68663	P62241
29.3132	28.6087	29.2998	24.8554	24.2034	24.6286	22.572	22.468	22.0032	21.336	25.0261	25.0669	25.0659	25.2519	22.7196	23.1632	25.0097	25.3576	7.56289	5.15876	P62244
29.28	29.2458	28.7866	24.0632	24.2541	24.1148	22.6601	20.9956	21.9849	21.7227	24.5831	25.3584	25.2945	25.0676	25.0721	24.9121	24.7056	25.0675	8.99526	5.11373	P62249
26.8347	27.6113	26.9287	26.3329	26.6287	25.7285	21.7964	22.479	22.6427	22.4531	24.7941	25.1688	24.9386	25.5985	25.3331	26.2572	25.0765	24.8615	3.81321	2.45227	P62258
25.2505	29.3973	29.2774	23.0744	21.8461	21.2901	21.2759	21.857	21.4625	21.8546	22.1251	22.0097	21.6006	21.7909	25.3329	20.6454	21.8777	24.1301	1.35215	5.83022	P62263
30.9651	30.9455	31.0027	21.7132	21.6114	22.9328	22.6462	22.1206	21.6133	21.9755	22.1881	22.0814	21.5989	22.7303	22.042	21.1456	21.8737	21.5636	19.0292	8.98198	P62266
27.7024	26.5726	27.5189	23.8458	21.6693	22.2528	22.3241	21.012	22.7859	21.8661	21.3251	22.6946	21.6155	22.2245	22.0373	22.3621	22.51	21.4684	3.1351	5.13173	P62269
25.7962	26.1651	25.9971	21.9907	22.7272	23.0948	22.7085	21.4467	20.2985	22.8062	25.5728	22.3206	25.7072	25.8151	22.9689	22.3115	21.1984	21.0192	5.47084	3.18703	P62277
30.4196	30.3358	30.5884	23.2111	22.6073	22.2255	22.1791	22.0024	21.2734	21.4556	25.5112	25.7393	26.1652	24.7636	24.9186	25.8397	25.4846	26.2357	8.81818	6.47379	P62280
25.4836	25.3431	25.2676	22.1169	21.5018	22.2309	21.3233	23.1658	21.7368	21.6044	21.7906	21.3454	21.8244	22.1937	22.4619	21.013	21.0092	22.3777	12.4204	3.51838	P62304
22.6111	22.7248	21.6022	22.0236	22.1204	20.5644	21.0342	22.0449	22.2544	21.9629	21.5345	23.0022	22.2059	21.7087	22.2633	21.8968	21.5483	22.0631	NaN	0	P62310
28.2666	27.9829	27.8234	21.5678	25.8116	25.621	22.157	22.8269	20.9853	22.1412	21.7675	21.3086	22.5363	21.7415	22.1848	22.5589	20.8703	22.2653	9.7104	5.60136	P62314
24.8645	24.7383	24.5252	22.4435	21.792	22.055	22.4516	22.1031	21.5328	22.2554	21.3942	22.4388	21.2153	21.7532	23.2743	22.0296	22.6274	22.759	8.20671	2.56762	P62316
26.1492	26.6494	26.2228	26.9281	27.0892	26.8838	22.3452	21.481	22.565	22.3484	20.7264	21.9863	22.1519	22.5273	21.6628	21.1376	22.6564	21.9002	4.59286	3.38116	P62318
22.2275	22.4734	20.9499	28.4404	21.9213	28.5064	21.7481	21.6807	22.1488	22.237	22.0281	21.3395	22.127	21.9506	23.7187	21.2531	22.2848	21.7891	0.650789	-0.994645	P62328
21.0926	22.4386	21.2783	25.3953	25.0441	24.4353	22.7189	22.1903	21.7581	20.6897	23.3679	23.1766	23.042	21.3202	22.5317	22.6836	22.3982	21.8702	1.159	-1.23828	P62330
26.2431	26.2288	26.2483	21.184	22.429	21.4871	23.2581	22.0838	22.1741	21.5548	21.3992	21.561	22.2744	22.6609	21.3453	21.6851	21.6453	21.7645	13.2962	4.33963	P62333
28.1774	29.3106	28.2487	22.4163	21.2823	21.8007	23.2157	22.0216	22.9076	22.6085	20.8443	20.9845	22.7756	21.4698	22.4939	22.5216	21.6783	21.042	3.48948	6.57473	P62424
24.9559	24.2052	25.1272	26.9156	26.8416	26.7385	25.1101	23.1272	25.0189	22.6647	24.8771	24.8937	24.8349	24.5747	24.8474	24.8842	24.5012	24.8992	0.21241	-0.219199	P62491;Q15907;P57735
24.1999	24.2468	24.0167	21.4457	22.0061	20.6192	22.2007	21.5124	21.8745	22.1452	22.8398	21.7654	21.0323	21.943	21.2815	21.9422	20.8041	22.2525	9.74349	2.44348	P62495
29.8639	29.4437	29.929	21.9482	21.4153	21.5044	23.3668	23.3628	23.5881	23.3936	25.2312	25.262	25.2522	25.2462	24.4547	24.7562	25.3926	25.4077	9.7901	5.77344	P62701
24.7073	24.4472	24.4321	22.1353	22.9532	21.9951	22.2973	21.7556	21.5775	23.1958	21.775	22.8212	21.7879	21.691	22.3188	22.5513	21.5558	21.7379	8.50815	2.38561	P67775;P62714
25.923	26.0935	25.8566	21.6366	21.7414	21.6596	21.5776	21.2257	20.888	21.678	22.2341	22.3483	22.4536	20.8662	21.5467	22.0073	21.7993	21.3183	13.46	4.29234	P62750
30.2528	30.4465	30.4979	26.1957	25.7322	26.0379	23.7884	23.7438	22.2667	21.8005	26.3156	25.9986	26.3642	25.8602	25.0896	25.2524	26.3263	25.9187	8.98387	5.28636	P62753
28.3293	28.0136	28.4556	32.6581	32.3968	32.3241	21.5497	21.2476	22.5588	22.2152	29.4252	29.5881	28.7198	28.5071	30.5391	30.282	28.3803	28.4593	0.125832	0.342737	P62805
29.9702	30.124	29.8182	26.8425	27.0622	27.0297	22.7725	22.0443	21.7138	21.0838	26.4419	26.4348	26.1382	25.9837	26.1621	25.8071	25.9043	26.0957	6.48159	4.80303	P62826
28.7431	28.79	29.1195	21.595	22.9214	22.1819	22.5968	21.4656	20.8548	21.1973	22.2363	21.9657	21.72	20.9664	22.4535	21.3292	21.8601	21.6362	11.5493	7.08551	P62829
26.4607	26.076	25.991	27.7042	27.6083	27.5523	27.7554	27.5868	27.5891	27.8004	27.608	27.5038	27.37	27.3431	26.3263	26.2072	26.7969	27.0577	2.96792	-1.14471	P62834
28.1221	28.0964	28.0333	22.0842	21.4985	21.6446	21.6537	22.1593	22.6848	21.8154	22.2581	21.9646	21.5429	21.8792	21.961	21.3755	22.2597	22.428	19.3252	6.13662	P62847
28.2285	26.7033	28.1412	25.4595	22.1556	22.7236	22.7645	21.8442	21.3414	21.3822	22.0543	24.999	21.3794	22.2669	22.266	21.6228	21.6839	21.9557	3.03166	5.29775	P62851
29.7384	30.3696	29.478	22.0904	22.2705	22.0569	21.6283	21.6082	22.6206	22.5527	22.4994	21.597	22.1061	22.2552	22.1466	22.368	22.2099	21.4053	3.51666	7.76768	P62854;Q5JNZ5
26.2985	26.3908	26.349	22.7732	22.3737	22.1746	22.3825	22.3629	21.222	21.8778	22.0332	22.5224	21.0999	21.4678	22.0059	21.737	23.0132	21.7796	14.0181	4.29104	P62857
22.1896	22.5125	21.7601	21.1052	21.636	21.1089	21.5084	21.9288	22.1515	21.9107	22.0561	21.0837	21.5762	22.2569	21.0745	21.2177	22.4447	22.342	NaN	0	P62873;P16520
27.5455	27.2977	27.4742	28.1575	27.9912	27.6082	22.2359	22.1885	21.7606	21.7893	27.4974	27.6487	26.9381	26.3694	22.5084	22.4304	27.2425	26.2616	2.18	2.19729	P62879;Q9HAV0
26.2005	26.1617	26.1419	21.6512	22.8071	22.8428	21.8879	21.5887	21.8291	20.8817	21.7175	21.3068	22.4159	22.8051	21.4623	21.8369	22.256	22.5818	12.9199	4.17668	P62888
28.6542	28.5584	28.7512	21.9941	21.2726	22.0052	23.011	21.5642	21.2012	21.2955	22.6111	21.1845	22.0747	21.5307	20.5088	22.1382	20.8952	21.1315	16.3974	7.02668	P62899
25.9983	26.5841	27.4553	23.6644	23.497	23.0405	22.5315	21.7575	21.8714	22.2246	21.1737	22.4041	22.4679	22.4068	24.2975	22.4588	24.3017	22.5625	2.59918	3.96856	P62906
27.1906	27.1762	27.0364	22.1791	22.0104	21.3582	22.0005	21.1399	20.918	22.2329	20.642	22.4877	21.985	22.0629	21.3438	21.3594	22.6631	22.066	15.3841	5.37114	P62910
29.3726	29.4414	29.4172	21.3869	21.5436	20.8735	22.3463	21.8685	21.9538	21.6504	25.2967	23.5546	25.5036	24.638	21.7341	21.5778	24.3303	24.6378	9.60807	6.55066	P62913
28.3916	28.278	28.4348	21.6584	21.424	22.9193	21.4749	22.4875	21.8733	21.4558	21.392	23.4448	22.1953	21.6354	21.7159	21.8461	21.7079	22.7028	16.1481	6.37255	P62917
28.4176	28.1501	28.5463	26.452	26.6955	27.2229	26.2439	26.1542	27.6639	26.3963	24.5919	25.3294	25.4985	25.5029	25.9012	25.8305	25.7538	25.9396	6.95944	2.29289	P62937;F5H284;P0DN37;Q9Y536;P0DN26;A0A0B4J2A2;A0A075B767;A0A075B759
21.5986	21.3784	21.0113	25.8214	25.7419	25.5232	22.4049	21.5657	21.7508	22.6806	21.6079	21.9395	21.3507	22.1095	21.0282	21.5309	21.898	21.3989	1.7449	-1.22736	P62942
23.5973	23.5095	23.8164	24.4444	24.8512	24.7744	22.1662	22.3941	22.0449	22.3607	24.9546	24.3344	25.3779	25.0877	24.5739	24.766	24.8779	24.6865	0.78873	-0.471923	P62993
24.8046	25.0745	24.8087	20.9238	21.5412	22.1042	21.7542	21.6857	22.5313	22.1289	22.8714	22.0772	21.5681	21.7954	22.0917	21.7462	22.4106	22.3934	9.17028	2.92104	P62995
22.0902	21.6077	22.0188	22.2237	21.8112	22.9935	21.9452	21.7167	21.656	22.1852	21.1402	21.7713	22.0943	23.1103	21.8434	22.0134	23.0328	21.8988	NaN	0	P63000;P60763
22.8032	21.3353	22.9657	23.5203	23.5705	23.93	21.5325	22.3941	21.8398	21.8582	21.8359	22.3908	21.205	19.7729	21.8037	21.7692	22.3819	21.492	0.179976	0.281614	P63010
26.4178	26.3581	26.4055	28.2196	28.2613	28.0674	22.1888	26.4605	26.1695	25.9775	25.9126	25.746	26.1929	26.4258	26.0869	26.0806	25.744	26.1327	0.159962	0.149406	P63104
25.6984	25.4148	24.9705	21.102	21.2729	21.9573	22.1627	22.57	21.5804	23.6533	23.8433	23.3292	24.3613	23.9739	24.3385	24.6953	24.5993	22.9978	4.18848	2.26541	P63151;Q66LE6;Q00005;Q9Y2T4
26.534	25.915	25.6497	21.1275	20.9957	21.6037	22.2963	21.4746	20.9491	22.1491	22.5256	21.5905	22.4038	21.7401	21.3131	21.395	22.4645	21.8388	3.33373	4.30838	P63167
28.2086	28.313	28.5473	20.7449	21.9935	22.2917	21.3965	21.9662	22.1539	20.8223	22.499	22.498	22.6222	22.5825	22.0039	22.1638	22.6799	22.7351	13.4013	6.2794	P63173
24.9189	24.7066	24.8409	21.1566	21.9108	21.1669	21.6628	22.386	22.4502	22.2476	21.9408	21.2813	22.4397	21.9775	22.5205	22.8609	22.4938	22.6749	11.1061	2.74411	P63220
27.2641	26.7547	26.8601	25.6182	25.361	24.7754	21.2244	22.1316	21.5875	22.1238	25.065	25.0549	24.9374	24.9782	24.3061	24.7926	25.058	24.9279	5.30862	2.83014	P63241;Q6IS14;Q9GZV4
29.9556	29.8609	30.1669	26.4149	26.3518	26.3064	21.5583	21.8096	22.4784	22.8664	24.8543	24.9859	23.5882	24.8305	23.235	23.2765	24.371	24.0576	9.44708	5.92882	P63244
22.5305	21.2247	21.6762	21.842	22.2361	21.6702	22.2188	22.3058	22.6905	22.1247	20.4676	21.0691	22.3632	22.0866	22.7665	22.5555	22.6776	21.6419	NaN	0	P63279
22.3681	21.3394	22.5499	24.4692	24.6645	24.761	21.9636	22.6574	21.7126	22.2862	22.5542	22.1466	22.0882	21.5849	22.1631	22.3864	21.6084	22.7604	0.545821	-0.567979	P67812
25.5985	25.3508	26.0469	27.2703	27.953	26.8135	31.0482	30.614	31.1047	31.5732	28.2992	27.5177	27.679	28.3493	28.2021	27.6573	28.062	27.88	5.11525	-3.00285	P67936
29.0934	29.6374	32.2214	22.3138	31.9793	22.0475	21.4273	22.5987	21.0942	21.8927	31.4656	31.2359	33.3827	33.3069	33.1937	33.0042	33.7285	33.4178	0.537082	1.9115	P68133;P68032;P62736;P63267
31.5486	31.6363	31.5681	28.3125	28.2442	28.23	22.0824	23.6501	25.0095	25.2239	26.6351	26.6576	26.4433	26.8819	25.8484	25.8089	26.8293	26.7108	8.20895	5.41316	P68104;Q5VTE0;Q05639
25.7809	25.8513	26.0536	26.7275	25.9887	26.5163	24.9311	24.7813	24.5915	24.5785	28.5149	28.5774	29.4709	29.3288	29.0622	29.99	29.1322	28.9893	1.91507	-1.51677	P68366
26.5848	27.0627	26.5899	22.747	21.9739	21.2627	22.441	22.1376	23.0449	21.1408	22.2999	26.5238	26.4081	26.0954	26.8164	26.4467	26.923	26.6259	3.04514	2.55332	P68371;Q3ZCM7
30.6935	30.6278	30.8098	31.2734	30.698	31.1495	21.0315	21.5539	20.7991	21.5354	26.9284	21.8765	28.5583	28.6194	29.9496	30.1966	28.5977	28.2997	2.66271	3.97255	P68431;P84243;Q71DI3;Q16695;Q6NXT2
21.289	22.0652	20.7123	27.7403	27.8649	27.2457	33.7748	33.7598	33.2494	33.2593	33.3582	33.4884	32.0744	32.2165	31.7609	31.7466	33.2467	33.3095	8.52064	-10.5176	P68871
22.552	22.2408	22.1105	21.1981	21.4181	22.4971	22.3634	21.8045	21.9936	21.9433	22.171	21.1924	21.6993	21.9084	22.6854	21.094	22.4393	22.9271	NaN	0	Q5JPE7;Q15155;P69849
30.1877	29.9106	30.3581	26.6337	26.3034	25.5791	31.9775	31.8912	31.3794	31.2774	31.5654	31.7079	30.1308	30.054	29.6589	30.347	31.6845	31.4942	0.0242182	0.0398263	P69905;P02008
23.3821	23.4028	23.5139	21.3973	20.8874	21.9536	22.4381	20.6917	21.3787	21.1631	21.2923	22.8781	22.0887	21.5966	20.6442	20.4966	22.5784	22.6487	6.60457	1.824	P78316
21.2324	22.5235	21.5685	22.5698	22.1173	22.5328	22.1177	21.8515	21.4159	22.0619	21.6401	21.3936	22.1308	22.0952	25.6716	25.6949	22.1559	22.5923	0.715858	-0.7613	P78324;Q9P1W8
22.3452	21.1059	21.1162	20.9709	22.4106	21.849	23.2051	21.9944	20.5819	22.749	25.0186	24.8737	24.8348	25.2894	25.707	25.8536	25.4952	25.631	2.18815	-2.24184	P78325
24.3989	24.4154	24.5516	21.6127	21.3049	22.6361	21.1035	21.2396	22.4691	22.2726	23.225	23.3775	21.4392	22.2823	21.7148	21.4006	22.7696	22.0074	8.6567	2.39832	P78344
22.1851	22.462	22.1809	21.8555	21.4296	21.848	21.3331	21.8897	21.8659	21.5494	21.3456	22.4574	20.9525	22.023	21.5753	22.371	21.7307	22.0673	NaN	0	P78346
26.2542	26.0337	26.1092	21.8017	22.1469	22.7917	22.4725	21.8168	21.1887	21.7634	21.0115	22.4077	22.1982	21.8964	22.1603	22.61	22.3699	21.6894	13.8831	4.11071	P78347
27.3175	26.7366	27.0219	24.6251	24.3702	24.9156	22.0632	21.7806	22.2358	22.0677	22.5317	21.6763	21.8167	22.2055	21.8528	21.6223	20.8822	22.0846	8.70733	4.57666	P78371
22.1287	22.1747	22.6567	21.3884	22.4612	21.5452	20.9922	22.0869	21.9177	21.9621	23.6649	24.2264	25.0689	25.2928	26.0404	26.141	25.9224	25.5939	1.59849	-1.30023	P78380
25.806	25.5345	25.958	21.9421	22.4969	21.8214	22.883	21.4232	21.8801	23.5327	24.3641	21.6796	22.406	21.689	24.3872	22.3007	21.4412	22.1172	8.44315	3.34186	P78417
25.93	26.2202	26.0936	20.6537	21.7207	21.5003	22.1995	22.628	22.4997	23.5719	21.9364	21.6372	22.0537	21.1233	22.6783	21.3851	22.2742	22.489	11.8147	4.05789	P78504
29.3361	28.6723	28.8138	20.9253	20.4782	21.3194	18.2524	22.2606	21.6617	18.4062	18.5552	17.9937	18.3627	18.744	19.1279	18.8279	18.5756	18.8153	11.9624	9.45363	P78527
22.2755	22.0334	22.2389	21.2257	22.1043	21.5608	21.9092	22.2622	20.9479	21.2805	20.9002	24.3898	24.5286	24.5142	22.0339	22.4803	24.3998	23.904	0.500443	-0.380156	P79483;Q30154
21.87	20.7595	20.966	29.0577	28.2913	28.998	28.0983	27.8149	28.2557	28.3959	27.6375	28.328	27.8887	28.0042	28.2944	28.4196	28.0645	28.2934	2.9491	-7.05764	P80188
21.5039	21.5178	21.3716	28.865	29.0489	29.2846	22.6485	21.7866	22.0102	21.8012	20.4582	22.4666	22.5149	21.7832	20.9569	22.3322	21.2048	21.4677	1.37633	-1.77753	P80511
22.0943	20.4862	22.3498	25.737	25.5715	25.4327	21.5469	22.3615	21.6185	21.6304	23.5437	22.1395	23.8078	23.7681	20.4352	23.511	20.7464	23.6625	0.924293	-1.39074	P80723
21.5418	21.8089	21.4717	21.2889	22.7888	22.1693	27.2367	27.297	26.9543	26.967	21.887	23.0701	22.2665	22.7022	22.4325	23.3493	21.8698	22.7331	2.53024	-2.06001	P81605
22.0042	21.6007	22.0628	21.164	21.7789	21.196	20.9897	22.4915	21.1942	21.85	21.8459	22.8286	21.0619	22.155	21.786	22.3486	22.56	22.0889	NaN	0	P82650
24.1026	23.95	24.4981	21.827	21.7782	22.4039	22.4912	20.981	21.8854	21.9582	22.5335	22.4067	21.7969	21.8664	21.5206	21.8843	21.5119	22.2144	3.52366	2.24629	P82912
24.2506	24.1345	23.9133	22.9707	21.5821	21.9462	22.6911	21.3325	22.406	21.7794	22.091	21.8266	21.0578	22.1647	22.2212	21.6973	22.3515	20.934	7.4504	2.16265	P82921
22.0467	21.4545	22.0795	21.9353	21.918	21.2178	21.5513	21.6849	21.0654	22.4363	25.6855	25.5046	24.5571	24.7916	20.4045	22.3255	24.5665	25.1257	1.3591	-1.12444	P83111
27.6147	29.5462	27.7392	21.277	21.3239	21.9356	22.6564	20.6019	21.396	21.3602	25.8993	25.7947	22.8203	25.7914	20.6574	22.0371	22.2985	21.8948	3.0392	5.78375	P83731
25.905	25.629	25.3256	25.8064	26.225	25.9312	21.8747	22.5153	21.8339	21.982	26.3625	26.444	26.2216	26.223	25.6404	25.9311	26.1833	25.8948	0.612191	0.615263	P84095
27.1974	27.4795	27.1837	21.8271	22.0956	22.0337	22.0118	21.4999	21.8631	22.1393	21.9623	21.5867	21.5401	21.8136	21.5587	22.3016	22.1342	22.4041	6.63909	5.36876	P84098
25.9275	25.5077	25.7282	26.6964	26.6925	26.6881	21.4304	21.6512	21.6823	22.1538	22.4813	21.8198	21.059	21.5775	21.8651	23.1492	26.4314	20.8134	3.28183	2.64172	P84103
24.712	24.6591	24.8779	24.8518	25.2817	25.8445	22.7967	23.3789	21.3627	22.6954	21.0952	22.172	21.9093	21.8779	22.7907	22.2119	22.3232	22.7962	3.83114	1.85713	P98171
22.7649	23.6215	21.4128	24.3218	24.6561	24.4937	21.881	22.9592	22.6763	20.8854	21.8356	21.6082	21.9338	22.1422	21.5259	22.0258	22.189	21.4761	0.0770765	0.159044	P98179
22.0872	21.2991	21.8184	22.3324	21.7703	21.8493	21.8037	20.9493	22.0904	21.1544	22.5662	21.6313	21.8401	22.9034	21.6502	21.224	21.8189	21.4671	NaN	0	P98196
22.72	22.1674	21.8504	22.6492	21.6727	22.8287	21.885	23.1659	21.6924	21.7793	20.6871	24.3822	24.3126	24.1451	24.6068	21.216	24.5449	24.5721	0.850451	-0.696725	Q00013
25.6428	25.8569	25.3683	21.3435	21.3694	21.2418	21.9645	21.3863	23.3811	22.6159	26.1414	26.1057	22.0555	21.3073	21.3069	22.8531	22.3823	21.5492	5.61636	3.15574	Q00325
24.3749	24.4145	24.402	21.1955	23.2164	22.2929	22.4489	21.9503	22.4545	22.3366	21.8698	21.534	21.6472	21.1395	22.7415	22.4159	20.9968	21.8723	9.20578	2.38969	Q00341
25.3527	25.3672	25.4464	20.2764	22.0122	23.6491	21.2901	21.7374	22.2738	23.1359	21.5425	22.546	21.6536	22.1745	21.2574	22.9129	21.9864	21.2567	9.61321	3.40844	Q00534
24.1167	24.1832	24.0336	22.2518	22.2087	22.5898	21.7401	21.0839	21.2075	22.1087	22.4747	22.2659	21.299	22.2872	21.9159	20.9234	22.9566	21.3492	9.23777	2.20033	Q00535
27.5777	27.4858	27.4824	27.1184	27.04	27.3712	23.2476	23.8903	23.3939	23.2904	26.437	26.3293	26.554	26.6757	26.7465	26.479	26.5222	26.706	3.06139	1.66184	Q00610;P53675
30.373	30.4146	30.5448	26.0245	26.1651	25.9267	23.0918	23.392	24.861	25.5757	26.7984	26.7961	27.1498	27.2679	26.9063	26.6835	27.1368	27.2329	8.48442	4.37688	Q00839
25.6044	25.3602	25.8751	21.5723	21.8591	22.1652	22.1861	21.7786	21.2838	22.3052	22.1781	21.4056	22.3833	22.009	21.4546	22.2475	22.1062	21.3108	4.57874	3.73025	Q01081
26.3681	26.6674	26.4041	30.2089	30.0141	29.7264	25.4124	25.1202	21.5891	22.7272	29.1821	28.1866	28.4168	29.5297	28.7722	28.3983	28.3079	29.8285	0.973905	-1.21485	Q01082
22.02	22.973	22.2678	21.4457	20.885	21.0455	21.8067	21.0191	22.3471	21.5971	21.3475	22.1201	20.341	21.6856	21.4926	22.1305	22.1229	21.2775	NaN	0	Q01085;P31483
21.6981	21.4347	21.4947	24.8168	25.12	24.8905	21.8077	20.7794	21.3512	22.8398	21.7865	21.7124	21.9995	21.569	21.9554	21.3835	22.3172	21.4972	1.42961	-0.845925	Q01105;P0DME0
21.9635	22.1114	21.3601	22.3447	21.7559	21.9648	22.4987	22.3226	21.1283	21.7826	21.0437	20.7192	21.0257	22.2704	20.7983	21.7057	22.3846	21.8556	NaN	0	Q01130;Q9BRL6
22.273	21.2626	21.8015	21.4897	21.7623	21.444	21.6234	21.862	22.4026	20.8522	22.6232	22.3014	21.072	22.6797	21.7156	22.6219	21.7632	22.0515	NaN	0	Q01196
22.0381	21.8197	21.7916	21.6661	24.2009	24.4471	21.8292	22.7468	21.8436	22.248	20.8272	21.6238	21.5682	21.3753	22.7491	21.8999	22.3035	21.7381	0.604842	-0.321291	Q01432
21.1123	22.2243	21.4966	21.883	21.5238	22.8145	23.1518	22.4256	21.39	20.8745	22.7059	22.0561	20.9149	22.4718	21.6424	22.2395	22.2639	22.0432	NaN	0	Q01433
21.6549	24.8211	25.0695	21.4065	20.5483	21.2879	21.9074	21.9353	22.3095	21.5309	21.7024	21.9337	21.7406	21.6855	22.3957	22.0033	22.1463	21.6455	0.710958	2.10328	Q01469
24.0758	25.3584	23.84	27.6254	27.1902	27.8865	22.2151	23.1154	22.0487	21.2595	25.7901	25.7036	25.8197	25.5203	25.6414	25.7461	25.5444	25.5395	0.445208	-0.68498	Q01518
24.4172	24.0593	24.3108	21.34	21.5263	21.354	20.8459	22.1668	21.1931	22.7888	22.4783	21.3787	21.6737	21.9739	21.3765	22.2425	22.6526	21.6658	7.65057	2.48527	Q01581
21.253	22.3517	21.5544	21.3991	22.9171	21.7601	22.5267	22.1643	22.6541	21.9328	24.9379	25.0362	25.665	25.6827	21.7173	21.1626	22.6397	22.3648	1.42121	-1.25098	Q01628;Q01629;P13164
25.9497	26.1138	26.1668	21.1499	22.1916	21.8919	21.8217	22.0085	21.8798	21.8697	21.2037	22.279	21.2019	22.1755	21.9187	21.5328	22.5238	22.0501	13.5616	4.2302	Q01650;Q92536;Q9UM01
24.7979	24.3723	24.8676	22.0961	22.4346	21.7832	22.1806	22.0652	23.0638	22.7976	21.5272	21.8307	22.15	21.7625	21.9956	21.9894	21.763	21.4035	4.15659	2.62305	Q01780
26.798	26.8465	26.8266	21.5919	22.466	21.4668	21.8469	21.0794	22.4227	22.6	21.8413	22.6268	23.0873	22.4088	22.8006	24.3545	21.914	22.1769	11.671	4.51143	Q01813
23.6134	23.7319	23.6055	21.9742	21.4335	21.6433	22.1872	21.1272	21.6735	21.9904	21.5284	22.0223	22.0085	22.654	22.0099	22.1462	21.6163	21.9458	10.9749	1.78618	Q01826
24.7408	24.4321	24.837	22.2613	25.109	25.1879	21.9311	21.457	22.6546	20.9883	22.0962	22.0571	24.2457	25.0061	21.9102	21.8467	24.7969	21.8502	3.30792	1.77672	Q01844
23.4423	23.7144	23.2297	21.9992	21.9293	20.9342	21.4084	21.9385	21.2592	21.5618	22.0808	22.3245	21.2617	23.6003	22.7134	22.2692	22.2619	21.9821	4.16542	1.49384	Q02040
22.9982	23.2016	22.9188	22.2206	21.3092	21.4541	22.4651	21.0167	21.3609	22.1109	21.2512	22.3808	21.981	22.419	22.5057	21.584	21.579	22.2896	5.32166	1.17766	Q02218;Q9ULD0
21.8251	22.0166	22.2355	21.9463	21.2485	20.9156	26.6125	26.7497	27.707	28.0529	25.1317	25.6455	25.0896	22.8799	22.0185	24.5334	25.8557	26.1389	3.22467	-2.67596	Q02413
32.5867	32.4713	32.2012	24.3738	24.6516	22.5808	21.108	21.1524	22.3304	21.6425	26.1433	26.6407	27.1891	25.2551	24.0196	23.3189	27.0569	25.2745	9.68743	8.2372	Q02543
21.8165	21.1322	21.6244	22.6802	21.0537	23.2174	21.9436	21.2223	21.413	22.3323	22.1089	22.2084	22.0859	21.6397	22.1312	21.4595	22.6237	22.105	NaN	0	Q02556
25.3728	25.1285	25.2565	22.8422	22.5679	20.558	21.4635	21.1564	21.6186	21.2335	22.6554	22.0982	22.7694	22.1953	21.4068	21.6706	23.5108	20.8032	9.90767	3.34928	Q02790
23.7164	23.5748	23.4722	21.3104	22.3234	21.3625	21.1855	21.7812	21.9738	22.31	21.4934	23.3613	21.0172	21.5569	21.5962	22.7218	22.0284	22.1015	7.32068	1.71292	Q02809
26.1732	21.852	26.1593	21.8343	22.3296	21.0886	22.3559	22.223	21.9146	22.4326	22.246	21.5348	22.4198	21.3947	22.9656	21.094	21.964	21.3669	0.717969	2.78385	Q02818
26.8791	30.1672	26.7095	21.244	21.2171	20.9704	21.0823	22.6491	21.6995	21.6778	22.2992	22.8299	21.708	21.5908	21.816	21.5904	21.324	22.0371	1.52689	6.2029	Q02878
26.3112	26.3302	26.4263	21.2085	21.2021	21.6239	21.7272	22.1914	21.4205	22.2885	19.9028	20.6546	19.8048	20.5922	21.2769	21.8529	19.3381	22.009	11.8961	5.21631	Q02880
25.2401	25.572	24.9153	25.3125	25.3481	25.4862	22.7294	22.4005	20.8396	21.9827	24.4022	24.3393	21.2583	23.8235	21.5412	21.294	23.7696	23.7733	3.35929	2.02244	Q02978
24.8134	24.5345	25.2356	24.5413	24.5913	24.424	21.5625	21.9802	22.0743	22.3869	21.5659	21.5477	24.9492	24.9131	24.5377	21.5325	22.5876	22.9827	3.14514	1.78268	Q03252
22.9327	22.6497	22.0008	23.7294	22.1115	23.8832	21.9566	21.7246	21.4426	22.4603	24.0071	22.0615	24.2033	24.1602	22.5119	21.5566	23.0739	21.6931	0.181265	-0.177315	Q03518
21.0926	21.7396	21.6228	23.0359	21.5697	22.6492	21.7808	21.4264	22.0464	21.5471	20.7301	21.2296	23.1071	22.1661	22.5835	21.7564	22.0222	21.4165	NaN	0	Q03519;Q9NUT2
24.774	24.6029	24.5103	22.0325	22.0696	22.4775	21.6527	22.1037	21.7739	21.3066	21.6166	21.8941	22.7862	22.2811	22.2643	22.8745	22.2907	21.7276	9.43862	2.55227	Q03701
24.1884	24.1804	24.9764	22.2806	24.6567	22.7168	21.5546	21.5678	21.8066	21.5966	22.1389	23.6634	24.2492	24.2425	24.0184	23.8039	23.9249	22.3504	2.26441	1.47702	Q04206
26.4795	26.3962	26.2616	24.7971	25.1355	25.2881	20.8863	22.1075	22.0725	22.5116	21.4959	23.7673	24.5992	24.3152	24.2916	24.1734	21.312	24.2504	5.7225	2.97886	Q04446
26.015	24.5318	24.6715	21.8974	21.4698	20.7331	21.441	21.6108	22.221	22.1908	22.9447	22.9121	22.1291	22.2187	21.5078	22.3824	23.3207	21.4344	1.86641	3.04518	Q04637;O43432;REV__Q8NEG2
23.7767	23.7332	23.742	22.1647	21.6752	21.3897	22.2576	22.1462	22.1549	22.2283	21.4515	21.6038	21.7985	21.1452	20.8923	21.5816	21.9934	22.3057	10.2564	1.96473	Q04721
24.2692	22.4087	21.8023	23.0969	22.3191	22.2747	22.0542	21.3015	22.0741	22.1211	22.0032	21.7279	21.1994	21.3915	21.6586	22.3929	22.3911	21.4065	0.439622	0.86588	Q04837
22.7933	22.2863	21.8972	21.7063	21.9567	22.2438	22.2995	23.0224	22.3181	22.2065	23.3791	23.3864	23.499	23.7592	23.0893	23.6248	23.3134	23.3872	0.825152	-0.553826	Q04864
25.0277	25.2375	24.9652	25.888	25.3327	25.3021	22.264	21.9373	22.3671	22.0898	24.9868	21.3022	25.0074	24.8606	25.4981	22.1075	25.1447	25.39	1.6197	1.11155	Q04917
23.2765	23.6278	23.4361	22.1405	21.9869	22.7668	22.4381	22.6587	20.898	22.7786	21.7436	22.6918	21.917	21.8999	21.5742	22.6351	21.6432	21.6529	5.12508	1.35177	Q05048
23.3703	23.3949	23.143	21.5427	20.9985	21.675	22.2141	22.4056	21.9941	21.928	21.7707	22.5595	22.4699	20.8209	20.7409	22.8804	21.6693	21.7777	6.19597	1.47293	Q05086
22.2969	22.7679	22.3559	21.4231	21.7709	21.7853	21.5104	21.978	22.6994	21.6964	21.6302	21.7356	22.6094	21.4883	22.5846	21.3089	22.3189	22.2968	NaN	0	Q05209
28.114	28.4831	28.2719	27.7146	27.9936	28.6701	21.4898	22.4722	22.7954	22.0986	28.4944	28.5187	29.2771	28.9969	29.5181	29.2591	29.2214	29.1685	0.850577	1.24376	Q05655
21.6946	22.7776	21.1114	22.0427	21.4134	22.17	21.385	22.4783	21.6112	21.831	21.7679	23.105	24.2458	24.2785	24.9378	24.598	22.304	24.2953	0.76156	-0.969694	Q05682
25.4247	25.0806	25.3757	21.2888	20.7043	21.8295	21.9095	21.847	20.6984	22.4836	21.2742	22.5353	21.9818	21.5607	22.3401	20.7808	21.4935	21.6261	9.56669	3.67008	Q06187;P29317;P54760;P29323;P54756;Q15375;P29320;P54762;P29322;Q9UF33
25.0809	25.0684	25.1428	23.1078	22.8153	22.298	22.4033	21.8197	22.069	21.8878	21.8051	21.9206	23.1569	22.2922	22.1233	22.7252	22.1107	22.6211	12.4364	2.75365	Q06210;O94808
22.2005	22.5498	23.1762	25.1296	25.5411	25.2311	22.9116	21.3963	22.4548	21.5059	24.2092	24.3578	23.886	23.9447	22.0124	24.1334	23.6121	24.2802	1.29489	-0.998214	Q06323
22.9762	21.5312	20.5718	22.2867	22.1831	22.3993	21.0622	21.2401	21.7323	21.1633	21.7003	22.0056	21.5648	22.5068	21.8131	21.4474	22.2282	22.2789	NaN	0	Q06330
24.0419	24.064	21.7672	22.5813	21.4479	21.0316	22.4838	22.1885	21.8214	21.3618	22.092	22.8332	21.8486	21.7771	21.8598	21.7668	22.2921	21.9957	0.657286	1.33227	Q06587;Q99496
27.0723	27.4985	27.2602	27.3437	27.2206	27.2708	27.5277	28.3991	27.5717	27.9317	27.4805	27.4789	27.2467	27.0704	26.7411	26.3811	27.1159	27.1696	0.114513	-0.0529228	Q06830
28.9857	29.8282	29.6857	22.559	23.5517	21.7214	21.1573	22.4249	22.6547	21.894	23.2047	23.706	23.3149	20.7241	22.1948	21.9466	21.4725	22.0631	5.87554	7.19387	Q07020
22.0142	22.8069	21.9387	21.458	20.4464	20.722	21.9628	21.65	21.831	21.0627	22.9114	21.3139	20.5995	22.432	22.354	21.3472	22.4863	22.2848	NaN	0	Q07021
26.5388	25.6695	25.9655	24.7245	24.8894	24.5274	21.6651	22.1715	22.3519	21.1138	24.8977	25.2139	25.5218	25.5354	24.2407	24.8619	25.5627	25.2741	2.81	1.88778	Q07666;Q5VWX1
24.1475	24.1495	23.9377	21.8806	21.3052	20.3221	21.1946	21.3499	22.1159	22.306	22.6911	21.781	22.1564	21.2992	21.1149	22.6846	22.2421	21.5818	9.08495	2.3432	Q07812
22.4758	22.1788	21.8583	22.0826	21.7066	21.6783	21.9797	21.7949	21.527	22.1493	25.4303	25.5142	25.5921	25.7852	21.7992	25.9801	25.5254	25.8028	1.78174	-1.45222	Q07866;Q9NSK0
22.0232	21.6531	22.1845	25.5608	25.8629	25.825	22.0303	21.8971	23.3996	21.7649	21.9093	22.2677	22.1975	22.055	21.6297	21.7981	20.9568	21.1582	0.88517	-0.733943	Q07955
22.8593	23.6592	23.1622	24.6029	25.1877	25.5267	22.8635	21.7908	22.6612	21.4183	21.9604	23.131	22.8228	21.7875	24.4639	21.9753	22.5058	21.6682	0.272908	0.269125	Q07960
24.9798	24.7974	25.0111	24.1992	24.1884	24.0325	21.8787	21.7262	22.3847	22.1218	21.5907	21.7866	22.8404	22.2802	22.8246	23.1824	21.9566	22.2425	7.1839	2.31377	Q08209;P16298;P48454
28.6195	28.5294	28.4462	23.1404	24.4416	24.0699	20.8151	21.7431	22.2365	22.3353	23.1419	23.0648	23.2551	23.7663	23.4676	23.2316	23.6109	23.3949	12.2426	5.48407	Q08211
24.5177	24.6047	24.5363	21.2885	22.5659	22.2177	21.7086	22.4911	22.1078	21.2215	22.3557	22.075	22.4599	22.3496	21.5382	20.6968	21.0398	21.8954	10.5123	2.68547	Q08334
21.9204	21.7307	22.5388	21.9354	21.7044	21.5256	23.0297	22.3	21.7124	21.7225	21.8114	21.8914	22.389	22.2024	22.328	21.5744	21.9008	22.0821	NaN	0	Q08379
21.3362	21.2351	21.3266	21.3223	22.2874	21.734	21.1798	22.2593	21.9941	22.7667	21.1929	21.4093	21.673	22.055	22.623	21.6545	22.1077	21.4525	NaN	0	Q08380
22.5701	21.8395	20.8458	26.1476	26.8291	26.7727	27.1354	27.3779	27.6401	27.5862	27.5946	27.6403	27.8058	27.618	26.8876	27.2326	27.2972	27.573	2.23463	-5.52409	Q08477;P78329;Q9HBI6;Q9HCS2;P98187
21.6787	21.0389	23.3478	22.1305	21.8638	21.8578	26.7903	26.6385	26.8956	27.8315	24.4248	24.7458	23.7188	23.8354	21.9887	23.922	26.1726	26.0233	1.48114	-2.56749	Q08554
23.0769	22.3574	21.7887	21.7417	22.8366	23.1796	26.7928	21.8647	26.008	22.4692	25.1274	21.4795	25.8258	21.4464	26.1514	26.0859	20.9266	26.2574	1.30669	-1.47187	Q08722
25.3004	25.4248	25.2935	21.8715	21.5242	22.7076	22.4962	21.9587	22.2978	21.5918	22.3078	22.2918	20.7678	22.1059	21.8906	21.9623	21.7548	22.1904	13.8321	3.35829	Q08945
21.797	21.4884	22.037	21.5578	21.2507	22.0417	21.6786	21.6123	21.6235	21.9779	23.5866	23.5317	23.4578	23.6524	22.184	21.2328	23.4221	23.7716	1.33988	-0.664602	Q08AF3;Q7Z7L1;Q68D06
21.2207	22.0838	21.551	21.9875	22.0169	21.3449	21.8934	22.7822	22.4509	21.4812	21.5542	21.8512	25.3384	25.5556	25.5805	25.2655	22.7449	22.447	1.79355	-1.33446	Q08ET2
25.8227	25.5859	25.7362	22.4034	21.6371	21.972	22.0443	21.8391	22.8333	22.1665	22.5132	22.6699	20.4454	21.3495	21.57	20.8191	21.8786	22.3551	12.2146	3.81517	Q08J23
24.1359	24.0779	24.3082	22.5165	21.718	21.315	22.0356	20.9861	22.3225	22.4928	21.1931	21.2161	22.0288	23.3236	21.8316	21.9081	22.4354	21.4167	8.9959	2.258	Q09161
20.0678	22.7089	22.1614	26.8926	26.6168	26.8839	22.982	20.9544	21.9996	22.0734	21.6315	21.7432	22.9339	21.0081	21.7314	22.0782	21.9439	24.5048	0.665689	-1.41916	Q09666
23.0967	22.1925	22.0424	23.648	23.1557	21.8569	22.2195	23.7581	21.428	22.2349	25.7409	25.2517	25.3354	26.0121	24.7109	25.1401	25.7692	25.3618	1.97873	-1.66436	Q0VD83
24.2931	23.8137	23.8169	22.0647	22.134	23.2491	21.7951	21.7527	21.5669	22.2172	22.5504	21.9957	22.7296	22.0922	21.6313	22.2749	21.8444	23.7642	3.90858	1.73041	Q0VDF9
21.3671	21.411	22.1828	24.1823	24.3955	24.482	22.2479	21.225	21.4828	22.347	21.6457	22.1405	23.0991	21.1199	22.1987	22.5597	22.0337	22.0608	1.17901	-0.827764	Q10567
24.7951	24.6694	25.0139	22.6165	21.0712	22.0958	22.3668	22.7443	21.2212	21.3911	21.6646	21.636	22.3139	22.8299	23.2366	21.5611	22.7468	21.7301	8.7475	2.74443	Q10570
21.988	22.1212	22.4089	22.0521	22.6441	20.6091	21.9945	22.7267	22.583	21.6419	25.8798	25.4248	26.2315	25.497	26.7221	26.7003	26.1073	25.8965	2.50936	-2.00802	Q10588
20.2984	25.696	26.1972	21.4507	22.5292	21.3675	20.4259	22.7239	22.646	21.4375	25.2544	25.1804	25.4352	26.5948	24.273	24.1978	25.3201	22.0119	0.11971	0.67397	Q10589
21.3649	21.5266	22.3741	21.5572	21.6609	22.1134	21.267	21.6533	21.8786	21.4717	21.4243	21.5625	21.5568	21.6292	22.5929	21.4046	21.5736	21.655	NaN	0	Q10713
22.8472	23.3151	23.2663	22.5042	21.0429	23.9534	21.6766	21.3215	20.256	22.3071	21.5352	21.7554	21.8312	22.1583	22.9543	21.8046	21.6946	22.7615	3.05642	1.17241	Q12768
24.0975	24.0927	24.1203	22.3853	22.8729	21.6679	22.0988	22.4226	23.1653	21.8066	22.2815	21.916	21.6001	22.4062	22.0111	20.9582	21.7173	21.7794	9.10862	2.03089	Q12769
25.0631	24.6764	24.8418	21.6858	21.1898	22.4936	21.5327	22.4286	21.9055	22.0296	23.2755	21.0769	22.3221	21.6226	22.3077	22.5094	22.5433	22.0324	7.77638	2.79671	Q12788
22.5916	21.9125	22.9033	21.4755	20.9202	22.1769	21.978	22.0667	21.1712	21.799	22.5323	21.8184	22.5608	21.5999	22.1171	21.6486	22.6495	22.7712	0.679267	0.516788	Q12789
23.6797	23.8134	23.5006	21.9482	23.3101	21.6984	23.1208	21.72	21.3649	21.7923	21.523	22.165	21.3858	21.2536	22.1269	22.5377	20.792	21.6275	6.68585	1.7735	Q12800;Q9NZI7
23.8448	24.5014	24.2284	21.0301	22.1411	22.0442	21.1283	20.5223	21.8308	21.2634	21.2792	22.5345	21.826	21.7884	21.9501	23.2272	22.3605	20.4296	4.52765	2.50113	Q12874
25.2253	25.0098	24.8753	22.4293	21.9141	22.128	21.3787	21.4353	21.9799	22.1643	22.09	22.3776	22.0032	21.7196	20.7922	22.6776	20.5138	21.9211	9.28898	3.20181	Q12904
25.549	25.5603	25.2441	24.2302	24.1118	24.4462	21.3548	22.5408	22.2926	21.6021	22.5569	22.3606	22.7655	21.8291	21.2814	22.7656	22.2682	22.6025	7.7818	2.85057	Q12905
26.2276	26.5805	26.3288	25.4783	25.8048	25.3753	21.5562	21.4636	21.8137	20.9327	21.3121	21.7685	21.2254	21.7101	22.1172	22.1979	21.8894	21.7903	6.78499	3.94992	Q12906
24.8733	25.2039	25.2118	23.919	24.3528	24.3813	21.6931	21.5774	22.9305	22.8552	24.3646	24.4201	24.5114	24.4718	24.3532	24.2496	21.9562	24.0454	3.80333	1.49089	Q12907
25.4168	25.0315	25.3308	23.465	22.3159	21.0218	26.4855	26.5033	26.84	26.9024	27.3103	27.4758	27.6656	27.5686	27.9761	27.9044	27.816	27.7131	1.07017	-1.0712	Q12913
26.1927	26.0591	26.3038	22.2782	22.7919	22.0237	22.0994	22.4163	21.0764	21.4367	22.1041	22.1676	21.414	22.2469	21.8877	21.171	22.1708	21.7114	13.432	4.25212	Q12931
21.593	21.7952	22.0139	21.7875	22.5431	22.676	22.9709	21.6281	22.0345	21.082	23.9351	24.4479	24.1008	24.6082	24.4544	24.3681	24.4983	24.2162	3.30583	-1.48935	Q12933
23.3611	22.9887	22.9427	22.044	22.4471	21.7928	22.2367	21.986	22.235	21.4309	21.7126	21.8944	22.0263	21.2707	22.6086	21.5484	21.626	22.9585	3.08693	1.1096	Q12979;P11274
21.8539	22.0866	22.4761	22.3701	20.944	21.7805	22.0063	22.1527	22.9028	22.3002	22.4103	21.6975	24.0893	24.0414	24.3846	24.8985	24.4258	24.0495	1.38911	-0.824681	Q12982;Q86WG3
24.177	24.4823	24.3312	24.4766	24.4634	24.5732	21.7611	22.4067	22.5491	22.511	22.1703	21.1827	21.4724	21.9137	21.5727	22.6412	21.6569	22.3781	4.72149	1.81489	Q13043;Q13188
23.6669	23.4746	23.9505	21.8615	21.4549	22.4561	21.6648	21.2022	22.5535	22.04	21.9481	20.8721	22.0993	21.635	21.4189	20.6073	21.8571	21.8042	4.71797	1.99898	Q13045
23.6312	23.6125	23.8333	21.5791	22.8212	21.1062	22.0524	22.363	22.3767	22.1573	21.4206	22.053	22.4222	21.5321	22.2027	22.5449	22.8887	22.1486	7.53438	1.58107	Q13057
30.4147	30.3587	30.4819	22.3399	21.9807	21.6627	21.4881	22.7623	22.995	22.236	24.5551	24.733	25.0443	24.8202	25.1364	25.1095	25.2084	25.3299	10.2548	6.725	Q13085;O00763
22.4136	22.319	21.7395	21.4276	22.4762	20.4871	22.429	22.4522	22.5068	21.8426	23.9408	24.0716	24.2225	21.7061	24.3631	24.3898	24.4414	24.5209	1.28945	-0.861147	Q13094
23.8129	23.422	23.7342	21.3716	21.6569	22.8279	22.7997	20.9027	21.4309	22.1866	20.8087	22.1956	22.2858	21.9427	21.2411	20.9501	22.4301	22.0202	5.80455	1.853	Q13098
24.097	23.688	23.7553	21.7867	22.2936	21.7988	22.6801	22.7143	21.3377	22.1766	21.527	22.1381	20.9312	21.893	22.7336	22.166	21.5576	22.3305	4.96295	1.84244	Q13123
21.8997	21.7989	22.3056	22.6031	21.9841	22.4984	21.9389	21.6029	21.8381	23.1967	22.3472	21.747	21.3563	22.723	22.0376	21.907	22.7576	22.1226	NaN	0	Q13131
24.6052	22.3209	24.59	21.8694	23.5205	21.8206	21.2892	22.3042	22.5148	21.9556	22.8984	22.2198	22.2556	21.378	21.302	22.9011	21.9315	22.1462	0.820511	1.68487	Q13144
27.6396	27.9106	27.5439	21.9685	24.7261	24.3012	22.0646	22.0819	22.681	21.823	25.1608	24.7328	25.4367	25.5389	25.3509	24.8971	25.1665	25.9703	6.67163	3.57134	Q13148
24.6018	25.0377	24.7983	22.3507	21.6743	21.6644	21.7136	22.15	21.692	21.9391	22.2823	23.0157	22.4794	21.7285	21.7066	22.1013	22.1253	21.456	5.21208	2.80733	Q13151
21.9514	21.7631	24.3974	22.4965	23.0086	21.9416	22.5666	21.5795	22.4465	22.132	22.4906	21.7107	23.5902	22.5364	21.393	21.1532	21.127	21.7336	0.244623	0.576869	Q13155
24.412	23.3376	24.3574	21.4889	20.5507	20.9467	21.2662	22.2841	20.7506	21.896	25.8412	25.8916	25.7845	26.0813	26.2423	26.3524	26.5322	26.3081	0.0769878	0.154524	Q13162
25.0637	25.022	24.895	21.6209	22.3369	22.1199	21.3803	22.4562	21.631	22.0939	22.2427	22.4994	20.8965	22.3744	21.6781	22.2535	22.8604	22.2128	12.3474	2.94976	Q13177;O75914;Q13153
26.0272	26.1157	25.9335	26.4769	26.3776	26.0801	22.3081	22.1284	22.4857	21.6351	24.9162	25.3209	25.1716	25.5291	24.6337	24.7928	25.4647	25.3319	2.41797	1.44857	Q13185
25.9331	24.607	24.9462	21.7632	21.4289	22.653	22.1363	21.8146	21.793	21.1279	21.5356	22.5783	22.4684	21.3207	22.5026	22.1335	22.2089	21.5622	2.03468	3.22697	Q13200
22.3381	21.6986	22.9893	21.4328	21.8511	22.0426	23.414	24.3574	20.2491	22.2004	29.1977	29.3351	25.7075	25.4349	27.3999	27.4565	27.2704	27.6484	2.14254	-2.65787	Q13201
23.561	23.4174	23.2329	21.7887	21.8362	22.7971	21.0847	21.8427	22.2546	21.8603	22.2455	22.0577	22.201	22.0188	21.7157	21.9508	23.073	21.9102	5.28764	1.3613	Q13206
23.9248	23.911	23.4255	22.1607	21.5191	22.3217	22.9594	22.0884	22.9805	22.2652	21.5786	22.018	21.5243	22.2473	22.0305	21.6688	21.3299	22.2722	3.27611	1.68946	Q13217
24.6593	24.1259	21.9238	22.4429	21.6062	22.2146	22.3629	21.8306	21.6665	22.7381	21.8357	22.9981	22.3262	20.9787	22.3079	21.4084	22.7307	21.7172	0.669651	1.49203	Q13242
27.4996	27.6788	27.5017	20.9053	21.1805	21.9526	22.2021	22.3742	22.2606	22.2564	22.5991	21.9034	20.3273	20.3385	22.3567	22.3728	21.4379	21.7136	14.352	5.81463	Q13247;Q08170;Q13243
25.1983	25.307	25.1362	21.4005	22.4427	21.4426	20.9256	21.277	21.5478	21.9319	21.7627	21.8416	21.6639	22.2879	22.1502	21.8596	22.4632	21.8121	14.1201	3.42655	Q13257
27.9257	27.9096	27.8247	21.7314	22.4823	21.9996	22.2317	22.2156	21.5926	21.3375	21.4528	20.9951	21.7553	21.7162	22.1952	22.3098	21.737	22.8865	17.1773	5.97742	Q13263
25.1068	24.9074	24.9142	21.1328	21.6787	21.6003	21.8056	21.4686	22.672	21.5102	22.1092	21.9099	21.17	22.5139	21.7195	21.5634	21.2141	21.3185	12.3866	3.28368	Q13283
24.2666	24.468	24.488	26.0837	25.0091	26.7213	22.023	21.6575	21.638	21.6271	25.4508	25.6354	25.5221	25.3029	24.7693	24.7663	25.6013	25.8929	0.0833735	-0.105834	Q13303;Q14722
24.6518	24.9878	24.8811	21.2587	22.5687	22.4243	22.1471	22.495	21.8519	21.9731	21.7328	21.4723	21.9227	22.4639	21.3896	21.833	22.0336	22.9849	8.03005	2.80344	Q13310;P0CB38
25.5343	25.6967	25.4317	22.7737	21.999	21.4018	20.8287	22.6687	21.9519	22.5238	21.8947	21.6845	22.9243	22.9623	21.4996	21.5092	21.6079	22.1586	11.6255	3.5283	Q13347
25.0017	25.2947	25.2467	21.6956	21.7448	21.9581	21.4113	21.2538	22.0401	22.9436	22.6901	21.3511	21.8462	21.5621	21.9601	21.5577	23.1596	21.5133	10.2935	3.26853	Q13363
23.0218	23.0136	23.262	21.9112	22.0745	21.6407	21.8635	21.2161	22.1378	22.5439	22.3691	21.5597	23.0395	22.3306	22.991	21.8777	23.1085	22.221	4.1209	0.906808	Q13395
23.0742	23.1034	22.8159	21.6524	22.3096	22.0094	22.468	21.6766	22.485	22.3767	21.8479	22.2573	21.5662	22.1818	21.6226	21.7426	21.7304	21.659	3.93019	1.02546	Q13415
25.0604	24.3717	25.0206	22.0492	22.382	22.6672	21.9904	22.0148	21.6286	22.8375	24.2905	24.6337	25.092	24.781	25.0986	25.2158	24.9654	25.2021	1.7414	1.16098	Q13418
24.1836	24.5487	24.6087	23.4855	21.5378	22.3609	22.3038	21.2231	20.7995	20.8788	21.2951	20.9501	21.2117	22.0297	22.224	23.328	22.1867	21.0556	7.05967	2.65565	Q13423
23.1994	22.4178	23.0981	21.1457	22.7799	22.3712	21.0944	21.3936	22.1346	22.3212	22.7659	21.9559	21.3002	21.4682	22.3464	21.9482	22.1306	22.5306	1.43748	0.926003	Q13428
25.2467	25.4523	25.3891	21.1959	21.9997	22.3483	20.9762	21.8858	22.4657	21.1132	21.7604	22.3358	22.1611	22.0185	21.6023	21.984	22.0704	20.5289	12.825	3.5996	Q13433
22.6583	22.2603	22.5245	21.4854	21.2985	21.7727	20.9368	22.3852	22.3381	21.6341	21.8963	22.7159	21.6151	21.5067	22.5474	22.3021	21.3529	22.1251	NaN	0	Q13435
27.4765	27.77	27.8245	25.0381	21.9636	25.28	23.243	22.2055	20.791	21.0727	22.8807	22.9951	21.3116	22.0535	21.6003	22.047	22.1447	22.4869	10.0357	5.2161	Q13451
22.4584	22.6801	22.7433	21.7025	22.3157	21.8287	22.9036	22.8304	20.9102	22.4576	21.5598	21.8501	22.5958	22.3277	21.596	22.1705	21.8292	22.0568	2.3921	0.564948	Q13459
21.2463	24.4037	21.9202	24.9863	24.9573	24.7035	25.2802	25.1233	25.1672	25.4153	24.2646	24.7468	24.5129	24.6027	24.433	25.0574	24.6036	24.2783	0.857029	-2.2854	Q13464
21.6046	21.6845	22.1597	24.1244	24.105	24.4878	22.1843	23.1911	21.7659	21.0877	24.8503	24.3226	23.5171	24.0672	20.9263	21.2672	23.851	23.7083	2.47704	-1.3475	Q13488
23.9741	24.1837	24.1249	21.8698	22.1019	21.6252	21.3736	23.0333	22.3762	22.5411	20.9569	21.7989	22.075	22.7366	22.7932	21.9069	21.4034	21.3118	8.88971	2.10063	Q13501
21.8692	21.7561	21.675	25.6231	25.4717	25.7444	22.1029	21.3149	22.264	23.2071	22.0737	22.6906	22.5383	22.0285	21.2674	22.0998	23.3266	21.5256	1.86381	-1.11848	Q13510
24.835	24.1951	24.5709	22.5298	21.3434	20.7519	21.738	21.9389	20.84	21.9157	21.4409	21.7328	20.6672	21.4099	21.6563	22.0937	22.7507	21.9596	4.35567	2.88243	Q13523
24.4475	24.4964	24.0243	22.3947	22.1122	21.8364	21.8808	21.7284	21.9323	22.2777	21.927	21.626	21.9569	22.5057	21.1119	21.7798	21.7643	22.3843	3.56046	2.37483	Q13526
24.2315	24.2946	24.4047	23.6657	23.6544	23.658	22.0441	22.5474	22.282	21.76	24.7257	21.7111	24.1374	24.2471	24.1359	22.0501	21.3575	24.1933	3.03327	1.2323	Q13555;Q13554;Q13557;Q9UQM7
24.2402	22.8534	22.7056	25.602	25.1901	25.0827	22.083	22.9795	21.4795	21.8764	22.1061	23.3781	21.3566	22.3598	22.1265	20.8149	22.004	21.1238	0.442387	0.628835	Q13561
21.8746	21.7737	21.7111	21.2067	21.286	21.6786	21.8022	21.9663	21.3093	22.3794	22.1748	22.3234	21.1947	23.5041	21.7073	22.616	20.2177	21.6903	NaN	0	Q13574;O75912
24.6206	24.3581	24.3761	24.5743	24.448	24.7091	22.0566	22.4079	21.7125	21.7886	24.6611	24.5857	24.3086	24.8319	24.6059	24.0051	24.6517	24.5028	1.0941	0.594957	Q13576
21.747	23.3031	21.2208	21.9702	21.9049	22.2139	22.1448	22.4483	22.1831	22.1913	21.2024	20.4739	22.3459	22.267	21.9084	21.8898	22.3494	21.8483	NaN	0	Q13586
21.0704	21.6385	21.0768	22.1467	22.8568	22.1911	21.7972	21.8258	21.4713	22.0334	20.9571	23.1769	21.7471	21.3445	22.5677	22.3009	21.8186	22.307	NaN	0	Q13596
24.5156	24.861	24.2135	21.7508	20.668	22.2203	22.1911	21.3668	22.2229	22.3238	22.6294	21.8683	21.7113	22.5454	22.1205	22.2149	21.8445	22.4542	3.57346	2.52124	Q13601
22.0912	23.5179	23.5442	21.648	21.9486	21.079	22.5457	21.7671	22.3594	22.178	21.3585	22.6804	21.115	21.8763	21.967	22.1378	22.521	22.5217	0.83307	1.07085	Q13616
22.5583	22.3162	21.1533	22.4589	22.0023	21.3993	20.9719	21.9703	22.2211	21.5968	21.3735	22.214	21.5906	20.4904	21.3985	21.1448	22.8122	21.4526	NaN	0	Q13618
24.8171	24.8575	24.7363	22.432	21.5338	22.4185	21.6908	21.8373	21.7463	23.205	21.4476	21.9491	22.1861	20.8719	22.3174	23.4457	22.5706	22.5398	9.72205	2.65751	Q13619;Q13620
24.5051	24.9502	24.5901	20.9528	21.5142	23.0218	22.3547	22.0755	21.3644	20.4072	21.0212	21.4788	21.5029	21.9147	22.163	21.7859	20.5373	21.8612	7.26772	3.08474	Q13630
21.7462	22.1439	21.6025	22.0285	21.7724	22.0401	21.0069	21.4667	21.4566	20.876	24.8064	24.8578	24.4659	24.5161	22.4117	22.0407	21.3981	24.6188	1.14555	-0.819944	Q13636
21.764	22.0644	20.9218	24.2716	24.4373	24.2561	21.7092	21.6394	21.3756	22.8381	24.5659	24.5699	23.9263	23.9458	21.6894	24.4243	23.7456	24.4162	2.19235	-1.87063	Q13637;P57729
21.1003	20.9653	22.8605	21.5238	21.3449	22.4237	22.4243	21.1382	22.3979	21.8726	22.8288	24.1763	23.9913	21.5448	24.4539	22.3445	24.466	25.2295	0.738668	-1.16867	Q13642
22.6421	22.1871	23.3285	21.8685	21.738	22.2504	21.8249	22.4722	21.3412	20.4067	22.6049	22.261	22.4204	22.3994	21.9437	21.5361	20.8156	22.2948	NaN	0	Q13683
24.8061	24.7963	24.4023	21.8923	21.9005	21.9115	21.1947	22.4041	22.1296	20.8487	21.4495	22.6048	22.8301	21.6749	21.9348	22.2063	21.2433	22.3108	6.07995	2.76585	Q13724
22.3944	22.7728	23.1043	26.965	26.8055	26.8557	22.3505	21.1413	22.4975	22.2395	25.2782	25.0386	25.5653	25.3956	24.7399	24.4449	25.1122	25.2585	2.71589	-1.88871	Q13813
22.39	20.727	21.3284	22.1182	22.7519	21.6452	25.4911	25.255	25.9104	26.6108	21.7123	21.6325	22.3675	22.0655	21.326	22.2319	21.9854	22.2927	1.23845	-1.54464	Q13835
23.9975	24.2232	24.0517	20.3275	21.6172	22.3242	21.0072	21.1716	20.8325	21.9501	22.5675	21.0483	22.065	22.7672	22.4018	21.9523	22.2769	22.2611	8.46752	2.31941	Q13884
23.8025	23.8972	23.8024	22.3578	21.8705	21.9517	21.7304	20.6503	21.8631	20.9451	20.3296	21.3992	22.4188	21.6036	21.8685	21.1323	21.6902	21.3897	9.64368	2.28733	Q13895
22.9908	22.9186	22.4972	22.227	22.1173	22.2967	21.5741	21.4927	22.9863	22.185	20.7097	22.3603	21.8376	22.1348	20.7962	22.539	21.9719	21.8846	2.26411	0.861343	Q13951
22.1267	22.0636	21.844	22.3875	22.4046	22.4733	21.6585	21.7775	20.9705	21.7712	21.4922	22.1862	21.4987	21.8025	22.2295	21.847	21.2813	22.8649	NaN	0	Q14005
25.3963	25.4587	21.8507	21.1746	22.9936	22.6464	21.911	21.5252	22.1201	22.5378	24.7545	24.9551	25.3258	25.3228	25.8866	25.7916	25.6305	25.6477	0.0957365	0.353704	Q14019
22.2268	21.6487	22.6312	22.4905	22.9979	21.1677	22.2843	22.2834	21.526	21.6186	24.6726	21.4645	21.05	23.2608	24.1171	23.9498	21.7647	22.234	0.302594	-0.289913	Q14088
27.0124	26.9446	26.8832	20.9073	22.4584	26.2458	21.7137	21.9702	21.7893	21.8682	26.7686	21.4653	21.4822	26.7455	21.8943	26.4822	26.7048	26.7421	3.75527	3.26422	Q14103
24.4674	24.4518	24.2897	22.1003	22.6959	21.07	22.1408	22.8732	22.4763	22.4243	21.9247	21.8871	21.3203	21.2819	21.2071	22.3461	22.8876	21.4734	9.72107	2.39572	Q14137
22.268	22.1738	21.5327	25.3269	25.4654	25.2591	22.1265	21.6428	20.4539	22.6296	24.4986	21.8628	24.374	24.3797	21.5807	23.3034	22.1075	24.0656	1.7688	-1.28028	Q14141;Q92599
25.0019	24.7948	24.9651	21.9052	23.051	22.3863	22.1797	21.7373	22.336	23.6946	21.337	21.2954	21.5008	22.524	22.0434	22.1848	20.9485	22.7491	9.7426	2.79574	Q14145
22.1214	23.0983	22.9099	21.1095	21.6182	22.0218	21.2194	22.0958	22.8121	22.4217	22.101	21.4699	21.713	21.4599	21.5536	21.4966	22.0374	22.2904	1.09448	0.881829	Q14146
25.1856	25.332	25.241	21.6188	22.3338	20.8686	21.3711	20.9647	22.3409	23.2006	21.7536	22.3315	21.8656	21.2538	22.4484	22.1113	21.4699	22.5407	11.4991	3.35467	Q14152
22.6207	21.8106	21.6346	21.2859	21.6766	21.395	22.5004	22.9666	20.9441	21.8621	20.9912	22.9442	21.3955	21.588	22.6063	21.6119	21.2716	21.772	NaN	0	Q14156;Q9Y2G0
24.9176	24.6689	25.0378	20.9548	21.8492	21.7894	22.4031	21.8531	20.9245	22.1104	21.7278	22.566	22.7217	20.9018	21.7174	22.3525	22.6921	22.8803	8.57486	2.91186	Q14160
23.6577	22.5625	23.8125	21.4741	22.0266	21.6782	26.6695	26.7242	27.3702	27.4261	26.422	26.5347	26.4997	26.1511	26.819	26.5619	26.3344	26.4421	2.30505	-2.33135	Q14165
25.8357	25.7557	25.7069	22.5574	21.9284	22.3125	21.7565	20.8493	22.3721	21.616	22.9701	21.6249	21.9205	21.5873	22.1046	22.2048	21.8286	22.3448	14.0487	3.76756	Q14166
23.2942	23.7582	22.6241	21.1672	22.1008	22.1622	21.9851	23.0871	23.0075	22.5477	23.1519	21.5736	22.3305	21.0802	22.6248	22.6249	22.1438	21.8021	1.15417	0.999535	Q14191
23.2544	22.5712	22.346	22.2051	21.7054	22.2394	21.3358	22.5441	21.9951	22.0987	22.7516	21.4446	21.6228	22.461	22.4906	22.0026	22.6718	22.725	0.804177	0.570933	Q14202;Q5VZL5
23.2481	23.2821	23.5538	22.1469	21.6174	23.8201	23.06	22.1249	22.3986	21.3504	22.0243	21.1703	21.903	21.742	21.5811	21.3487	21.8732	21.3397	5.15489	1.39462	Q14203
27.6837	26.9326	27.0383	23.0682	23.3065	23.4658	21.5241	22.1835	22.4714	22.0033	20.7529	23.4349	23.2346	22.1553	22.1421	21.145	22.9768	23.8426	5.72326	4.70439	Q14204
24.5398	22.2104	24.875	22.3	22.6134	22.1773	23.319	23.0516	22.0954	22.1746	22.3845	21.9795	22.4093	22.0664	21.8551	23.6456	22.0549	21.8716	0.661694	1.47519	Q14232
24.5131	25.4696	25.0024	22.4915	21.3809	24.2862	23.3583	21.7584	21.6764	22.4805	22.1924	22.0443	21.8296	21.4235	23.5873	22.5756	21.8036	21.2555	3.30541	2.71877	Q14240
21.2024	21.0853	23.0956	21.606	22.1532	21.7913	22.1791	22.346	21.9078	20.3787	21.6162	22.5646	21.5573	21.5121	22.2356	21.2511	22.3747	21.601	NaN	0	Q14242
24.5489	24.2933	24.4174	24.5799	24.0979	24.5944	21.8463	21.4072	21.5953	23.5374	25.5532	25.36	25.5416	25.9098	25.4922	25.2077	25.1153	25.279	0.0715097	0.0787365	Q14254
25.9576	26.0245	26.0035	21.9112	20.6329	21.4713	21.9363	21.5287	21.3906	22.0421	22.7073	22.275	22.38	22.4058	22.3454	20.8262	22.0697	21.6244	13.054	4.15873	Q14258
24.0902	24.295	24.461	21.8137	21.7766	23.0376	22.5096	22.0563	22.4236	22.5044	22.738	21.5297	24.2031	24.4793	24.3604	24.129	24.1294	24.0581	3.13645	1.23215	Q14289;Q05397
22.1264	21.6233	22.1013	21.6751	21.7559	21.111	22.5342	21.8019	22.2678	21.4468	23.8048	23.8742	23.9562	23.836	25.318	24.607	24.3289	24.4352	2.06455	-1.16655	Q14314
24.6764	24.7098	24.4694	22.8581	22.3133	22.4485	22.0756	20.674	22.4038	20.1585	21.3101	21.906	22.9562	21.9777	22.6109	20.5608	21.8439	21.4475	8.66117	2.7822	Q14318
24.9094	24.5342	24.8467	21.822	21.9443	22.1687	21.8429	21.5451	21.87	21.3107	20.5855	21.7065	22.6536	22.3301	22.285	21.2962	22.6473	21.1581	7.64333	2.95234	Q14344
21.7371	21.6942	22.2588	21.5554	22.7009	21.0923	22.8961	21.1571	22.1363	22.1418	21.2034	23.8704	23.7966	23.3813	24.442	24.3225	24.6093	24.4857	1.74776	-1.02272	Q14392
24.3962	24.8281	24.3172	21.6602	21.8043	22.0411	21.8697	23.3088	22.449	22.0663	21.7677	21.5803	22.1684	21.7443	21.1384	21.6358	21.7891	21.7383	4.28816	2.5964	Q14444
24.5173	24.5493	24.631	22.5465	21.1581	21.9497	22.0753	22.3758	22.0659	22.6594	22.1735	23.163	21.1783	21.7374	20.6995	23.4983	21.5669	21.3944	8.61753	2.54974	Q14498
23.465	22.7917	22.6743	22.4216	21.6943	21.228	22.365	22.8295	21.6175	21.9851	21.3276	22.0815	21.465	21.8769	21.3631	21.6181	23.469	21.6477	1.61457	1.04435	Q14534
21.5308	21.4602	23.022	21.8165	22.9639	23.2219	21.3218	21.3653	22.406	22.636	24.1683	22.4408	25.5118	25.2499	25.0478	24.7209	25.0122	25.0881	1.18548	-1.5271	Q14554
26.923	26.8078	26.8471	22.9908	22.6345	21.3744	21.7784	21.1981	20.8134	21.4451	21.7383	22.2062	22.9513	21.5465	20.7139	22.6269	20.7339	20.9993	12.6527	5.14259	Q14566
21.4501	22.2792	21.1577	23.0202	22.492	21.969	21.9348	21.2105	21.6635	22.5038	22.3489	22.1904	21.8801	20.8132	22.7657	22.513	22.6682	21.1901	NaN	0	Q14574
23.3283	23.6595	21.7096	21.4805	22.873	22.2894	21.9912	20.4956	21.9432	21.9667	21.8218	21.6803	21.4359	21.5611	21.6008	22.1067	22.2607	21.6362	0.682447	1.08958	Q14643
23.8998	23.6329	24.0053	22.573	21.5776	21.5468	21.3124	21.6655	22.7368	22.0355	21.4084	22.0747	23.4442	21.9871	22.4548	21.6587	21.2836	22.7237	6.06044	1.8138	Q14644
22.9469	22.7605	22.4261	23.8655	22.0214	22.2572	22.2141	22.1331	22.901	22.1777	21.604	21.632	22.344	23.1914	22.0202	20.1629	22.3456	21.3044	1.25802	0.566208	Q14669
23.1784	23.088	23.0667	22.9371	21.4232	21.5206	21.9659	21.6549	21.3227	21.878	21.9618	21.7017	21.9825	21.8138	21.4951	21.9591	22.3123	22.8905	7.01059	1.18974	Q14671;Q8TB72
22.3234	21.2514	21.9079	22.0595	21.9223	21.4487	20.2153	22.1842	21.684	20.9616	21.6216	21.3768	22.3361	21.978	22.3716	23.1154	20.7972	21.1823	NaN	0	Q14676
21.6929	22.3266	21.9023	22.9991	22.7756	21.8608	21.6308	21.2257	21.3413	22.2443	25.9374	26.4989	25.8236	26.2883	26.2514	26.2591	26.2986	25.8712	2.76992	-2.24647	Q14677
24.2476	24.2187	24.2142	24.41	24.1481	23.8557	21.9966	22.353	22.5769	22.5191	21.7779	21.9586	22.8395	22.062	22.0394	22.129	21.9128	22.8071	5.40051	1.60114	Q14683
24.82	24.7833	24.6022	22.0991	21.8401	20.5176	21.2842	22.4813	22.9406	21.8703	22.0037	21.9374	22.5927	22.3605	22.0316	22.2207	22.1062	20.9129	10.4426	2.78858	Q14684
25.3431	25.3114	25.4573	22.0955	21.8389	21.7029	21.9609	21.985	21.3348	22.464	21.5226	21.1698	22.8811	22.0479	20.8528	22.3299	21.9982	22.4833	13.1086	3.45941	Q14690
23.8799	24.1729	24.02	21.6396	21.4948	21.4955	22.9915	21.9055	22.0288	22.8079	21.1722	22.3183	22.5765	23.1153	22.2444	21.7639	22.5703	22.3666	7.50225	1.85817	Q14692
25.7675	25.5766	25.3502	22.9171	21.9861	22.2487	22.9087	21.2471	21.6397	21.6844	22.0265	22.1358	21.6096	22.7477	22.1048	20.9233	21.7836	23.0792	8.47958	3.49528	Q14694
25.605	25.808	25.5052	25.0186	25.3001	25.3603	22.1819	22.1029	22.8236	21.8571	24.55	24.7058	25.0513	25.3761	25.2856	25.2927	25.1481	25.3045	2.55489	1.28216	Q14697
23.1456	22.4352	21.7673	23.7382	23.9519	23.5693	22.7068	22.1977	21.8329	22.2449	23.8982	24.4184	22.5598	24.324	23.8426	21.1196	23.5018	20.3157	0.430805	-0.498763	Q14728
23.9931	23.8696	24.0561	22.0984	21.6713	21.6176	22.0675	21.3347	22.5551	21.7723	21.8315	21.7557	23.0381	20.9032	22.1849	22.225	21.7387	21.7989	9.95772	2.06672	Q14738;Q13362
26.7053	26.6119	27.1096	26.1049	26.0546	25.8925	21.8909	21.3036	22.4918	22.6729	26.1086	25.9365	25.4669	25.6922	25.7199	26.2237	25.7086	25.9442	2.97182	1.92813	Q14739
21.7495	22.5561	21.9983	26.9047	27.1389	27.7493	22.5904	22.1923	22.5606	21.8156	22.6357	23.3008	22.816	23.0148	22.3906	21.8504	21.6778	22.5093	1.41159	-1.30852	Q14764
21.5655	22.6392	22.0727	21.631	21.6688	21.6795	22.8653	22.1242	21.9051	21.6743	27.6961	27.6422	24.5955	24.7275	26.4617	26.3953	26.0049	26.0475	2.13021	-2.11544	Q14766
23.356	23.2794	23.7322	22.7302	21.612	21.6269	21.5495	21.3022	21.5771	21.7943	21.1226	22.0506	21.2225	22.4626	22.5081	21.3969	23.0844	22.1478	4.20526	1.57666	Q14807
26.0174	26.0609	25.9708	21.1353	22.4188	21.3994	22.3015	22.0538	22.8137	21.7351	22.1904	22.5227	21.3726	22.9284	21.9141	23.1434	22.2412	21.4751	12.638	3.90663	Q14839;Q8TDI0
21.732	22.219	22.4568	26.2525	26.5509	26.2894	22.7262	22.0321	22.7013	23.3313	25.9111	25.6724	25.3717	25.0342	21.8529	21.5372	26.0013	25.328	3.35421	-2.30354	Q14847
23.2767	23.0304	22.7677	21.3398	21.035	21.9087	21.6511	21.9471	23.0142	22.7065	21.699	21.2269	23.2271	21.8985	21.2542	21.966	21.9929	21.4546	3.11749	1.13684	Q14966
26.6014	26.0967	26.7814	22.8186	23.3598	21.6618	22.1061	22.7306	22.4682	20.7685	22.1171	22.0636	20.7664	20.5027	20.4568	21.8073	21.7268	21.6654	6.5541	4.69187	Q14974
23.9283	24.1486	24.3458	27.0991	27.0426	26.9691	21.9786	24.5853	26.1502	22.119	26.8658	26.8895	26.8104	26.9804	25.7016	25.5604	25.9943	26.0788	2.66793	-1.6474	Q14980
21.6977	22.3361	21.3482	22.2178	22.4027	20.9696	21.6048	21.2892	22.5957	22.1799	21.3364	21.505	22.8726	22.4742	21.0892	21.3176	22.5063	23.0882	NaN	0	Q14BN4
24.1462	24.2834	24.1114	22.8446	21.7323	22.9444	22.4944	21.9448	21.949	21.9863	22.9163	22.0943	22.3836	20.8945	21.623	22.629	22.2773	21.0172	8.70254	2.06494	Q14C86
25.4757	25.5964	21.8603	22.3192	22.2434	21.8847	22.4801	21.3825	23.1372	21.4491	21.7976	22.4612	21.2202	21.3237	21.9802	21.5553	22.0035	22.7247	0.702746	2.31328	Q15003
24.2796	24.0398	22.58	21.3671	23.0476	21.5901	21.1813	21.3867	21.0022	22.0017	22.4396	22.2326	21.7904	22.1946	22.3336	22.6229	22.7032	22.492	1.08116	1.60745	Q15005
20.9471	22.0272	21.7166	21.7456	22.3673	21.6129	21.3151	21.322	20.4306	22.0678	21.1867	22.2564	21.5201	22.3284	21.0417	23.1501	21.6017	21.948	NaN	0	Q15007
24.8958	24.9745	25.0273	20.5442	21.2298	21.2295	22.0339	21.6553	21.0256	21.4577	23.0367	22.1209	22.3079	21.8695	22.5424	21.4544	22.1931	22.1315	11.1367	3.17704	Q15008
22.5159	22.6777	22.6716	21.4325	22.1609	21.3084	23.2681	21.6153	21.6674	21.8714	21.7841	22.0663	21.704	21.7318	22.007	22.0889	21.2478	22.6805	3.80551	0.712786	Q15018
21.7447	23.3009	21.3259	21.9286	22.292	22.2484	22.0434	21.8682	21.8301	21.0859	21.422	21.3597	22.769	21.5428	23.291	21.6196	21.7829	22.3595	NaN	0	Q15019
24.6749	24.1755	24.942	21.1967	22.7487	22.8303	22.0596	23.0227	22.292	21.7623	21.0109	21.2874	21.7441	21.4894	21.4263	21.6585	22.1548	21.771	3.39375	2.7005	Q15020
24.2097	24.4116	24.1533	22.6728	22.0031	19.989	22.1683	21.1191	20.8984	22.2455	21.6762	22.8124	22.6961	22.6215	22.6944	21.7963	22.2158	22.559	7.62481	2.247	Q15021;REV__Q02790
22.934	23.1011	23.2842	21.8629	22.3832	21.6573	22.8225	20.8303	21.5184	21.0293	22.2721	22.2439	21.1352	21.8116	20.9518	22.7086	22.3241	22.7534	4.50079	1.21948	Q15022
21.7716	20.6809	22.3624	22.1219	21.8673	22.2531	21.9367	23.0361	27.5121	27.2884	22.3488	21.5791	21.9698	22.1503	21.4179	21.2972	22.4701	22.8924	0.891864	-1.20446	Q15027
24.254	25.0211	24.4717	23.3199	23.5223	23.0089	23.0071	22.1339	22.6314	21.1223	22.5111	21.8781	21.7246	21.0645	21.479	20.9914	23.4328	21.4985	3.82725	2.36054	Q15029
23.1864	22.3943	23.2898	20.9462	21.4712	22.5751	21.8674	22.4207	21.5479	22.8894	21.0757	22.0061	21.6915	21.2119	21.3617	21.9421	21.4564	21.9621	1.51846	1.19516	Q15036
26.0536	24.2365	26.117	22.0905	22.2924	21.9234	21.8773	22.099	21.498	20.9606	21.7857	22.5133	22.2738	22.3838	22.9191	21.2032	23.0094	21.9192	1.59061	3.41915	Q15046
21.8471	23.2423	23.25	21.8621	22.4617	22.7538	22.222	22.8607	22.173	20.9752	21.8348	22.0112	21.8462	22.0035	21.6445	21.4573	21.804	21.232	0.681656	0.836989	Q15048
24.2376	24.1317	24.1028	23.1254	23.6449	22.0217	21.477	21.8261	22.0189	22.3831	22.2906	22.2637	21.2131	24.411	21.8372	23.8359	21.8047	21.1448	5.37002	1.80417	Q15052;Q14155
23.0263	22.8476	21.7018	21.8676	22.6688	20.7414	22.6515	21.6226	22.2417	23.893	22.0075	21.7532	22.4247	21.4664	21.7831	22.2501	21.908	21.4948	0.423545	0.473622	Q15054
23.7904	23.7844	23.8108	21.9341	21.6985	22.1572	22.4905	23.3042	23.9903	25.3969	26.8087	26.6831	26.4814	26.7808	26.4957	26.3308	26.064	25.8331	1.19374	-1.03477	Q15067
21.4566	22.4032	21.556	23.1156	23.0491	22.4151	20.7543	21.7109	21.4145	21.4072	22.5058	22.3628	22.446	21.8694	20.7427	22.1738	22.5819	21.666	0.22993	-0.209055	Q15075
21.6849	22.1244	22.4408	25.5442	25.4723	25.7481	21.4094	21.6475	21.1599	22.3926	21.2137	21.3445	23.0272	22.3897	21.1206	22.1606	22.531	21.7078	0.51413	-0.507932	Q15080
24.3892	24.2781	24.7928	24.278	24.6412	24.7141	21.2168	22.076	22.0193	22.6674	24.6795	25.3268	25.5615	25.7072	25.2176	24.4542	25.46	24.9183	0.31319	0.290829	Q15084
25.5211	25.5859	25.5257	22.696	21.771	22.1201	21.8208	22.5442	22.7064	22.6656	22.1242	21.6145	21.6604	23.4524	21.6581	21.224	21.6013	21.6539	11.8041	3.45674	Q15102
24.3987	24.3918	24.431	22.0504	22.3512	22.0917	20.5492	22.3524	22.0502	21.9652	21.8657	22.4159	21.8663	21.838	21.9803	21.7006	23.4614	22.2707	9.5291	2.35322	Q15126
23.2487	22.867	23.4138	26.3626	26.3813	26.1541	22.1873	21.933	22.2893	20.7514	23.9734	23.8798	23.1116	22.7441	21.3417	20.7043	22.9274	22.6724	0.010488	0.0155627	Q15149
22.5152	22.4871	22.8331	22.0643	21.8587	22.2147	22.5627	22.6377	21.9104	21.8207	22.2448	22.5398	22.694	21.7831	21.8228	22.3635	22.0107	21.9876	NaN	0	Q15154
24.9879	24.5979	24.9872	21.3577	21.5569	21.7302	22.4728	21.2768	21.367	22.6256	22.1689	21.9395	21.4921	22.7423	22.3333	22.068	21.4616	22.1036	5.92488	2.9446	Q15181
23.6277	23.2163	23.3017	22.0392	21.986	22.2553	22.6802	22.1911	21.91	22.0601	21.7049	21.9896	22.1067	21.3951	23.1765	20.9286	22.4681	21.8696	3.98607	1.33118	Q15185
29.1957	26.4418	26.4772	20.9114	23.2573	23.8818	21.6802	21.7061	21.4893	21.6436	26.9454	21.6346	25.2205	26.2499	21.6129	21.5765	26.2224	23.7207	1.67866	4.18807	Q15233
24.1261	24.4131	24.0671	22.4283	21.9511	21.7916	22.9984	22.3342	22.2055	22.7417	22.9981	22.071	22.6257	22.4871	22.2783	22.53	21.9765	21.5987	5.28557	1.86771	Q15269
25.4685	25.1319	25.3813	22.0595	21.4258	22.1859	22.5767	22.1993	21.6148	22.2257	24.4313	23.8041	23.6268	22.792	21.3189	22.6612	22.6065	21.7387	8.24764	2.84275	Q15286
22.1607	22.3277	21.7964	21.6597	22.9077	21.7907	21.6503	21.9569	21.9248	22.367	22.7504	21.5152	21.5126	21.9609	22.4056	22.3491	21.6361	21.8259	NaN	0	Q15287
27.6853	27.7793	28.0488	25.6144	25.6434	26.4958	22.0473	21.213	20.9254	22.5747	26.239	25.9798	25.8985	25.8918	25.9426	25.256	25.7192	26.0667	4.54256	3.07063	Q15365;P57721;P57723
27.061	27.436	26.7681	21.1938	22.2955	22.0246	23.3066	22.4735	21.9907	21.3083	21.7121	23.3005	22.0622	22.5774	21.0225	22.0802	22.3956	22.4585	5.81964	4.94157	Q15366
25.6303	25.3001	24.623	21.9684	22.5281	23.4262	21.4355	21.7886	20.7043	23.5414	22.2033	21.7143	21.6714	21.7087	20.5639	21.1228	21.5565	22.3723	3.34061	3.29743	Q15369
25.4006	24.7864	24.7376	24.1335	24.5338	24.3526	21.7283	21.3837	22.4049	22.871	22.875	22.887	23.8568	21.5946	21.6793	22.352	22.2236	21.4951	4.23452	2.28343	Q15393
21.0029	22.0452	21.4849	22.8486	21.9627	22.1213	22.4541	22.576	22.4945	22.2181	22.4538	23.3915	22.2708	22.1221	22.2543	22.5168	22.3324	20.3448	NaN	0	Q15397
22.5396	21.0108	21.649	21.8156	20.9893	22.1875	22.9583	22.1499	21.804	21.6864	21.3011	22.432	22.4449	23.473	24.5194	23.8396	23.4411	23.3355	0.715864	-0.825389	Q15399
26.1704	25.5313	24.7032	22.5291	23.2978	21.9975	20.777	21.9065	21.9532	21.7398	21.5206	21.8739	21.9624	22.6553	21.8226	21.3176	22.6657	21.9049	2.11358	3.47339	Q15418
23.7747	23.7448	23.7765	22.1748	21.8499	22.7378	22.1718	22.687	22.1024	22.8105	21.6053	21.2105	21.8237	22.0603	22.3107	21.62	21.4839	21.2434	8.70774	1.77253	Q15424;Q14151
21.9648	21.5577	22.2666	22.0754	21.897	22.337	21.744	22.0145	21.9454	21.7235	23.5281	23.4342	21.9172	23.3871	22.1698	22.9627	22.1597	22.433	0.838938	-0.452198	Q15436
26.057	24.9378	24.9507	21.5112	22.6068	22.1317	21.4125	22.5465	21.614	22.9191	22.3839	21.5079	23.6924	23.7981	22.6017	22.6588	22.4033	22.5356	2.27036	2.89358	Q15437
23.5633	24.0694	24.1366	22.3052	21.7063	21.7958	22.8992	21.1721	22.0859	21.0973	21.406	21.1898	22.1394	21.5288	21.3954	22.0365	22.2217	21.5727	3.42784	2.15296	Q15459
24.4145	24.3191	24.2287	22.0446	21.8973	22.3411	22.0938	21.8789	22.1739	22.2223	21.4263	20.9713	21.353	22.6388	20.6025	22.0512	21.7826	21.4904	10.8838	2.52294	Q15477
24.5769	25.0421	24.9232	22.1665	21.2185	22.0288	22.7498	21.6733	22.8782	21.9721	21.6447	21.8768	22.0161	22.5529	21.7525	22.2705	22.3963	21.2497	5.28796	2.81762	Q15555;Q9UPY8
22.0801	22.2654	22.7014	22.171	22.4678	22.1978	22.8256	21.0168	22.2038	22.1586	22.3996	22.1685	21.58	22.0834	21.9097	23.0695	21.388	20.2977	NaN	0	Q15629
23.59	23.1825	22.0241	23.2023	22.2256	21.768	22.4594	21.9713	21.4589	20.3615	22.6744	23.5681	21.7288	22.6295	21.5275	21.3928	21.2436	22.475	0.727695	0.88642	Q15631
24.0734	24.189	24.1871	21.6386	21.1	22.7712	21.3271	22.3396	22.3062	21.9717	21.4509	21.1396	22.0748	22.0296	22.052	22.8594	22.1907	21.7867	10.1375	2.21397	Q15645
20.9063	22.2182	22.3405	24.7347	25.4043	25.0228	22.1663	21.0355	22.4339	21.8499	21.9056	21.8656	22.002	22.5485	20.89	22.6213	21.0519	20.8522	0.448957	-0.603947	Q15691
26.6775	26.1885	26.8203	22.4945	22.9686	22.0705	22.5894	21.9712	22.3713	21.0255	21.7018	21.9601	22.186	21.2512	22.278	21.431	22.1564	23.0548	5.00315	4.46142	Q15717;Q12926;P26378
22.6345	22.2434	21.3908	22.1627	23.2163	22.0142	23.386	21.7003	22.3203	21.7097	22.4597	22.5276	24.0245	23.7446	21.0104	21.3449	23.9605	21.7709	0.380856	-0.400619	Q15722
20.7633	20.5162	23.2332	23.1719	22.1703	21.4011	21.6271	21.1344	21.391	21.4485	21.7103	22.0175	22.847	21.8545	21.2015	22.0878	22.0261	22.628	NaN	0	Q15738
21.8893	21.342	22.7637	21.8352	22.5379	23.4672	21.8485	21.8805	22.4412	21.1841	27.4798	26.9755	27.6479	27.8752	28.6328	28.3559	28.0448	27.7071	2.61201	-3.19589	Q15762
25.4921	25.3367	25.3923	22.0647	25.0523	22.0418	21.8045	21.0068	21.6322	20.8992	22.4679	22.1967	21.344	21.7277	21.4685	22.1262	21.9349	22.6088	8.92218	3.38199	Q15813;Q8WVB6
24.3772	24.0786	24.3784	24.6723	24.994	24.6119	21.8691	21.4881	21.5992	21.8293	22.0824	21.6138	21.9724	22.5093	22.4891	21.7587	21.7644	23.4817	3.94113	1.69565	Q15833
23.1227	21.5587	22.3145	26.8413	26.8373	26.3759	22.8387	20.8224	20.375	22.3117	20.9828	24.0166	24.5676	24.7803	24.2634	24.5034	24.7691	24.9168	1.329	-1.61487	Q15942
21.9497	21.7931	22.6199	24.9439	25.0402	25.1199	22.2169	22.7055	22.3161	22.4908	24.7108	24.332	24.2824	25.0671	24.3948	23.8163	22.4488	22.6158	2.63133	-1.64584	Q16181;Q6ZU15
22.7901	22.4792	21.5333	22.8533	21.2699	22.3012	23.6988	22.1516	21.6862	23.15	20.7848	20.9581	22.0496	21.6251	23.0629	21.9056	21.9071	22.1296	NaN	0	Q16186
21.7035	20.7153	22.4786	21.9244	21.0824	21.6191	21.8996	21.7595	22.1788	21.6484	23.5926	23.576	22.5997	22.6511	21.8249	20.9071	21.9512	22.5976	0.350465	-0.48839	Q16363
24.6438	24.5323	24.6364	21.3856	22.275	21.7093	21.3221	21.3484	21.7007	22.4447	22.9123	22.4279	21.8789	22.098	21.8954	22.354	22.317	21.3397	11.8279	2.64355	Q16401
23.6254	23.756	23.558	21.7926	20.8888	22.0576	22.6238	21.2221	22.2051	20.686	22.8937	21.4182	22.1141	21.2821	21.8513	21.372	21.586	22.4011	8.07692	1.88686	Q16512
25.6204	25.8611	25.4225	25.347	25.08	25.2235	20.7964	21.7041	21.6056	20.8211	22.9722	21.8393	21.9419	21.0034	24.4781	22.202	22.0359	21.9224	5.43273	3.03644	Q16539
24.4035	24.7055	24.6148	23.3451	22.6561	22.4483	21.9472	21.803	22.1731	21.6594	21.6044	22.506	21.6992	22.1623	22.0293	22.2501	21.9407	21.9881	8.0612	2.42708	Q16543
26.1274	26.3133	26.187	24.786	25.566	24.4658	24.8448	24.7125	25.4973	25.754	25.5775	24.65	25.0267	24.677	24.1935	24.7185	24.7886	24.8966	7.33121	1.26558	Q16555;Q14194;Q14195
25.0294	25.1564	24.9285	19.9747	21.3218	21.9593	21.8561	21.6162	22.1052	21.7494	21.8436	22.3261	21.8551	22.0757	20.6857	21.3434	22.2147	21.9779	11.798	3.3778	Q16576
22.1826	22.1052	21.7277	22.4736	22.4802	21.582	22.2072	21.6877	21.5152	22.7176	25.0437	25.4397	22.258	20.8021	21.8157	22.0541	21.7989	22.823	0.641904	-0.441422	Q16610
26.093	26.2386	26.1328	25.4086	25.7799	25.6012	22.2888	24.9004	22.9208	22.3791	21.9084	21.2548	25.5417	21.9554	21.7378	22.799	21.2518	23.0985	4.95497	2.89967	Q16629
21.8477	21.7759	21.6438	22.3117	21.3299	21.9542	21.9332	22.4564	21.8961	23.4085	21.3745	22.3421	21.4497	22.0069	22.8421	22.6145	22.4869	21.5228	NaN	0	Q16630
24.9386	25.1595	24.754	21.7743	21.6558	21.5309	21.767	21.6598	21.8351	21.9387	21.1178	21.3018	21.6815	22.9544	21.5128	21.8031	22.1341	21.5474	6.11237	3.20308	Q16637
23.7943	23.3257	23.6193	22.2681	21.1015	22.7473	22.2444	21.4501	23.3288	22.3776	21.8373	22.5264	21.6648	22.0816	22.2393	21.6764	21.9505	22.7696	3.94812	1.42886	Q16643
23.8317	23.9423	24.1028	23.2149	22.0384	22.0863	21.9759	22.7267	22.3412	23.5798	21.0851	20.8334	24.4364	23.6827	23.6647	23.0664	21.4944	23.6459	3.44887	1.30079	Q16644
25.9276	25.8522	25.6493	21.4385	21.6981	21.422	21.986	22.1239	22.621	23.2604	21.9075	21.3672	21.5254	21.9799	22.0145	23.2924	21.7909	21.8297	11.8089	3.79256	Q16658
21.4772	21.3546	21.3088	24.2252	23.8602	24.0723	22.6238	21.8797	21.6054	21.6524	20.5657	22.0332	22.0909	21.2897	22.6649	21.7096	22.0216	22.5199	2.43011	-0.940812	Q16666
25.6791	26.5104	26.4209	23.1351	24.2231	24.8069	22.516	21.6305	22.5174	21.4808	21.6171	21.5427	22.0545	20.8269	21.4824	21.6301	22.5402	21.6052	5.06501	3.96285	Q16698
24.3786	24.3473	21.3182	21.7701	22.2477	22.2369	22.5009	22.16	22.4266	22.1175	21.3929	22.7307	21.825	22.5096	21.3017	21.8088	22.0721	22.421	0.4634	1.24659	Q16740
21.9187	21.8414	22.016	25.3837	24.8927	25.3912	22.0825	22.7858	26.1065	26.3103	24.9617	25.5357	26.3117	25.9397	26.5561	27.3193	26.7693	26.9697	6.90935	-3.62903	Q16769
23.4919	22.3242	23.9673	22.8493	20.7079	22.4889	21.9479	22.6468	22.0188	21.9671	22.8969	21.6447	22.1582	22.361	21.6407	22.1827	21.4398	22.12	0.90469	1.18977	Q16795
24.0922	24.0159	24.3444	20.6923	21.6185	20.8964	22.0105	21.4869	23.2621	22.0309	22.0945	21.197	21.7773	21.2439	21.8826	21.592	21.6808	22.0266	8.1527	2.45135	Q16822;P35558
21.4179	21.7791	21.8178	22.5924	22.5639	21.9943	20.7746	21.7014	21.8912	21.2926	23.1934	22.0295	21.2944	21.5056	22.4591	22.875	22.1965	21.4984	NaN	0	Q16827;P23467
23.947	23.7522	23.5884	21.493	20.2765	21.9923	21.9883	21.9984	21.9915	21.6608	22.017	20.8459	22.7256	21.4536	21.338	22.2053	21.1019	22.694	6.99294	2.04371	Q16836
22.7579	21.7331	22.58	24.3035	24.2447	24.0889	21.9059	20.9628	22.3948	21.7043	23.9166	22.2319	24.2461	23.9395	24.3948	24.2227	21.3526	22.1198	0.796292	-0.711592	Q16851
25.4943	25.1939	24.9271	25.1489	25.2511	24.9901	21.3019	22.0722	22.0401	21.7369	24.8438	21.4711	22.2514	24.5471	24.4434	21.2456	21.4997	22.3784	3.79087	2.19033	Q16891
25.9703	25.4925	26.115	24.9685	25.6735	24.6104	21.2406	22.7419	21.5627	21.4244	25.338	25.5299	25.8083	26.1651	26.6757	26.319	26.6167	26.5176	1.2316	1.11312	Q1KMD3
22.3092	21.1781	21.9035	22.6484	21.4366	21.5001	20.8959	21.0569	21.0308	21.4598	22.1818	22.8032	22.1967	21.7374	21.3734	21.6766	21.2451	21.7139	NaN	0	Q27J81
24.6641	24.5414	24.5633	21.2765	21.5883	21.911	22.6255	22.1479	22.9546	22.5902	21.6973	21.725	22.3937	22.3245	21.1723	22.4708	22.3614	22.8143	10.6109	2.45272	Q29RF7
22.985	23.2204	22.444	22.1081	21.8563	21.8063	22.2235	22.6014	22.3965	21.7015	21.8932	22.1585	21.3943	21.2612	22.3368	22.2486	20.7615	21.3287	1.61103	1.01136	Q2M389
24.1561	24.11	24.396	22.0306	22.1532	21.9875	21.4503	21.5414	22.5405	22.445	22.6327	21.5132	21.4882	21.6586	22.5575	22.0303	21.7473	20.7561	8.39391	2.31855	Q2NL82
21.5054	22.6139	22.8048	21.873	21.1932	21.5497	22.911	21.4165	21.8981	22.4164	20.9705	22.1382	22.8652	21.4237	22.7229	22.3627	20.6397	21.5907	0.404058	0.443293	Q2TAA5
22.1257	22.2268	21.8617	21.5057	21.9365	21.5576	21.8616	21.9341	21.4165	22.681	22.4613	21.5816	21.5286	21.8066	22.2327	22.7409	22.221	21.2634	NaN	0	Q2TAL8
23.3629	23.1303	23.2121	21.4278	22.9597	22.1923	21.7425	22.5614	22.052	21.8307	22.1201	21.7036	22.1531	21.5162	21.538	21.3057	22.0071	21.5375	6.89544	1.32526	Q2TAY7
22.3068	22.0488	21.8088	24.2641	24.2081	24.0618	22.2671	21.323	22.4149	23.4748	24.3684	24.1256	24.3365	24.7783	24.2274	23.9595	23.8482	24.8194	4.38162	-1.71034	Q32MZ4;Q9Y608
21.9182	21.7087	21.9782	22.0398	21.527	21.8754	22.0832	22.4421	21.7864	21.6864	22.0126	21.3439	22.7076	21.626	22.8883	21.8591	21.7993	22.3743	NaN	0	Q3SXM5
23.7719	24.4081	24.2103	22.2595	21.7669	22.3263	22.7123	22.5015	22.4058	22.1854	22.552	22.4648	22.0843	21.1455	21.8837	22.7082	21.9521	21.8761	2.79791	1.94184	Q3ZCQ8
21.4785	22.2084	21.3302	21.5125	22.4353	21.9639	21.9716	21.5754	22.3934	22.4086	21.2126	21.5987	22.34	21.2993	22.7519	21.6956	22.0248	22.5607	NaN	0	Q460N5
21.9616	20.4165	24.1231	22.3224	22.1246	22.4544	21.2027	21.8984	21.6886	21.8624	25.2243	25.0083	25.1195	24.9764	24.8594	21.4965	24.3876	24.6054	0.383697	-1.11494	Q49A26
23.792	23.7641	23.9591	23.2704	21.8571	21.7291	22.156	21.6278	21.7949	22.2792	22.4359	23.1575	22.267	22.4991	22.9391	21.4744	21.2509	21.4009	7.38957	1.69577	Q4G0J3
23.4409	23.7067	23.7664	21.7203	23.0705	21.9692	22.805	22.2177	20.9778	22.1559	21.9331	21.6932	21.8109	22.1613	21.8306	21.6203	21.3459	21.6683	6.12157	1.70599	Q4G176
21.8255	21.9955	22.2471	22.3586	22.425	20.9195	22.065	22.8413	21.8681	22.5965	21.5964	21.6178	22.2544	20.6402	20.7071	21.6066	21.9314	22.8342	NaN	0	Q4V328
24.7447	24.6522	24.7802	22.5988	22.0211	20.4067	21.6048	21.9364	21.8386	21.6331	21.9011	21.6409	25.7532	21.6846	22.1243	21.2671	21.8286	21.9343	6.67329	2.7141	Q52LJ0
25.1318	25.1168	24.9528	23.645	23.7057	23.7071	21.9589	21.0646	22.1847	21.896	20.7502	22.3996	21.753	22.1346	22.0128	22.5738	21.8096	22.1333	8.54885	2.81856	Q53EL6
25.7784	26.0079	25.3127	21.5944	22.0345	24.638	20.3894	22.3198	20.2882	21.8618	25.2125	21.641	21.6514	21.745	22.2508	21.8899	21.449	21.9046	6.46684	3.64165	Q53GQ0
24.6133	24.9952	24.9367	22.0356	21.8087	23.0696	21.6304	21.4663	21.531	21.612	23.2039	22.7722	21.9365	20.7654	22.9024	22.584	21.7201	21.9883	7.80922	2.77998	Q53H96
22.1971	23.216	23.4775	21.1777	20.5317	21.5322	20.4411	24.5324	21.4848	21.5362	22.2788	22.0751	20.6756	21.0257	22.0279	21.9059	23	21.9165	1.23146	1.22075	Q53HC9
24.3363	23.6621	24.404	23.0165	21.578	21.6249	21.3967	22.2224	22.3736	21.9745	21.5881	22.1369	22.7354	22.4827	21.2094	22.3889	21.7491	23.2535	2.68424	2.01877	Q562E7
24.6687	24.4503	24.3192	22.389	21.2845	22.566	21.8368	22.2412	21.8156	22.1982	22.1465	21.3152	22.057	21.8471	22.3711	22.477	21.8005	22.8053	6.62991	2.40266	Q58FF8
24.0691	23.8484	23.8128	22.8223	22.6923	21.1692	22.5809	22.6228	22.6543	22.0179	21.5742	22.0695	22.8538	22.3601	21.1297	21.6563	22.1977	20.3447	6.90181	1.8604	Q5BKZ1
23.8776	23.3954	23.7828	21.6462	22.3363	21.0959	21.4809	21.9957	21.5723	21.2995	22.1431	21.484	22.6624	22.4202	20.6787	22.0625	21.3346	21.4078	4.38992	1.97723	Q5C9Z4
21.2631	22.3079	22.3431	21.8154	21.9233	21.5302	21.216	21.5911	21.7474	22.3438	24.5202	24.0831	24.1088	24.4857	24.4223	24.2881	24.6234	24.371	1.27584	-1.16665	Q5JSL3
21.2211	22.4827	22.4709	22.0428	23.3608	22.5156	21.5244	21.6231	23.8863	22.1358	20.9757	21.8376	22.0252	22.2932	22.1019	21.6117	21.806	21.5903	NaN	0	Q5JSP0
25.0064	25.0833	25.0331	21.9803	21.7164	21.9355	21.8784	21.8142	21.7795	22.9795	22.2436	22.2794	22.9789	20.7812	20.8345	22.2355	22.4546	22.5121	10.6956	3.01405	Q5JTH9
23.5937	21.8566	21.0442	24.9236	24.6715	25.4201	22.4851	21.4723	21.3648	22.5953	21.7034	22.0266	21.2511	21.6926	22.6028	22.3159	22.022	22.0673	0.183428	-0.409484	Q5JTV8
23.2852	23.4789	23.2855	23.6625	21.9674	20.7052	22.2968	21.6433	21.6676	21.8759	21.1133	21.7725	21.9949	21.5309	21.555	21.8702	22.9152	22.477	5.72251	1.41333	Q5JTZ9
24.7501	24.0462	24.4103	21.6107	22.3216	22.4729	21.457	22.5769	22.9996	22.2639	21.2415	21.8097	21.9474	20.7368	21.1991	21.1335	22.1669	22.0217	3.74918	2.53825	Q5JVF3
25.1584	25.2531	24.9614	24.6604	21.6503	22.7492	21.1537	22.5422	21.4234	22.0243	21.0403	22.1407	22.278	21.1442	21.9054	21.645	21.0891	22.5647	8.80193	3.12359	Q5JWF2
21.608	21.2675	22.1775	21.7668	22.7649	22.1149	22.5484	22.3053	21.7409	21.3025	25.1324	25.4955	25.8329	25.8393	26.3671	26.2709	25.4579	25.5591	3.044	-2.34894	Q5QGZ9
22.634	21.8022	22.5304	21.4017	21.4096	22.7146	22.1982	21.3754	21.4759	22.6088	23.0113	21.9075	21.6738	22.0041	22.0244	22.3143	23.0604	21.523	NaN	0	Q5QJE6
21.1194	20.7983	21.872	22.2037	22.2565	21.7297	21.309	22.0616	20.852	22.0584	22.7624	22.602	23.378	23.8844	24.126	24.1738	23.8665	22.3433	1.72903	-1.37726	Q5S007
22.5415	21.3925	21.4369	21.7081	21.6594	22.3682	22.3787	22.0288	23.2452	21.4783	28.0398	28.3433	28.7804	28.9351	28.2455	28.6955	28.6794	28.5083	2.96672	-3.74931	Q5SQ64
23.6965	23.3094	24.1978	22.1147	21.1444	22.061	21.6952	22.4997	22.5444	21.6226	22.8495	22.7267	22.4491	20.8199	21.4095	21.6651	22.0338	21.483	2.27913	1.7933	Q5SRE5
24.9181	25.1243	24.7451	24.4551	24.746	24.4476	22.3235	21.9629	22.2281	21.4604	24.5509	24.0012	24.9646	22.8165	24.2601	24.2496	21.9342	24.4741	3.1306	1.40419	Q5SSJ5
22.9184	22.5741	22.2551	21.6858	20.7439	20.7921	23.1202	21.0307	23.0272	21.1544	22.5278	22.1625	22.1217	21.9366	22.2475	21.3219	22.3008	22.1854	1.41873	0.691973	Q5SY16
21.4023	21.4745	20.9429	23.9895	24.1081	23.5666	22.0638	21.2997	22.2731	21.3949	22.0872	22.5606	22.8355	23.2425	22.3427	22.7729	21.4072	22.1642	3.0328	-1.2673	Q5T1M5
21.8769	21.93	22.4042	22.3805	21.6713	22.279	22.2026	21.9055	21.9531	22.3072	21.7437	22.0731	21.8085	21.9902	21.3936	21.6412	22.1488	22.8828	0.0816627	0.0449455	Q5T4S7
22.1569	22.4188	22.1134	21.8889	21.918	21.828	22.1541	22.352	21.4074	22.1554	24.6606	25.1067	25.3469	24.602	24.8115	24.3851	24.313	24.0865	2.10006	-1.17138	Q5T5C0
22.3271	22.3008	21.3167	21.3859	21.5552	22.3183	22.324	21.8893	22.2082	21.4822	22.3638	21.9248	21.6839	21.9776	21.8659	23.1239	21.8384	21.8214	NaN	0	Q5T6V5
21.442	22.9942	22.2441	21.7595	22.7146	21.9925	21.7564	21.7434	22.2765	21.207	21.8905	22.3062	22.5998	21.9991	22.0864	21.3967	21.7275	22.5231	NaN	0	Q5T8P6;Q9P2N5
20.7151	22.9311	21.0141	21.9736	22.4189	22.1156	26.8948	21.4684	26.6618	26.9289	21.3834	21.0421	22.1923	20.7327	21.7045	21.9972	22.088	22.7905	0.677286	-1.27274	Q5T9A4
21.8724	24.1128	23.3367	21.6986	22.8816	21.1313	22.1116	22.28	22.307	21.6047	22.1218	22.0497	22.6002	21.2478	22.6197	21.7276	21.7032	23.1863	0.590613	1.02256	Q5TA45
22.8308	22.8273	23.3848	21.3569	22.4454	22.0986	21.2914	21.9537	22.3608	22.083	21.814	20.7741	21.4611	20.8699	21.0313	21.35	22.7756	22.2024	2.63038	1.28974	Q5TBB1
21.2412	21.2915	22.1537	23.9019	23.9973	24.019	21.6321	21.8341	22.0156	22.1821	21.6588	21.4646	24.0013	22.0856	22.2291	21.4648	24.0303	22.062	1.34756	-1.00974	Q5TEJ8
21.9982	23.3256	21.6954	21.5156	22.1036	22.413	21.8941	21.5298	22.189	22.3622	22.2504	21.8087	21.2724	21.9163	23.0688	22.3845	21.6436	22.8233	NaN	0	Q5TFE4
21.504	21.1882	23.0045	22.4915	21.655	22.3822	21.9931	22.2995	22.0437	21.6563	23.0992	21.4899	22.0779	20.8965	20.9337	21.693	22.0996	21.9983	NaN	0	Q5TZA2
22.4972	21.5098	21.2774	22.2523	22.6566	21.663	22.2661	21.1721	21.716	22.2159	23.4296	21.7608	21.4189	21.3684	21.3661	22.1824	22.3091	21.1994	NaN	0	Q5VSL9
22.2437	22.1566	23.0719	22.5962	22.4589	21.2024	21.7984	22.1759	21.5329	21.6579	21.9725	23.2618	23.7172	21.9902	23.1277	23.924	21.1769	21.6378	0.224126	0.208652	Q5VT66
24.1419	24.0264	23.9223	21.4251	22.2257	23.0959	22.1147	22.8311	22.7202	21.3609	22.1153	21.4894	22.4857	22.0864	21.7721	22.6675	21.7768	22.2392	8.75714	1.86978	Q5VTL8
23.0105	23.2445	23.0805	21.7839	21.9351	22.6195	22.4193	22.3767	22.0818	22.9537	21.2116	22.54	22.2191	22.1009	22.7342	21.3137	22.1234	21.9696	5.03107	0.952999	Q5VTR2;O75150
21.8013	22.7651	21.4854	22.836	22.4706	22.4896	22.6716	22.382	22.3426	21.8764	21.6888	21.5145	21.5715	22.4008	23.2659	21.6028	22.1926	23.6598	NaN	0	Q5VW32
22.8653	21.3332	22.7309	21.9078	21.8386	21.8856	20.8684	21.4405	22.1366	21.5676	22.6594	22.4763	22.1205	20.9658	21.989	22.712	20.6013	20.7138	0.448084	0.584287	Q5VWZ2
23.6693	23.1891	23.6	21.6281	21.2411	21.6834	22.1998	20.9518	22.2359	22.3053	21.1687	21.8644	21.7293	22.8735	22.2761	22.1379	21.6202	21.9694	3.64367	1.62714	Q5VYK3
23.001	21.9971	21.9499	22.2189	22.3369	22.5559	21.3097	21.8583	22.129	22.1554	22.0569	22.6162	22.8123	21.6047	21.809	21.8346	22.6825	22.7619	NaN	0	Q5VZM2;Q7L523
22.2653	21.329	22.3763	21.974	21.917	22.7449	23.0042	21.9714	22.2243	21.8175	21.9892	22.1308	22.3608	21.4401	21.4498	22.3005	22.2467	21.5922	0.0849395	-0.0873875	Q63HN8
24.4415	22.3024	24.1519	21.8112	22.032	20.8572	22.0514	21.6289	21.8153	21.967	22.0759	21.484	22.1409	22.3324	22.8253	22.1971	21.8627	22.0103	0.907573	1.69249	Q658Y4
24.4394	24.223	23.9763	22.6834	22.1147	21.862	22.1452	22.5708	22.3053	22.4537	22.2984	22.6097	21.5956	21.3597	21.8087	21.5595	21.3883	21.6182	4.64954	2.18801	Q66K74
22.3929	23.3828	23.1874	21.8137	22.9502	22.056	22.1574	21.1187	22.2696	22.1331	21.3774	22.6264	22.937	20.1398	21.7228	21.6744	22.1728	21.569	1.3661	1.07314	Q66PJ3
23.6951	23.4415	23.2562	20.5498	22.2745	20.7892	21.5277	23.068	21.5555	21.4646	22.8721	20.6168	21.6841	22.7185	20.7325	22.7603	22.4626	23.4527	4.27949	1.56235	Q69YN2
25.339	25.116	25.0584	23.3539	21.3331	21.3458	22.1184	22.6703	21.9335	22.5158	21.6418	21.1036	22.5874	24.126	20.5103	23.9644	21.8671	21.0651	7.81027	3.02868	Q6DD88
23.0465	22.3687	23.0207	21.6148	22.4952	21.2581	21.591	22.268	22.1935	20.8847	21.7293	22.4267	21.9231	21.3204	21.8399	22.5497	22.1818	23.0574	1.49855	0.856377	Q6DKI1
25.1948	24.7685	25.161	21.1844	20.5655	22.6055	20.3297	22.5166	21.8295	22.2242	22.475	22.2292	21.5645	21.9114	20.9388	22.383	22.2908	21.7951	7.65041	3.25187	Q6GTX8;Q6ISS4
22.6765	22.8372	23.1566	21.2366	21.0074	22.3869	21.5012	21.31	23.1532	22.4418	22.5141	21.6166	23.2628	22.0404	21.5989	20.9869	22.9763	22.5293	2.31976	0.852597	Q6IA86
22.385	22.1626	22.2045	21.6495	22.4008	22.0999	21.9327	21.3848	22.4154	22.7202	21.9615	22.1689	21.513	21.4479	21.8298	21.7428	21.8452	21.6823	NaN	0	Q6IAA8
21.5467	22.5937	21.9489	22.1814	22.4692	22.3513	20.4711	22.2282	21.1108	21.5946	21.7298	21.9735	22.0239	22.0511	21.8595	22.0148	22.6054	21.1138	NaN	0	Q6IBS0;Q12792
22.4524	22.4179	22.5041	21.6664	22.6276	22.3102	21.8871	21.749	22.1202	22.3767	21.8549	22.4966	21.6095	22.3925	22.2994	21.5085	22.4284	22.0411	2.80743	0.366947	Q6ICG6
21.2178	21.4177	21.7067	21.9287	21.4447	23.0257	22.581	22.1437	21.3351	22.1081	24.3977	24.8661	24.404	24.9267	24.3324	24.6377	24.804	24.4889	4.04806	-1.98089	Q6JBY9
22.7817	22.4381	22.9954	21.4217	20.4665	22.3784	22.2837	21.9571	21.8001	22.2228	20.9666	22.1995	22.5646	22.7692	21.5203	22.375	21.6402	22.0283	2.07179	0.832157	Q6KC79
24.0264	23.8831	23.8061	21.7087	22.0864	21.5995	22.441	22.6104	21.5037	21.508	22.1311	21.3768	21.2462	21.3351	22.2346	21.5227	22.4176	22.3038	9.55752	2.0368	Q6L8Q7
24.356	24.2261	24.2453	22.9745	21.6113	22.4549	22.2674	22.4809	22.3131	21.5292	21.9158	22.0185	20.9859	21.9401	23.0657	21.5641	22.1019	21.5203	9.80471	2.22622	Q8TCE6;Q6NSW5
24.0682	23.6888	23.6783	21.9667	21.3286	21.0781	22.5039	21.7537	22.2565	22.4978	21.5783	21.3465	22.0441	22.0568	21.3376	21.3938	21.3921	21.9025	4.71046	2.0493	Q6NUM9
22.1524	21.8967	21.469	20.7972	21.8728	21.734	21.6675	20.5648	21.8696	23.2116	22.4284	22.1407	21.3253	22.0176	21.4813	22.2916	22.5321	21.8086	NaN	0	Q6NUQ4
21.071	23.1469	22.0481	22.9846	21.9432	22.0122	22.7228	21.963	21.8019	23.1629	21.0307	21.0797	22.7616	21.7279	22.5698	21.5867	21.8597	21.1043	NaN	0	Q6NXE6
20.6125	21.1162	21.7533	22.5576	21.4636	20.8681	22.2483	23.8896	22.4179	21.4315	21.7872	22.5638	21.8409	21.5545	21.8399	22.7537	22.1504	21.2287	NaN	0	Q6NYC8
20.6019	22.8355	22.1791	22.0789	22.0098	21.5673	21.1712	21.8803	22.1783	23.0486	21.8803	22.1895	21.127	21.905	21.6248	22.8146	22.1756	21.5677	NaN	0	Q6P1M0
22.3287	22.0354	23.1389	21.9401	22.2927	22.4893	21.0709	21.9434	22.5867	22.1605	21.1004	21.9255	21.7121	21.6553	21.3798	21.8559	21.0465	21.8774	NaN	0	Q6P1N0
24.7517	23.1035	24.6542	21.3266	21.2935	22.1262	21.7696	22.0966	21.6222	23.4654	22.6707	21.421	20.9229	21.9677	21.3402	22.5613	22.0857	23.4736	1.38036	2.16025	Q6P2E9
26.2546	26.8146	26.5556	23.0693	23.4918	23.629	22.3136	22.8113	21.7065	21.291	22.8241	22.5003	23.3876	23.7493	21.4783	22.8981	22.4968	22.2446	7.20185	3.88215	Q6P2Q9
21.928	21.6938	21.0635	21.2166	22.3058	21.2728	21.3481	21.1271	21.8239	20.9989	21.1703	22.0339	20.8508	21.8577	22.5248	21.8665	22.1691	21.6376	NaN	0	Q6P3X3
21.9087	22.2083	21.2199	28.0007	27.9221	28.6774	22.5512	22.333	22.9221	22.4555	25.8547	25.421	25.7718	25.2691	26.0127	26.4992	25.6272	25.1973	4.50417	-3.58867	Q6P4A8
26.1269	26.1187	26.257	22.4536	22.112	20.3545	21.6373	20.6421	21.1164	22.0082	22.1047	22.1035	21.3374	21.9283	21.3332	21.9275	22.3605	21.1973	13.8137	4.52641	Q6P5R6
22.3313	21.9416	22.1797	19.7289	21.9163	21.2619	21.9744	22.0681	21.1931	21.9335	21.729	21.7066	23.4453	23.6817	25.0202	24.5479	21.8617	23.6986	0.261014	-0.233614	Q6PCB8
23.2893	23.5617	23.5455	21.6866	21.271	22.2592	23.1374	22.1586	21.988	21.5365	22.1032	22.3791	21.3923	21.0713	22.5938	22.8077	21.8437	22.2157	5.98301	1.43588	Q6PD62
23.5088	23.5032	23.077	22.3375	21.8187	22.575	21.886	23.6154	21.6614	21.6085	22.2501	22.4751	23.2388	22.5795	23.0475	22.8719	22.0873	21.4647	2.82131	0.995205	Q6PGP7
24.0255	24.3398	24.3685	22.0758	21.0079	21.4066	22.0462	23.3586	20.0745	21.2207	22.4349	23.5308	21.5519	22.2051	21.0898	22.0311	20.842	22.237	7.03033	2.43708	Q6PI48
20.8342	22.3805	22.4247	24.8739	24.9168	25.2352	26.9578	26.9546	27.9374	27.6269	27.7798	27.6525	28.745	28.734	28.7255	28.3808	29.02	28.6904	3.19075	-5.60223	Q6PI73;P59901
22.9353	23.2008	23.1567	21.418	22.9207	22.6673	21.7996	22.9275	22.0297	23.4543	21.565	21.8279	22.3055	21.6719	21.7785	22.5247	21.8169	21.0496	3.98633	0.980463	Q6PL18
22.305	21.9337	21.1109	22.3479	23.0202	22.9664	22.5757	21.8818	21.7923	22.0564	22.4613	22.4668	22.4835	21.059	22.4846	21.5981	21.5431	21.6652	NaN	0	Q6PML9
22.4481	22.8438	21.2324	22.0398	21.6936	22.507	21.0858	22.8894	22.5076	22.6333	22.222	21.626	22.3637	21.8054	22.3055	22.2014	22.2083	21.8891	NaN	0	Q6Q0C0
22.2589	21.7342	21.8278	21.3031	23.7933	24.5457	23.5577	20.5777	22.467	21.9714	22.5649	23.5532	21.9867	20.6233	22.6576	21.6843	21.3382	22.0343	0.5291	-0.370223	Q6RW13
24.7003	24.5348	24.4461	21.2993	21.8139	21.518	22.6991	21.9335	21.368	21.9063	22.1907	22.1527	21.4516	22.8418	21.8695	21.58	21.6698	22.1404	10.1309	2.66474	Q6UB35
25.4026	25.025	24.9318	22.3521	22.0765	22.3238	21.7841	22.3902	22.2421	22.9095	22.0081	21.9267	21.9711	21.3227	21.4066	20.748	21.7732	22.3351	5.66095	3.14847	Q6UWD8
22.654	21.9003	22.1482	22.8539	21.9351	21.3818	22.6842	22.3665	22.461	22.0075	24.6085	21.4387	23.1171	21.3858	20.521	24.2608	24.045	24.8579	0.510199	-0.427468	Q6UWL2
22.433	22.3513	21.2474	27.7831	27.915	27.9285	25.6845	26.2803	25.2904	24.1259	27.273	27.4195	27.0437	27.2297	28.2654	28.0589	26.8796	26.3934	3.76627	-4.89413	Q6UX06
28.3364	28.39	28.4898	21.7306	21.7975	21.459	22.4642	21.3623	22.2392	21.3802	22.7584	22.0617	22.9668	22.3484	22.2914	22.6306	21.5445	21.6393	17.3633	6.36047	Q6UX53
24.1685	22.3825	24.3287	22.3722	22.302	22.4428	22.4988	21.6514	21.017	22.6239	21.5112	22.4354	22.7856	22.6664	20.9016	23.1727	21.2877	22.3634	0.886282	1.49109	Q6UXN9
22.3963	21.6128	21.6059	26.0135	25.8413	26.0563	21.2746	21.0491	22.3138	21.1621	22.7522	21.489	21.4286	21.9599	22.0977	21.1627	22.3596	21.6212	0.667576	-0.700445	Q6WKZ4;Q7L804
24.5372	24.4803	24.651	22.0164	21.4295	22.6114	22.1843	21.1487	23.1656	22.7024	21.7719	21.2738	21.5496	21.6432	22.5188	22.363	21.8777	22.2354	10.5174	2.52336	Q6ZMU5
22.1068	22.261	21.8494	23.9208	23.9986	21.6086	21.1479	21.4999	22.2928	21.4303	22.1963	23.5283	23.6796	24.1168	24.4467	20.6562	23.5897	24.0788	1.26606	-0.740347	Q6ZNJ1
23.1925	23.2663	23.1122	22.5402	22.4663	22.6213	21.1618	21.2077	21.0858	20.9536	22.3392	21.2956	22.2233	22.2823	22.0599	21.7437	22.2864	21.1659	6.35281	1.36148	Q6ZS81
22.4562	22.0294	22.5175	21.1667	22.2102	21.5794	21.8374	22.2663	22.4796	22.1191	21.1263	21.7269	20.9212	21.9342	21.6444	21.2641	22.4618	21.1701	1.584	0.607185	Q9Y3L3;Q6ZT62
21.6615	21.6036	21.7034	22.0725	21.9908	22.2165	21.4759	22.1148	22.1787	21.3006	22.7756	21.9028	22.0767	22.3026	22.195	22.2979	21.6224	21.5493	NaN	0	Q6ZU80
24.5288	24.427	24.4264	24.083	21.7537	21.312	22.0166	22.4009	21.0589	22.0514	22.7221	21.3532	22.2169	23.0449	21.2696	21.9943	22.4725	21.2458	7.88587	2.39434	Q6ZUJ8
22.2425	22.3195	21.7117	22.287	23.7331	21.3153	22.7816	23.0294	22.2028	22.2103	22.204	21.4076	21.4063	20.9317	21.298	22.8712	22.0267	22.2713	NaN	0	Q6ZUX3
22.3804	22.6273	22.5029	22.8868	21.2841	22.0472	22.0005	21.7512	22.4162	21.9491	21.349	22.4072	21.6886	22.0241	22.1432	22.4246	21.8313	22.7699	2.14308	0.43865	Q709C8
24.1541	24.6946	24.2656	25.0281	24.8208	24.9847	24.8394	21.4095	21.2769	21.9212	25.1434	25.3257	25.2405	25.0181	25.2107	25.4701	24.9946	25.0195	0.00723535	-0.00879224	Q70J99
21.1784	21.9336	22.9456	22.9187	21.1297	20.913	21.7889	22.6639	21.4476	22.6809	23.0062	22.4167	21.5888	22.5949	23.2651	22.6066	20.9291	22.2184	0.0777074	-0.125375	Q70UQ0
27.4885	27.3832	27.4536	21.8993	21.597	21.9406	23.1166	21.2111	21.7452	22.0578	21.2867	21.3675	22.5855	21.0776	22.6325	22.8573	22.3787	22.3936	14.5194	5.43199	Q71UM5
22.5429	21.5495	21.5954	21.9677	22.019	21.7501	20.5301	22.4709	21.8556	22.0361	20.9208	21.517	20.8975	23.2734	24.0437	22.1891	23.2076	23.5213	0.242297	-0.250749	Q7KYR7;Q8WVV5
22.73	23.0278	22.7753	21.6676	21.4053	22.9783	21.7558	23.2211	20.8751	21.6086	21.5032	22.6461	21.9897	22.4057	21.5215	22.7149	22.8749	22.3033	2.68064	0.746289	Q7KZ85
27.4637	27.1826	26.9965	22.4943	22.575	21.8758	21.9226	21.8674	22.1991	21.2197	22.0345	21.5197	21.7712	22.0663	22.0733	21.5448	22.2292	23.3689	7.39128	5.16348	Q7KZF4
25.3823	25.4518	25.4731	21.457	22.6031	22.0042	22.9325	22.5192	21.8321	21.7677	22.2779	21.9197	22.142	20.9825	21.6421	22.5999	21.9657	23.0619	12.1613	3.32191	Q7L014
24.0276	23.5589	23.9154	22.1799	22.8022	21.3446	21.0839	20.4583	21.9622	22.6938	22.9012	22.4799	22.1097	21.5253	22.5583	22.1648	22.2828	22.319	4.79101	1.77623	Q7L0Y3
24.8021	24.6171	24.7582	21.9771	21.0285	21.5226	21.6458	21.1937	21.5235	22.4694	22.0669	21.681	20.4011	21.9584	20.6676	22.3052	22.0566	22.4832	11.2559	3.06041	Q7L1Q6
24.0633	24.041	22.9354	22.6677	21.5268	22.0845	20.6943	21.5722	21.6261	20.8941	22.4788	21.7309	21.4296	22.373	21.9341	22.4206	22.689	21.4706	1.6284	1.8404	Q7L2E3
23.843	23.5411	23.5163	22.7275	21.5496	21.6316	20.7547	22.0401	20.5018	21.7895	21.8854	22.4945	20.8876	20.8778	22.73	22.7215	21.6156	20.9747	6.49666	1.95466	Q7L2H7
24.5171	24.4383	24.2713	21.5984	22.6308	21.6526	21.9285	22.5399	21.8304	21.789	22.3046	22.5047	21.7305	22.3598	22.0849	22.3405	21.5713	21.9383	8.80199	2.35528	Q7L2J0
24.7104	24.5225	25.3426	20.2052	22.6926	22.9744	21.0034	22.3064	22.6351	20.8939	24.4512	24.4767	24.6877	24.4294	24.6522	24.8243	24.7311	23.752	2.32264	1.6108	Q7L576
22.2744	21.5876	21.998	21.9906	21.4159	21.3928	20.7789	22.9393	21.0976	21.6352	23.743	23.7659	24.3936	24.2348	24.2767	24.5372	23.859	24.0442	1.52312	-0.986991	Q7L591
23.7031	23.5852	23.6702	21.4274	22.387	22.9128	22.0983	22.0354	21.0568	21.9312	22.835	22.0348	23.3118	21.6649	20.5145	21.5359	22.1623	21.715	6.59616	1.67799	Q7L5D6
23.955	24.1247	24.1571	21.9343	21.7144	23.1203	21.798	22.7312	20.8505	22.1538	26.0885	25.7679	25.8532	25.7064	25.1563	25.2209	25.1208	25.4359	0.132961	0.168769	Q7L5N7
23.6197	23.379	23.5509	22.1715	22.2028	21.9106	23.1304	22.4381	22.9374	22.1898	21.545	22.0522	21.141	22.0764	21.0871	22.0177	21.9408	22.0981	6.84439	1.45396	Q7L5Y9
21.1997	22.1342	22.0842	22.385	21.7969	21.9289	21.3607	21.8271	22.0457	22.0043	21.0909	21.4158	22.9191	22.3777	22.2274	22.2553	21.7705	20.441	NaN	0	Q7L8L6
22.2389	22.0843	21.9341	21.6573	22.0585	21.3622	21.0639	21.7039	20.802	22.1716	22.6363	22.1783	21.9843	22.7429	21.7018	21.8648	22.5762	23.8833	NaN	0	Q7LBC6
21.2327	21.678	20.887	22.9195	21.1731	20.9946	22.1345	20.9148	21.6332	21.3882	22.4935	22.233	22.6964	22.0603	22.2926	21.2041	21.4213	21.4373	NaN	0	Q7LDG7
21.3863	21.9152	21.9253	21.7124	23.0753	21.9494	21.9094	20.8734	21.4252	21.641	22.2324	21.7075	22.3852	22.1701	22.6774	22.0243	22.3341	21.8673	NaN	0	Q7Z2K6
25.6074	26.1334	24.8219	22.2537	21.6025	22.0605	21.6174	22.0586	21.0258	22.0141	22.2319	21.682	22.2824	22.4376	21.7757	22.0074	20.8694	22.4098	2.19937	3.63231	Q7Z2W4
22.6235	21.8987	22.3437	21.5143	21.6657	21.5879	22.9995	20.7367	21.5856	21.9334	21.6147	22.5239	22.1855	22.665	22.1933	21.2613	22.0835	21.7082	NaN	0	Q7Z333
24.8055	24.6055	24.8682	21.9917	22.2148	22.635	21.8446	21.0436	21.3952	21.6353	24.068	24.1681	24.3795	24.0226	21.6508	22.3044	21.9769	22.7777	5.82992	2.21918	Q7Z392
22.0481	21.3588	21.9409	22.5435	21.8805	21.8057	21.9104	21.8409	22.2023	22.0693	21.048	21.401	21.6199	22.023	21.6877	22.0625	22.2108	21.7291	NaN	0	Q7Z3J2
23.1474	21.6495	22.9648	23.3156	22.3493	21.7571	22.5552	21.921	22.1124	21.8687	22.7621	20.3839	21.5551	21.7838	22.07	22.2285	21.9719	22.5282	0.402316	0.509727	Q7Z3K3
21.5625	22.0301	22.1509	30.708	30.5141	30.1924	21.9211	21.1335	21.8751	22.2652	30.4784	30.815	31.8804	31.7918	30.8118	30.4762	31.0229	31.0435	4.55519	-6.54747	Q7Z406
21.3759	22.5163	20.3789	22.2466	21.405	21.2172	22.0326	21.4405	22.2133	22.0008	23.9997	24.0321	22.2785	23.6611	23.2083	21.9302	23.8887	22.2687	0.682261	-1.09783	Q7Z434
23.4707	23.9855	23.7088	21.8037	21.7102	23.2314	22.4797	21.7337	22.1495	21.825	22.5355	22.6132	21.4687	23.1456	22.5205	21.7361	20.669	21.4543	4.28307	1.64993	Q7Z4H3
24.2019	23.9721	24.1453	22.2707	22.4479	20.9967	21.5454	22.5874	23.2424	21.0847	21.4704	22.9174	21.98	21.955	21.5282	23.2332	22.3049	20.9063	7.44584	2.07506	Q7Z4W1
25.2739	24.992	24.5414	25.9693	25.078	21.4404	21.4642	22.4771	21.3572	23.0193	21.0271	21.7874	22.1815	22.3795	20.9373	21.8878	21.5203	21.3228	4.66458	2.67915	Q7Z5R6;Q70E73
23.0038	21.9429	21.9874	21.4294	22.0815	22.1127	22.2623	21.937	22.1835	21.9792	22.1734	21.8881	21.3217	23.0828	21.581	21.7287	21.9083	22.075	NaN	0	Q7Z6I6
22.1006	22.4426	22.0638	20.6382	22.0308	21.714	21.7286	21.193	22.2827	23.0873	22.14	21.8639	22.3248	20.8333	21.6149	21.3857	21.6891	22.5574	NaN	0	Q7Z6P3
25.8767	24.548	24.5737	22.7874	22.3324	21.5	20.9867	21.9079	22.6269	22.0101	22.6021	21.8784	21.8571	21.9462	22.871	22.9039	21.2543	22.3522	1.85124	2.87835	Q7Z6Z7
24.4016	24.3106	22.6989	22.1888	23.4095	22.3511	22.2654	22.1318	22.83	21.8017	21.9685	21.9413	21.2897	21.6593	22.068	22.1626	21.9217	23.3328	1.0257	1.58226	Q7Z739;Q9BYJ9;Q9Y5A9
24.9329	24.5606	25.2764	22.5934	21.6631	22.7284	21.7351	21.4122	24.0082	21.2469	22.2585	22.4052	22.1898	22.0334	22.073	21.2677	22.5798	21.6871	4.20003	2.79786	Q7Z7K6
21.1208	22.6689	19.7262	22.3868	22.4966	21.0174	22.3293	21.6819	22.3975	21.6718	21.788	22.1117	22.4266	21.1273	22.1059	22.1038	21.0186	22.7175	NaN	0	Q86TI2
23.2466	23.4338	23.4499	22.0566	21.5794	22.5337	21.4152	21.114	21.5098	20.9247	21.6397	21.616	20.7817	22.0663	21.8201	21.7018	22.4273	23.0954	7.19912	1.62464	Q86U38
24.0689	23.8873	23.6965	22.1666	20.9941	21.3277	21.4688	22.1266	21.996	23.3981	20.8902	21.5153	22.2137	22.0298	22.9724	21.2314	22.4063	22.3454	6.51934	1.94537	Q86U42
22.7831	22.5269	22.8677	22.3693	21.7877	22.8536	23.103	21.7518	22.1755	22.943	22.4795	21.8385	23.6333	22.1483	23.0699	21.4462	22.0901	20.7742	1.17036	0.428296	Q86U86
21.661	22.0113	22.7745	22.5573	22.2053	21.9974	21.5402	22.0648	22.898	22.0196	21.2987	21.4012	21.5869	22.158	22.0768	21.355	21.8051	22.5206	NaN	0	Q86UK7
21.4434	21.3406	22.6293	21.371	22.8123	22.995	21.6074	22.9948	21.1275	22.5922	21.3636	22.1647	21.4833	22.0726	22.5895	22.5347	22.6559	21.4624	NaN	0	Q86UP2
23.2455	23.6986	23.7122	21.239	22.262	22.052	20.9131	22.5569	21.9836	21.4207	20.7136	22.1521	21.7123	21.5491	22.0181	22.1605	22.5915	21.9151	3.89555	1.73611	Q86UV5
25.3806	26.1675	25.6425	27.3942	27.9916	28.0619	26.6321	27.291	24.7018	24.361	27.996	28.1161	28.1076	27.922	27.6422	27.9955	28.1547	28.292	2.82283	-1.64711	Q86UX7
22.2088	21.4958	22.3375	22.4081	21.9522	21.476	21.6049	21.1522	21.7878	21.3859	22.4566	21.7331	21.9486	20.4473	21.5967	22.067	21.9942	21.8129	NaN	0	Q86V21
21.6388	22.8852	23.2202	20.7575	22.0925	21.5552	23.0075	22.2742	22.4663	23.3594	22.016	21.8033	21.3371	21.3928	20.6469	21.3571	21.7165	22.2194	0.565987	0.71462	Q86VN1
22.7894	21.6035	24.5089	21.4959	22.1389	21.9433	21.5155	21.9726	20.7187	21.5782	22.3681	23.1089	23.8911	22.3498	22.7632	24.554	24.6585	25.0711	0.112755	0.292044	Q86VP6
22.6168	21.4911	22.7328	21.417	21.9419	21.4063	22.0385	21.5795	21.7103	21.8429	21.6438	21.7216	21.1483	21.8047	21.948	21.2703	20.8419	22.5069	NaN	0	Q86VS8
21.8411	21.4764	22.2178	22.3731	22.4617	21.8677	21.6582	22.5346	22.2541	21.5142	22.0397	21.8664	22.0322	21.7428	22.1778	21.7786	21.5723	21.8588	NaN	0	Q86VV8
22.165	22.5016	22.6572	21.5444	21.8556	22.0435	22.4082	21.5844	22.668	20.7973	22.0143	21.5105	21.5866	22.9064	22.7419	22.2043	21.2939	21.9478	NaN	0	Q86W42
23.951	24.5085	24.426	21.9677	21.5013	22.3609	21.7727	21.4354	22.4304	21.8687	22.3265	22.1448	21.7804	22.4168	21.8829	21.8765	21.0025	21.9709	3.26831	2.37925	Q86W50
21.3662	22.5172	21.544	21.1358	22.086	21.1251	25.1843	24.6945	26.9144	26.9231	26.2038	26.2113	27.3579	27.3558	27.1296	27.053	27.2837	27.2691	4.02721	-3.78605	Q86WI1
20.5909	22.6491	23.3578	21.279	22.2195	22.1538	21.7874	22.3574	21.8868	21.5262	22.1414	22.1993	21.9059	22.0482	21.2931	21.3886	22.2598	22.5844	0.107108	0.263883	Q86WJ1
24.4792	24.1781	24.0678	22.4516	22.7518	21.9597	21.2321	22.9369	21.6332	21.5951	21.6075	21.9269	20.6783	22.6347	22.8335	21.2451	21.5189	21.9866	6.63228	2.3089	Q86WR0
25.3398	25.3438	25.0315	22.4046	21.6383	22.411	21.6639	21.4168	20.3782	22.1387	21.7018	21.8032	22.8056	22.1268	22.0308	21.8584	21.9645	22.0163	9.05247	3.34776	Q86WV6
24.1569	24.1774	23.7883	22.7297	22.8682	21.8005	22.3506	21.9561	21.9427	21.5241	22.2311	22.4163	22.5707	23.1928	22.8571	21.6608	22.3606	21.5031	4.83965	1.77657	Q86X55
22.6495	23.0833	22.277	22.7331	21.8807	21.0288	22.1176	22.4861	22.0203	22.0825	21.3613	21.851	22.4091	21.939	21.4658	22.0958	20.7223	21.3618	1.37637	0.832918	Q86XI2
23.0418	21.5169	21.7342	22.5863	21.5863	22.7124	21.5804	22.1532	22.1558	21.8824	21.9458	22.6151	21.6906	21.9417	22.2214	20.6692	21.8891	21.8579	NaN	0	Q86Y34
23.7629	23.6015	23.7998	21.8281	22.762	23.0862	22.448	22.5101	21.6527	21.2816	23.4799	21.8452	21.7855	22.0192	21.9729	21.9272	21.8795	21.771	7.29174	1.57146	Q86Y56
21.3314	22.1557	20.7939	22.099	22.4304	21.9818	22.4709	20.2748	21.6515	21.5046	23.1879	21.7606	22.3396	22.0268	22.026	22.5769	22.3741	21.6966	NaN	0	Q86YT9
21.7027	21.3056	22.0311	22.0978	26.6077	25.6052	21.5777	22.5665	22.7847	21.2137	26.4352	26.3166	26.3212	26.47	26.3905	25.9731	25.8333	26.2791	4.27983	-3.15168	Q86YV0
21.4016	23.4252	21.7807	22.2848	22.0044	22.1444	21.2231	22.1694	22.3166	22.5623	21.7665	21.6915	22.6533	21.9639	22.0988	21.0389	23.0134	22.0896	NaN	0	Q8IUI8
22.062	22.3179	21.1971	22.1622	22.3512	21.5601	20.9427	22.042	21.1107	22.1549	22.9667	21.0741	22.2816	21.2902	22.4296	22.2443	21.0678	21.6734	0.0312635	0.0355384	Q8IUR7
23.7046	23.7576	23.9896	22.3261	23.0677	22.3728	22.4349	21.7207	21.7636	21.8517	21.5839	21.4082	21.0068	20.4818	21.0708	21.7499	21.2826	22.1558	7.74806	2.06544	Q8IWA0
21.4507	22.9506	22.4886	22.0441	21.9338	22.6154	21.4503	22.1832	21.739	22.9269	24.4515	24.5308	24.6403	24.4457	25.7769	25.3444	24.9946	24.7787	1.14086	-1.29374	Q8IWA5
21.9754	22.6104	22.3372	22.1562	22.438	20.8067	21.8832	21.0743	20.2935	21.7678	24.4271	24.1727	21.0766	24.0247	22.0267	20.9385	22.5014	23.6163	0.0908311	0.0940896	Q8IWB1
22.6035	23.2013	21.8894	21.5543	22.7253	22.3914	21.628	21.4519	22.486	21.4005	23.59	21.4478	22.1097	24.4626	21.2864	23.0153	23.8811	22.1802	0.156239	0.190682	Q8IWB7
25.2528	24.9663	25.0644	21.293	21.4868	22.5097	23.5014	22.8187	22.6756	22.003	22.0471	22.086	20.5684	22.0941	22.208	22.4415	22.1009	23.1756	9.57902	2.89382	Q8IWX8
23.8198	23.3407	23.5666	21.5061	21.2162	21.1833	21.932	21.1651	21.7233	21.9357	21.7605	21.927	22.0471	22.0355	21.0211	21.9721	22.4116	22.7007	4.13247	1.80654	Q8IX12
22.2373	20.7199	22.4636	21.7509	21.8276	21.8493	26.7127	22.2461	27.0743	26.9376	26.7991	26.8143	26.6058	26.7437	26.8017	26.8529	26.4886	26.807	2.70874	-3.6805	Q8IX19
28.3316	28.1739	28.3694	22.2878	22.0132	22.6217	21.5966	20.8001	21.6196	22.1409	20.7152	22.663	21.2171	21.7156	22.8271	21.8854	22.6957	22.7234	15.4686	6.32346	Q8IXI1
23.8032	23.6715	21.2338	21.9903	22.5644	21.6771	21.1011	21.9591	22.7207	21.6974	21.6507	22.894	21.723	21.7207	22.4147	21.5436	21.9747	21.8337	0.42259	0.938507	Q8IXM2
23.03	22.5856	21.3622	21.7655	22.4422	22.5066	21.9263	22.1257	21.606	20.7453	22.6741	21.6936	22.3124	22.5984	22.9556	21.7165	22.2451	21.4763	NaN	0	Q8IXQ6
24.5013	24.7736	24.7121	21.7771	21.7626	21.9989	21.817	21.9489	21.9014	22.0393	20.8368	21.7446	22.4135	23.1741	22.5124	21.8059	21.9888	21.7974	9.60654	2.69445	Q8IY17
22.4182	21.7678	21.8591	21.9329	21.8415	21.4785	21.2377	22.2018	22.4487	22.4017	22.0554	22.8236	21.4733	21.8086	22.1828	22.0921	21.5537	21.5299	NaN	0	Q8IY18
24.9579	24.7795	24.6456	21.8715	21.198	22.1056	21.6667	21.157	21.7048	22.7556	21.7653	22.7496	21.9633	21.2878	22.1202	21.3251	22.0786	21.7098	9.24833	2.96373	Q8IY37
24.7263	24.9481	24.013	21.2789	22.2514	22.6866	21.9237	21.7543	22.5397	21.4266	21.6724	21.1296	22.2407	22.1173	22.1049	21.6725	21.3603	21.6528	2.38386	2.70836	Q8IY67
24.3842	24.9192	24.4016	21.6435	21.6336	22.0367	22.023	22.1026	22.8022	22.3099	22.4992	21.7301	23.0819	21.4328	22.3145	21.2907	21.3825	21.6977	4.00879	2.56961	Q8IY81
22.6589	22.4892	20.8699	22.8703	21.3843	22.8326	21.6551	21.3897	22.06	22.3527	21.8053	21.2747	21.2759	21.7956	21.9281	22.1734	21.9638	22.7642	NaN	0	Q8IYJ3
23.4565	24.0468	23.9917	22.2774	22.1282	21.987	22.6194	22.0176	22.3906	21.8145	20.9313	22.5607	24.5925	23.9731	21.1584	22.2493	22.0171	22.1288	3.23708	1.50859	Q8IYM9
21.323	22.0943	22.7255	21.8431	22.2104	22.183	22.5234	21.3403	21.8971	21.6023	23.6936	22.6522	24.4139	22.4544	22.6358	21.6648	22.0879	24.0045	0.382781	-0.43285	Q8IYS5
22.918	23.1002	23.1631	20.7157	22.0483	21.239	20.2786	21.7083	22.2472	23.1591	23.0677	22.4445	21.0832	21.7721	21.8024	22.8068	21.5588	22.2714	4.05788	1.18022	Q8IZ07
22.3898	21.9129	22.5849	21.9768	21.9518	22.613	21.4935	20.9789	21.4113	21.1047	21.8195	21.5489	23.2773	22.9718	22.2597	21.4285	23.0151	22.4134	NaN	0	Q8IZ69
22.7519	21.7126	22.4226	23.6488	22.5204	21.6971	21.9556	21.5672	21.7079	22.345	21.5839	22.1565	21.7721	22.2273	22.1116	21.8824	21.7754	22.2265	NaN	0	Q8IZ81
21.4039	24.8021	24.9533	24.7435	24.7731	24.5818	22.1293	21.0464	22.2902	22.1513	22.2529	21.6425	22.2904	22.629	22.0513	22.7748	21.5626	21.4747	0.372654	1.16021	Q8IZ83
23.5466	23.65	23.6202	21.7479	22.3233	22.0905	22.7003	21.4496	21.0556	22.6763	21.8267	21.9828	21.153	21.4038	22.1214	21.7146	23.2069	22.7305	7.08117	1.5934	Q8N0X7
23.3363	23.3126	24.0341	21.4033	21.7065	22.1548	22.2201	21.6946	22.0414	22.8929	21.9033	21.5095	22.2687	22.3612	22.13	22.1107	22.715	22.6976	1.92145	1.44037	Q8N122
25.3219	25.3438	25.1138	21.8279	21.8679	21.142	22.3889	21.8417	21.0107	21.9228	22.541	22.161	22.2582	21.5704	21.8767	21.4912	22.1339	22.0013	11.3135	3.39078	Q8N163
25.6516	25.4856	25.5948	20.9811	21.7255	21.9159	23.4372	23.8186	22.9554	22.2795	21.7108	21.98	20.5855	23.5358	21.3372	21.0781	21.4142	21.8206	9.11192	3.53896	Q8N1F7
22.2404	21.8081	21.7336	22.3499	20.9638	21.0976	21.7279	22.4198	21.6356	22.3507	22.171	22.5245	21.6683	22.3091	21.8433	22.2888	21.8744	21.6139	NaN	0	Q8N1G2
24.1005	24.3061	24.0851	22.2788	22.5856	22.7934	21.7551	21.8437	22.2608	21.2514	21.8153	21.1854	21.8592	22.0298	23.0988	21.6787	20.945	22.2162	9.03508	2.19072	Q8N1G4
21.8471	21.7464	22.163	21.9196	21.3765	21.8025	22.8432	21.433	21.4153	21.7703	22.4493	21.1939	21.2857	21.5674	21.3255	22.0827	21.4741	21.3762	NaN	0	Q8N201
21.6997	21.3666	21.9983	22.2587	22.2247	22.5169	22.2138	21.0779	21.9112	22.3468	22.1289	22.3341	22.232	22.5696	21.191	22.4206	21.9688	22.1894	NaN	0	Q8N2K0
24.1428	21.8831	23.585	20.9825	23.5084	21.7267	22.9139	21.7519	22.7844	21.8349	22.2225	21.6668	21.7212	22.4284	21.9445	21.5203	22.34	21.8511	0.627128	1.1238	Q8N335
21.7632	24.0933	21.9859	21.8271	21.626	21.6146	22.013	23.1506	21.1746	22.7164	22.133	21.6517	21.7985	22.3867	22.4329	23.9882	21.278	21.7471	0.247213	0.511582	Q8N392
25.2214	25.1318	25.2083	21.1948	22.0996	22.9018	21.7642	20.7808	22.1557	22.6915	21.6655	22.1083	22.0891	22.7346	22.7044	21.5918	22.0232	22.5407	11.3225	3.11745	Q8N3C0
23.3665	22.7341	21.6314	22.1167	21.8048	22.4738	21.4587	22.7465	22.8611	22.7993	22.3248	22.6295	21.6375	21.848	22.9236	21.6264	20.6122	22.0966	0.322173	0.446732	Q8N3U4;Q8WVM7
21.4799	22.4166	22.4635	21.6023	21.7498	21.1984	29.3319	29.1329	29.9161	29.9712	28.8994	28.6944	29.7679	29.8966	29.7812	30.1539	29.5944	29.5263	4.98429	-5.82776	Q8N423
23.2194	23.1792	23.3232	20.9537	22.1658	22.0078	21.6539	21.311	21.4555	21.4	22.1155	22.4135	22.4599	21.4382	21.4905	21.6445	21.4589	21.8511	9.04292	1.5193	Q8N4Q0
22.8698	21.3452	22.5234	21.8778	21.7411	21.2142	21.8193	21.2468	20.8735	20.9684	24.2124	24.4558	24.2323	24.2342	24.2306	24.2499	21.1686	24.1168	0.322917	-0.463318	Q8N5K1
21.6199	22.5461	22.606	22.4372	22.6422	21.7915	22.1084	20.8215	22.0162	21.7124	24.2293	23.8744	21.6133	23.5696	22.8425	23.1869	23.3919	23.2771	0.403879	-0.376977	Q8N5Y8
24.3768	24.3701	24.5185	23.0741	21.3052	21.5437	21.8176	22.1199	22.4874	22.494	20.7547	21.9561	22.1816	20.3544	21.8294	22.1516	21.6967	22.0023	9.55978	2.57054	Q8N684
21.9601	22.506	23.6876	21.4857	21.4174	22.6072	21.4481	22.3086	21.7841	21.8611	22.6781	21.854	22.677	21.2613	22.1468	22.1056	21.4793	20.9975	NaN	0	Q8N6C8
24.0151	23.8345	22.4131	21.1987	21.2329	22.5079	22.4119	21.6267	22.1871	21.9795	21.9391	22.5594	22.2401	21.875	21.7387	21.5162	21.2858	21.9088	1.06413	1.54039	Q8N6H7
24.7913	25.5079	22.3156	22.0922	21.7273	21.9499	23.2559	21.1719	21.2503	20.5404	21.4913	21.0327	21.8329	21.9399	23.2261	21.646	22.1684	22.372	0.886553	2.35846	Q8N6M0
22.014	22.5897	22.8956	21.2865	21.7278	22.1118	21.6068	21.7496	22.6742	22.1158	21.8647	22.2147	22.4462	21.92	22.6381	23.1942	22.6252	22.0272	0.513479	0.352894	Q8N6R0
21.6191	21.5345	21.6813	22.2659	21.1057	21.8019	21.2214	21.3668	21.9872	21.3148	22.246	21.7856	22.1692	22.2424	20.9082	22.0035	22.5805	21.7895	NaN	0	Q8N6T7
24.4703	24.5923	24.4793	21.393	20.8381	21.124	22.2407	21.8335	21.5363	21.3702	22.3248	22.0492	22.4038	21.8414	20.9658	22.081	22.6785	22.7051	10.593	2.68827	Q8N884
20.5625	22.0166	20.6961	23.9226	24.0933	23.6831	22.3617	22.5456	22.2586	21.7413	21.5218	21.9983	21.418	23.1496	22.7676	21.8766	21.624	20.7075	1.07301	-1.28623	Q8N8A2
24.4483	24.2704	24.2543	21.57	22.3056	21.9622	22.3519	22.2638	22.0269	22.2461	21.6924	22.4429	22.6238	21.842	20.6464	21.6053	22.4694	21.5539	10.4007	2.35082	Q8NAV1
21.7724	21.334	21.9108	22.4023	22.9234	21.7242	22.1315	21.7464	21.4163	22.5762	22.124	22.3415	22.0455	22.49	22.9976	22.2017	22.115	21.7024	NaN	0	Q8NB16
23.7894	23.9793	24.2666	21.7328	22.3759	21.7052	21.9486	22.1185	21.6635	20.8839	21.2155	22.1134	21.5411	21.8434	23.0019	22.2276	22.4072	21.9468	4.69864	2.09675	Q8NBI5
25.9191	26.047	25.8552	22.6868	22.2895	21.9897	22.205	21.7202	21.6333	23.0701	21.2625	22.2062	21.3415	22.8226	22.6965	22.2673	22.0986	21.5328	13.5242	3.81893	Q8NBJ5
20.6657	22.0039	22.2798	22.7368	22.0398	22.6107	21.0528	22.6369	21.7593	21.5963	21.989	22.3434	21.6542	21.0163	21.2465	22.9945	20.9516	21.2814	NaN	0	Q8NBJ7
23.3073	22.7211	22.5475	22.694	21.5759	21.5914	20.5752	21.8577	26.4509	25.9889	24.6978	21.8331	25.2281	22.6778	25.9646	26.5188	25.3269	25.4886	1.01054	-1.03937	Q8NBM8
21.7519	21.3155	22.941	22.0842	22.7045	23.1797	21.481	21.1034	21.8761	21.0003	22.6577	22.5067	21.016	20.4621	22.5905	21.1521	21.5505	21.2826	NaN	0	Q8NBN7
26.6407	26.5454	26.8009	26.0907	25.8882	25.963	22.944	21.5588	22.0129	22.021	26.2473	26.3823	26.457	26.3905	26.4348	26.435	25.7803	26.0991	2.15628	1.5487	Q8NBQ5
22.2038	23.1772	21.5671	22.1767	22.8305	22.1536	22.8906	22.3591	21.263	21.9645	25.5384	25.7829	26.0524	25.7478	26.0354	21.0719	25.9376	26.0641	1.23703	-1.54184	Q8NBS9
24.2241	24.1018	23.7615	22.4717	22.4503	22.0871	21.2037	21.119	21.7724	21.946	21.525	21.3058	20.9499	22.6881	21.8846	22.6842	22.1102	21.9455	5.10939	2.1529	Q8NBU5
24.0479	23.5476	23.9486	21.0359	22.0221	22.3395	21.8565	22.1212	22.3561	22.6693	25.4654	25.2468	21.0291	21.7917	22.8277	23.05	22.0639	22.0744	2.63212	1.31805	Q8NBX0
22.3499	22.1942	22.1338	21.2803	21.9067	22.6908	22.9117	21.8011	21.2665	22.1209	21.7714	21.8843	22.2723	21.7338	21.096	20.8663	21.8456	22.4336	NaN	0	Q8NCG7
22.3978	22.1557	22.3975	22.531	21.5821	21.7077	22.2312	21.5228	21.5626	21.2229	21.3441	22.2967	22.2349	21.7993	22.2477	22.9277	22.9454	22.4642	0.945364	0.275637	Q8NDA8
25.5119	25.4008	25.4327	21.6632	21.855	22.4895	21.5634	21.8588	22.8434	20.9213	21.9963	22.1667	21.3493	22.3414	20.72	22.3416	21.5758	22.6889	12.1281	3.5568	Q8NE71
24.1955	23.9007	24.3593	24.9327	24.813	24.6066	21.7792	22.6279	22.1304	22.0662	22.6528	21.6512	22.1026	22.8641	22.2812	23.9708	23.1916	21.7652	2.84342	1.25612	Q8NE86
22.2578	23.1316	21.8763	21.4137	21.9804	22.4935	21.8738	22.1626	22.027	23.0054	22.3559	21.9526	21.9029	23.1594	22.5126	21.88	22.461	21.5629	NaN	0	Q8NEB9
20.8235	22.9092	21.6539	22.159	21.9769	23.4009	21.7912	21.5758	21.8732	21.8961	22.3187	20.9982	21.848	21.572	22.1743	21.9108	22.1721	22.9632	NaN	0	Q8NEW0
21.681	21.8769	20.2347	22.5086	21.753	22.2421	21.4174	22.6299	22.3321	21.8346	22.2325	22.6604	21.7309	22.0088	22.3667	21.5753	21.6033	21.6975	NaN	0	Q8NEZ5
25.484	25.6661	25.5778	22.75	20.9255	23.6452	22.1298	22.483	22.167	21.4916	26.0908	26.5291	25.924	25.8491	25.5376	25.561	25.7819	25.6048	1.81423	1.41127	Q8NF50
21.4369	22.1696	21.8791	21.2919	23.5115	23.2093	22.3399	22.4501	21.7715	22.2518	24.0914	23.8228	23.8585	24.0714	21.3938	24.1027	21.8461	23.4488	1.95937	-1.06889	Q8NF91
23.3653	23.2727	23.3427	20.7727	21.9164	22.1748	21.8804	21.8955	22.8903	22.4789	22.9678	22.7065	21.2424	21.7263	20.842	22.3798	21.9129	22.2281	5.73666	1.32593	Q8NFH3
22.7319	21.8131	22.2689	21.7917	20.7203	22.1541	21.9301	22.245	21.8179	21.7304	21.745	22.6217	22.3694	21.959	21.8763	22.4739	22.3916	22.8574	NaN	0	Q8NFH4
21.3253	22.8158	22.704	21.2302	22.2384	22.1981	22.8096	21.8157	21.8667	21.8112	23.9855	24.2177	24.1366	24.6102	23.7278	23.6991	23.4253	23.5612	0.582652	-0.740528	Q8NFW8
26.8989	26.6589	27.0607	21.482	21.8796	22.3188	21.3316	20.6265	22.0851	21.1046	22.0429	22.7641	21.7661	23.4361	21.7419	21.5249	22.3121	22.5208	10.9715	4.94371	Q8NHJ6
22.2792	22.5838	22.4956	22.1723	22.716	22.1408	22.0883	22.6025	21.2359	21.6013	21.285	20.5266	21.9576	22.197	21.5878	21.9183	21.6524	21.4732	NaN	0	Q8NHP6
23.9676	23.9916	23.6967	21.8981	21.7488	21.7476	21.4589	22.1038	22.3925	21.336	21.8026	21.5453	21.0236	21.8452	21.9637	22.9673	22.1979	22.0269	6.87206	2.01477	Q8NI27
24.5449	24.4141	24.5004	21.4784	21.5442	22.5447	21.7091	20.7793	21.4713	21.6145	21.5779	22.6001	22.7554	20.8894	22.286	21.4072	21.899	21.7615	10.9243	2.73193	Q8NI36
23.0383	21.4408	21.3726	23.9271	23.8124	24.2261	22.646	22.8407	22.8894	23.0472	22.6603	21.8409	22.3664	21.1869	22.2649	20.9446	22.4733	22.6368	0.484114	-0.700322	Q8TAQ2
23.8705	23.7572	24.1957	22.7395	21.3526	22.1419	21.7158	22.7553	21.9805	21.9573	21.5247	21.8754	21.5668	22.1916	22.1916	21.2264	22.8087	21.8125	4.72079	1.95177	Q8TC07
25.4732	25.5067	25.1257	21.4263	21.7693	23.2684	21.3532	20.8019	22.6568	22.4294	23.4823	22.2968	23.8593	24.3262	23.6775	21.7444	21.4905	23.4998	7.04319	2.82975	Q8TC12
23.6973	24.4692	24.0433	21.7231	21.7032	22.1208	21.769	20.8146	21.9352	21.4301	23.4972	22.7306	23.2627	23.4549	21.5938	20.9048	23.7677	22.6767	3.2851	1.8443	Q8TCJ2
23.81	23.8362	23.944	21.6757	21.7487	21.4681	22.3067	22.3756	21.6061	22.7986	23.1965	22.2887	22.3565	22.6947	21.5029	22.0096	21.8339	21.9422	8.92895	1.74314	Q8TCS8
23.79	23.8532	23.6312	21.7886	21.357	21.6618	22.5123	21.9982	22.4467	23.5159	21.8733	21.6669	23.2587	21.1233	22.337	21.1443	22.18	21.3574	6.87978	1.74339	Q8TCU6
21.6619	22.4393	21.8201	20.9927	22.7385	21.6827	21.5312	20.9384	21.903	21.636	22.9357	22.3232	21.7235	21.7511	21.8654	21.8835	22.5503	20.8304	NaN	0	Q8TD16
25.7234	25.367	25.8887	21.5762	23.8686	24.0205	21.6455	21.0301	21.5843	21.2585	20.753	22.5548	24.4822	24.3385	24.0734	21.0078	24.0189	21.6636	6.14568	3.13464	Q8TD19
22.0849	21.2218	21.6387	21.0654	22.0871	21.9667	20.7685	21.2023	21.512	22.1841	21.9664	21.5869	22.5219	22.945	21.6534	22.3395	21.4579	23.6164	0.375898	-0.276425	Q8TD46
22.7607	22.3745	21.8975	22.4585	22.2343	22.3072	21.8954	21.3873	21.8788	21.0501	21.7599	21.0836	20.805	21.4505	21.823	22.5122	22.3657	23.0118	NaN	0	Q8TD55
21.4664	21.6579	21.4391	22.6757	22.6469	21.1583	21.9594	22.3782	22.5841	21.9516	22.5616	21.7617	24.9137	25.1856	21.4773	22.1324	22.0643	22.7107	2.46005	-1.02296	Q8TDB6
33.0252	33.0011	33.1613	21.8731	20.873	22.2005	22.6145	21.5722	21.4039	22.1412	22.7738	21.4145	22.0233	21.4425	21.0042	22.452	21.2441	22.1289	20.5933	11.2517	Q8TDD1
25.3185	25.3865	25.509	21.607	22.1684	22.8342	21.4568	22.5236	21.0994	20.6024	23.4594	22.8723	22.8803	21.74	22.7502	21.8811	22.405	23.228	9.70363	3.1708	Q8TDN6
23.8635	24.0569	24.2136	21.561	22.3426	21.3296	21.6077	21.663	21.9578	21.9807	22.457	22.4008	22.0135	20.5905	21.9181	21.5644	22.0624	21.7651	6.82505	2.23037	Q8TDW0
23.2389	23.1968	22.8932	22.3914	22.7838	21.5582	22.3123	21.6598	21.7303	22.7344	21.9886	21.5609	22.6789	21.5055	22.7966	20.892	21.5079	21.3339	4.16488	1.14735	Q8TDX7;Q9HC98
23.7427	23.8288	23.7511	21.8577	23.6443	23.8214	22.1318	22.0929	21.7428	22.7164	21.8901	22.3186	22.0416	20.4128	21.4866	21.2539	22.3325	23.1533	5.17299	1.58111	Q8TDZ2
26.143	27.2608	26.2722	22.0922	21.467	21.3992	22.86	22.1177	21.8462	21.945	21.453	22.3229	22.0612	22.2868	22.0307	21.7078	21.7002	22.3132	2.47114	4.58512	Q8TEM1
24.8489	24.7671	24.7421	21.6103	23.0702	21.7978	22.1774	22.4754	21.1848	21.8562	21.4564	23.2398	21.5467	21.4437	22.687	21.9029	21.987	22.0669	10.6083	2.75256	Q8TEQ6
21.0564	21.4118	22.4001	21.5983	22.2155	22.1415	21.8583	22.3818	21.5595	22.2358	22.1388	21.1595	22.3336	22.5551	21.9162	22.4169	21.0972	23.1277	NaN	0	Q8TER5
24.7428	24.92	24.9393	21.9322	22.6127	20.2	22.8482	21.7125	22.404	21.6749	21.7086	21.9911	21.868	22.3793	21.621	22.5548	22.4571	21.631	10.6995	2.89433	Q8TEX9
23.3312	23.7388	23.9431	21.6947	22.4709	22.0567	21.8402	21.7628	21.8628	21.9916	23.5172	21.6453	23.59	21.8692	22.0557	21.8599	22.1129	22.4952	3.01476	1.48267	Q8WTT2
24.5645	24.149	24.3182	20.6345	22.13	21.4381	21.6178	21.8763	22.4428	21.3022	22.1125	22.8492	23.4904	21.3249	21.5547	21.4123	22.9745	22.5935	6.9522	2.36033	Q8WTV0
22.1644	22.7234	21.0432	21.8124	23.3858	21.699	21.812	22.205	21.0807	22.4232	21.526	21.7729	21.7355	22.1019	21.5292	22.0707	22.6603	22.3911	NaN	0	Q8WU79
26.7162	26.8604	27.1496	26.3057	25.7492	25.7281	21.7451	21.4996	22.9986	21.6722	25.0716	24.8903	25.5738	25.2384	25.894	26.1699	25.4201	25.7493	3.72821	2.26167	Q8WUM4
24.0179	23.8968	22.6619	21.1346	21.9006	20.6888	22.2743	22.1202	21.9092	23.2222	21.8471	21.9022	21.4428	20.9716	22.2782	21.592	22.2478	22.8526	1.32816	1.63328	Q8WUX9
22.8588	24.4811	24.4219	21.0913	22.5824	21.3061	21.8876	20.8234	21.1617	22.0297	22.3488	21.4648	21.6787	23.3194	21.5846	21.9825	21.867	22.5747	1.31894	2.07374	Q8WUY1
24.1226	24.0305	22.7918	21.6579	21.5103	21.3031	21.8017	21.5153	22.2026	21.8036	22.0891	22.8601	21.6387	22.2597	22.372	21.6163	22.6341	21.1608	1.3463	1.75328	Q8WUY8
23.189	22.8794	23.0414	22.4647	21.4639	20.9846	21.9165	22.3913	21.8728	21.5184	21.8187	21.9754	21.3874	22.1254	21.8405	21.8813	22.8079	21.8722	4.92912	1.14856	Q8WVM0
21.5655	22.4831	21.7351	22.0406	21.5491	22.3842	21.9921	22.1847	27.1755	26.9268	21.1037	22.1376	21.7645	22.1837	22.8496	22.521	21.3433	21.3933	0.651857	-0.70878	Q8WVV4
24.8619	25.2154	25.1419	22.1541	20.7725	22.4455	20.9005	22.3114	21.074	21.5462	22.6392	22.7957	21.8686	22.0733	21.6	22.9364	21.506	22.3364	9.09495	3.1424	Q8WVV9
21.8419	22.1311	21.4943	22.4849	21.822	22.397	22.5813	21.7707	22.2122	21.4052	21.3488	21.6689	22.2439	21.7644	21.9305	23.2628	21.176	21.6365	NaN	0	Q8WVX9
21.0975	24.6466	24.1865	22.0627	22.4739	21.4251	21.4763	21.696	21.1994	22.4037	21.5029	21.5195	21.9054	23.1867	21.3881	21.8302	20.8822	22.2019	0.50888	1.49998	Q8WWI5
23.0352	22.985	23.002	21.4597	21.9868	24.05	22.9353	23.7308	21.8368	23.019	21.661	22.0089	21.6226	22.5128	20.7436	22.3351	22.0954	23.0092	1.96919	0.673603	Q8WWK9
24.9198	21.8858	24.7879	23.1073	21.9865	22.173	22.2398	22.1552	23.1029	22.0608	22.3764	21.8332	22.1847	21.5319	21.5455	22.4902	22.3397	21.9341	0.630195	1.66046	Q8WWY3
22.5933	23.1361	23.1052	22.115	21.5395	21.3573	22.1974	22.5271	22.4392	22.0944	23.2812	23.266	21.8476	22.0313	21.8305	21.9999	22.0721	21.9317	1.74256	0.776176	Q8WX92
26.2964	25.9928	25.7086	25.3849	25.5643	25.6701	21.9993	22.4245	22.7006	22.7883	21.8339	22.1041	20.6793	22.1525	22.6226	21.9374	20.8428	22.355	5.83068	3.26198	Q8WXF1
21.5906	22.2699	21.4518	21.506	22.5032	21.498	21.6045	22.0371	22.3196	21.6614	21.4564	22.2269	24.7799	24.8008	21.5448	22.5811	21.5841	22.0545	0.664967	-0.50648	Q8WXG1
22.6812	23.0623	21.7261	21.8217	21.8099	21.5033	21.4381	22.3152	22.0609	20.3882	22.1332	21.9045	21.7256	22.6058	22.4208	21.3464	21.7032	21.8885	0.659049	0.685509	Q8WYA6
23.5445	23.3502	23.3685	22.4828	22.2416	21.7057	21.6076	22.3448	22.4213	22.056	21.9412	21.6573	22.5392	22.5165	21.5666	21.1806	21.2247	21.9286	7.77954	1.4601	Q8WYP5
21.8553	22.6198	23.1258	22.5499	21.6507	22.2038	22.0976	21.7075	21.7246	22.0251	22.2694	21.9848	21.8512	22.2011	22.2275	21.94	21.3244	22.1685	NaN	0	Q8WZ42
26.1637	26.1515	25.8833	26.4382	26.4831	26.7083	21.0057	23.2241	21.1833	21.9779	27.9488	21.4365	22.0977	21.952	21.8939	21.347	21.5678	21.8333	3.45581	2.92633	Q92499
21.918	22.0625	22.0261	26.7933	26.7699	26.9254	21.5992	21.8326	21.9244	21.0812	21.2646	22.0939	20.725	22.0267	21.6537	21.8609	22.7522	23.2507	0.805333	-0.834689	Q92522
24.7608	24.3707	25.5939	24.6204	24.0776	24.7668	22.2787	21.5646	22.9446	22.6076	24.1923	21.8854	23.9702	24.4115	23.8856	22.562	23.2435	23.372	1.67591	1.5496	Q92556
23.4783	23.4605	23.821	21.0154	22.2616	22.1164	21.9792	21.8777	21.8947	21.2271	23.3311	22.1192	21.2351	23.3702	22.1826	21.2452	21.6527	20.4743	5.42787	1.72112	Q92572
24.5163	24.0257	24.6517	22.403	21.8871	21.7807	22.4457	21.5599	22.2421	22.7557	22.4114	22.1586	22.1924	22.2435	21.9026	22.121	21.3167	21.4051	3.00334	2.34286	Q92597
27.4111	27.2644	27.2876	22.7635	22.888	21.9027	23.4486	22.2843	21.9977	22.3076	21.8354	22.1302	22.1499	21.6797	21.6402	22.4222	22.258	22.1251	16.4394	5.06549	Q92598
21.6454	23.0031	21.5185	24.1397	23.9171	24.4906	22.1473	21.6787	22.2932	23.8198	21.9538	22.4445	21.7663	22.3665	21.9895	22.3596	21.5721	22.1333	0.423649	-0.549133	Q92604
25.722	25.5338	25.2958	24.9104	24.393	25.2838	22.7007	22.0476	22.5665	21.5829	24.4169	23.7678	24.7748	24.595	24.734	24.503	24.7903	24.9246	3.54345	1.51777	Q92608
24.9564	24.9322	24.7798	25.1355	25.2386	24.6841	22.1874	22.3028	20.1442	21.151	24.9423	24.7028	25.092	25.196	22.0426	20.8365	22.7085	21.8536	2.47121	1.67492	Q92614
21.8594	22.8975	21.4053	21.8193	21.6072	21.5802	21.9604	21.7726	20.8112	21.3958	21.6561	21.8136	22.285	21.9417	22.3363	21.8159	22.2075	21.8489	NaN	0	Q92615
25.5233	25.5193	25.5633	21.0786	21.9787	22.6837	21.7902	22.3015	21.0835	22.8663	21.5838	22.1616	22.16	22.3741	21.7675	21.1024	23.188	22.1838	11.4377	3.51505	Q92616
25.6067	25.7778	25.7741	22.6651	21.8222	22.5571	21.9427	21.98	21.5953	21.9049	22.1892	22.2842	22.1553	21.4055	22.1078	21.6867	21.5097	21.728	13.8531	3.75061	Q92619
25.6933	25.5043	25.6556	21.9058	21.8686	22.1031	21.6945	21.6603	22.1451	21.3524	21.6116	21.8212	21.3433	22.0809	21.3458	21.9663	22.6903	22.5538	13.9534	3.74152	Q92621
22.5247	21.237	21.6401	22.3355	22.0134	22.6168	21.8708	21.4032	21.4584	21.9891	22.6899	22.4244	21.9113	21.3371	21.8248	21.3777	21.8698	22.0453	NaN	0	Q92667
25.9429	25.674	26.1032	21.7256	22.2299	21.4709	23.7328	21.4644	21.5989	22.3591	22.2638	21.7797	22.1097	21.5952	22.6219	22.7138	21.483	22.2972	8.42712	3.81029	Q92769
24.3786	23.8446	24.0801	22.1535	22.7241	22.2469	21.6399	22.3494	21.5986	21.686	22.3749	21.9192	21.78	20.9917	21.6641	21.7898	21.5545	22.1433	3.74007	2.19338	Q92797
21.8807	21.0415	21.4557	25.4686	25.6398	25.2893	21.0194	22.9179	22.8026	22.95	22.1121	21.5766	22.4434	20.9763	21.7064	21.0836	21.1699	21.9171	1.48006	-1.14557	Q92820
21.8938	21.8556	21.9274	23.6923	23.3903	23.4041	22.5009	21.7464	22.6203	22.6018	24.2028	24.1995	24.0198	24.4682	23.7696	23.7484	24.3024	24.4738	5.70958	-1.65044	Q92835;O15357;Q7Z7G1
28.3299	28.1148	28.2251	25.3924	25.7497	25.9178	22.3785	21.9321	23.6665	23.4074	26.0301	25.8431	26.166	25.8542	25.2389	25.342	25.8895	25.9054	6.51481	3.24237	Q92841
26.2073	25.7845	26.2838	21.5621	21.174	22.3817	21.4594	22.394	22.3301	21.9569	21.6939	21.8591	24.8228	24.2453	22.3605	22.3883	21.7481	22.5884	8.08585	3.7609	Q92878
24.0754	21.3296	23.9402	25.9359	25.3288	24.9895	21.1279	21.9609	22.0661	22.3412	22.8177	22.5402	22.8359	22.8988	22.4736	22.8098	21.7764	22.0312	0.0653237	0.186134	Q92882
26.2754	26.664	25.9804	25.6222	25.3567	25.6604	23.2162	22.8949	22.1113	21.188	22.4084	21.8349	20.7272	22.8646	22.1018	21.9386	22.4273	22.9223	5.93775	3.4216	Q92888
25.7964	24.7972	24.9533	21.224	22.384	23.4861	21.2637	21.413	21.3776	21.4581	21.5055	23.1131	22.1065	21.8092	21.6561	22.4404	22.3621	23.107	2.86672	3.1352	Q92900
22.5162	21.3555	22.9578	22.3741	23.1248	22.5407	22.5546	21.9655	22.7034	22.0399	21.9514	20.9646	22.6181	22.4831	21.4851	21.895	21.1895	21.4138	0.132736	0.189579	Q92905
24.1638	24.2816	23.9901	22.5244	21.518	21.4306	20.5719	21.5042	22.5516	21.9316	22.8479	21.726	22.5943	22.5928	22.8032	22.7324	22.2401	21.2644	7.77696	2.08963	Q92925
26.4846	27.0698	26.2822	26.0741	26.3929	26.9629	22.0243	23.1218	21.5156	22.041	23.0093	22.9189	23.6698	23.6054	22.3821	23.5253	24.1756	23.8402	4.5728	2.92825	Q92945
23.698	23.8889	23.4548	21.8564	21.7608	22.1436	22.0238	21.4848	22.0103	21.6862	20.5336	22.4043	21.8416	23.01	22.5263	22.2825	22.6592	20.7678	5.27923	1.7478	Q92947
24.4965	24.2712	24.546	21.8076	20.7705	21.6373	21.6139	21.7986	22.3471	22.7809	22.9371	22.2464	22.0205	21.7029	22.7608	23.3011	22.4461	21.3434	8.52587	2.33695	Q92973;O14787
25.4483	25.4754	25.5062	20.9583	22.622	22.3023	21.9414	22.718	21.6248	22.2982	21.9241	23.5014	22.7466	22.3955	22.098	22.1846	23.4301	21.7736	10.6748	3.17537	Q92974
24.5616	23.9909	24.4035	22.0722	23.1533	22.0269	21.0441	21.2142	20.4951	21.9007	21.3601	21.8792	21.8221	21.1477	22.3644	21.3976	21.9642	21.8589	4.76828	2.60527	Q92979
22.3435	20.6487	22.6992	22.2558	21.6256	23.0456	22.3117	21.7707	21.8442	21.549	21.8811	22.3072	22.3362	22.474	22.2142	21.2609	22.1071	21.2629	NaN	0	Q92990
22.1337	21.15	21.5097	22.4284	21.9083	22.1933	22.0143	22.6907	21.6216	22.2948	21.8385	22.4924	21.9015	22.284	21.4422	22.077	21.7471	20.7316	NaN	0	Q93008;O00507
24.1656	24.2871	24.6268	24.3492	24.434	24.1024	21.8726	21.1838	22.1824	21.6363	22.3933	21.5443	23.9543	21.396	21.905	22.6623	22.9419	23.2824	4.09101	1.70383	Q93009
24.6424	24.0735	24.8186	23.5564	24.497	23.7885	26.3589	26.886	27.7198	27.7473	26.8346	26.8758	27.4271	27.3871	28.114	28.1931	27.6187	27.2824	3.57407	-2.17428	Q93033
24.4774	24.165	24.4729	26.4502	26.2763	25.8008	26.3997	26.5191	22.359	22.6664	25.7053	25.6185	25.0618	25.0587	25.1021	25.5593	25.3242	25.5085	1.84602	-0.922223	Q93084
22.4818	21.983	22.1531	21.8296	23.0403	21.6954	22.3323	22.12	21.5433	21.0429	22.6895	21.8461	21.4113	21.8417	21.5907	22.8719	22.2618	23.4208	NaN	0	Q93100
29.4863	28.8042	28.7284	27.4682	22.6791	22.1904	21.7669	21.2138	22.0442	20.7101	21.2481	21.3373	21.6479	22.1225	22.1929	22.745	23.1333	22.3944	8.83486	6.67999	Q969G3
23.5148	24.1271	23.0873	21.9975	21.4927	22.1903	26.2159	24.6709	25.6991	25.3333	24.5855	24.4944	24.0261	24.0357	24.8209	24.913	25.0074	24.5955	0.773889	-0.695464	Q969P0
22.5752	21.7833	21.2472	22.547	21.5792	21.2729	21.3038	22.8946	22.027	20.9527	22.0841	24.6717	24.5717	22.2066	25.2021	25.0933	20.4394	21.7282	0.607721	-0.703037	Q969T9
24.3091	24.5118	24.2697	21.969	21.285	21.8946	21.4343	21.611	21.9006	22.5465	22.1177	22.1857	20.863	21.0872	22.445	22.6139	22.5512	21.6411	9.83113	2.48716	Q969Z0
24.5347	24.359	22.1882	22.1521	21.9731	21.0533	22.1421	21.2401	20.7897	22.7686	22.01	21.6815	21.8383	21.7793	21.6116	21.6892	21.6089	22.3474	0.911851	1.91498	Q96A33
23.3881	23.5657	23.3525	21.9286	21.6479	23.0945	22.3043	21.9335	22.3082	22.8274	21.9658	22.7462	20.4453	21.9418	23.0145	21.6847	21.2101	22.6048	5.34812	1.32491	Q96A65
23.9696	23.0358	21.2418	26.3848	26.3753	26.2553	22.4473	21.9858	22.0598	20.856	23.3422	23.3489	22.8776	22.6883	21.0233	22.4102	22.6404	22.6025	0.162733	-0.404136	Q96AE4
24.6278	24.7321	24.4039	22.5826	21.0027	21.8493	22.6691	21.5937	21.8439	21.2532	21.6504	21.776	22.7833	22.0097	22.6942	21.6922	22.4229	21.7212	8.43989	2.61832	Q96AG4
21.7098	22.8579	21.3035	22.5157	22.9972	22.2191	22.314	20.7498	22.7947	21.4542	22.5567	22.0414	21.7127	23.2457	21.5177	22.1418	22.7476	22.4944	NaN	0	Q96AX2
22.0418	21.719	22.4885	24.5964	24.5097	24.6149	21.3214	21.5923	21.9259	22.0475	21.1118	21.957	22.1394	22.0609	21.3508	21.7545	21.3457	21.5117	0.176741	-0.172892	Q96B97
25.8789	24.5971	25.8715	21.3706	22.8353	20.6503	21.8119	22.6936	21.8092	22.4686	22.2481	22.2297	21.7782	21.7278	22.3725	21.5097	22.5756	22.7065	2.08082	3.39668	Q96BM9
22.2243	21.4374	21.7294	22.2757	22.7494	21.951	21.5011	22.0334	21.6233	22.0247	21.5346	22.1907	22.361	23.4774	21.7439	22.4019	21.976	21.0126	NaN	0	Q96BN8
20.7179	22.7998	21.1703	22.749	21.5047	21.867	21.5553	22.2045	21.81	21.3127	22.3797	22.0904	21.9281	22.5568	21.8698	22.1867	22.5834	21.5774	NaN	0	Q96BR1
25.7703	22.5977	25.9528	20.9873	22.1293	22.1269	22.3011	22.1046	20.5586	22.1458	22.2368	21.634	22.3599	21.7727	21.1676	22.0184	22.1637	21.3256	0.959357	2.97145	Q96BW9
23.7728	23.817	23.8091	21.6759	21.4806	22.7106	21.7402	22.0713	21.7428	22.2542	22.457	21.2373	22.6625	21.3627	21.5178	20.5962	22.0314	21.8781	8.74854	1.97177	Q96BY6
24.7592	24.3552	24.8561	26.5019	26.2149	25.4309	21.2252	22.7284	20.8939	22.0057	25.5933	25.1401	24.7097	24.6799	24.2119	23.712	25.2002	25.0692	0.425837	0.435696	Q96C19;Q9BUP0
24.159	24.5165	24.488	22.265	21.1301	22.3326	21.4066	22.104	21.0827	21.6616	22.5806	22.3318	21.4862	21.8288	21.033	22.6524	21.898	22.098	6.8634	2.5284	Q96C23
22.9969	23.394	22.2624	22.5913	22.1501	22.5981	21.717	21.4689	21.6849	22.8035	22.4307	22.4822	22.5371	21.8269	22.0497	21.3626	21.6091	20.9363	NaN	0	Q96C86
23.3823	21.5018	21.2372	22.0901	21.9721	21.694	22.1974	22.1542	21.5248	22.5464	21.9866	21.2226	22.2926	21.3373	22.6441	22.0206	21.8115	22.8883	NaN	0	Q96CS2
24.9673	24.5108	24.8258	21.9795	21.5901	22.1309	21.5198	21.0868	22.3077	21.8339	21.7529	21.6252	21.548	22.08	20.5605	22.2705	21.2807	22.4467	5.87214	3.03375	Q96CS3
24.0224	24.0143	23.7404	23.0608	22.1678	22.1687	21.6569	21.5584	22.9992	21.6787	22.2213	22.0561	21.9166	21.6755	21.9645	23.1471	21.9564	21.4584	6.93309	1.81326	Q96CW1
23.9344	23.2792	23.1404	21.9791	22.251	22.149	21.9532	22.1059	22.7538	22.0795	21.857	21.9973	22.2373	22.8256	21.5356	21.7272	22.0768	22.1744	1.66942	1.33782	Q96CW5
22.6767	21.9783	21.8167	24.6091	24.8426	24.4724	21.6112	22.5501	21.5402	21.716	21.8716	21.7761	22.9922	21.5721	20.8532	21.8233	20.6512	21.9894	0.151039	-0.167437	Q96CX2
23.9267	23.7161	23.6384	22.3564	22.3311	22.3788	21.857	21.7093	22.0491	21.8168	21.6107	21.1111	22.9169	21.1369	22.5549	21.6073	21.4765	21.0939	7.56411	1.89328	Q96D46
22.412	21.8	22.9046	22.0784	22.4342	22.9986	21.7938	21.7932	22.2249	21.6807	21.7618	21.3131	23.506	22.2127	22.4623	21.1587	22.0867	22.8339	NaN	0	Q96EB1
23.3717	23.8335	23.5589	22.5512	22.016	21.7649	21.8419	21.9272	21.0248	22.1385	22.5906	21.6356	22.145	21.5789	21.2688	22.4036	21.579	22.0713	3.94119	1.68559	Q96EE3
21.9799	20.7147	21.5789	22.9022	21.9534	21.3959	22.7751	22.1816	21.5846	22.6013	21.4885	22.0171	22.7413	22.5177	22.2348	21.9213	22.1761	21.6893	NaN	0	Q96EK5
24.274	23.7979	24.1383	22.8384	23.2218	22.2233	21.3758	21.6568	21.7804	22.1767	22.1081	22.0147	22.0887	22.4464	22.1229	22.2205	22.7262	22.041	4.02181	1.86728	Q96EP5
24.1558	23.4659	23.5015	22.2317	22.4719	22.0389	20.9684	21.6608	21.9545	22.2325	23.1143	21.6189	21.1102	22.2714	23.0151	21.4993	21.8738	22.068	2.55526	1.6991	Q96EY1
23.3251	23.3727	24.2818	20.9882	22.0228	21.9335	22.7725	21.9595	21.9487	22.4766	22.5887	21.6971	22.247	22.2068	20.9842	22.0114	22.0184	21.6834	1.72337	1.69059	Q96EY7
22.7823	22.7832	23.3191	22.6144	21.7628	22.5655	22.3632	21.7496	21.71	21.309	23.1613	22.2632	21.9783	21.5669	21.444	22.6244	22.462	22.1572	1.84218	0.846078	Q96EY8
22.2227	21.1887	21.8883	23.912	21.1253	22.8887	21.539	22.2328	22.481	23.1655	25.3	25.1303	25.3826	25.9436	25.8401	25.7045	25.5784	25.6158	3.03162	-2.35606	Q96F07
23.3737	22.9482	23.1137	21.9004	21.5294	23.2537	21.2825	22.4344	21.8999	21.8868	22.0519	21.1366	21.1409	21.8233	22.5583	22.2886	22.9523	22.2528	3.63047	1.11907	Q96FJ2
22.9012	21.8199	23.0287	22.9399	21.8355	21.0296	21.8412	21.8753	21.5137	22.4135	22.1133	21.8704	22.0176	22.1575	22.4006	21.3058	21.7743	22.1732	NaN	0	Q96FN4
25.8766	25.7924	25.7957	23.6915	21.4199	25.3626	21.2655	22.5074	21.7708	22.1901	21.2918	22.4623	21.8618	22.5986	22.4419	21.6124	22.9185	21.5845	8.35481	3.48961	Q96FW1
22.4411	22.1288	22.05	23.1346	21.8748	21.3577	21.0501	21.523	22.3321	22.3563	21.9245	21.705	22.0651	21.7208	22.1594	21.6758	21.9972	22.2938	NaN	0	Q96G03
24.389	24.5384	24.3773	21.7919	22.762	23.3563	22.0257	21.7928	21.6573	22.2662	21.7836	22.6492	22.8941	21.5213	21.6028	22.5228	21.7106	21.535	9.92562	2.3101	Q96G21
23.4563	23.3576	23.6449	22.2999	21.7474	22.6437	22.5903	21.902	21.7278	22.2342	22.3029	22.7405	22.1809	22.0966	22.1103	21.8668	21.7927	21.2493	5.75534	1.38723	Q96G46
21.6246	22.1847	22.4518	21.9889	21.4613	21.7717	21.7377	21.65	22.4131	22.2108	20.7843	21.7094	22.679	22.1244	22.2857	20.9772	21.948	21.0114	NaN	0	Q96GC5
21.3711	22.6044	21.8135	22.4201	22.7647	21.4887	21.1978	23.0224	21.2645	21.3344	22.5504	22.6819	21.6451	21.4796	21.8991	22.6323	21.2523	21.9874	NaN	0	Q96GD4;O14965;Q9UQB9
22.0398	21.7616	22.9597	20.9939	21.1056	21.7239	22.1244	22.4161	22.2632	22.0758	22.4291	22.1307	22.367	22.7704	22.4674	21.9772	21.8248	21.2656	NaN	0	Q96GM8
24.6192	24.3778	24.4901	22.6164	22.3993	21.8112	22.2584	22.3133	23.1704	21.6153	21.8054	21.5265	22.1324	20.4835	22.1534	21.0173	22.6833	21.7091	9.38323	2.51606	Q96GQ7
22.216	22.073	22.6493	22.1739	21.3682	21.8207	21.6107	22.8093	22.2537	21.5284	22.1334	21.826	21.4658	21.5808	22.7973	22.9255	21.8765	22.0659	NaN	0	Q96GS4
21.931	22.3174	23.315	23.3861	23.379	22.3034	21.4074	22.2371	23.5932	21.773	21.4473	21.2129	21.9295	22.8344	21.9214	21.8589	21.3792	21.3951	0.333027	0.383954	Q96HC4
23.4365	22.498	23.1103	22.4531	21.3297	21.4401	21.5418	22.7189	22.4915	20.8296	22.1639	22.3048	21.0453	22.702	21.303	21.6371	21.3243	21.4877	NaN	0	Q96HE7
26.5612	26.4443	26.5539	22.6706	22.806	22.8589	23.0129	21.7518	21.7191	22.1165	22.2391	22.2276	21.2465	22.8751	21.82	21.7786	20.8522	22.2749	13.3324	4.36979	Q96HS1
22.0276	21.8119	22.5894	21.2651	21.6386	22.3555	22.9917	21.938	22.023	21.5276	21.9972	22.5493	21.3664	21.6143	20.8249	21.4329	21.7829	22.557	NaN	0	Q96HW7
24.4871	24.4973	25.1601	22.6906	21.5095	22.0128	21.9244	21.5563	21.6969	21.7788	22.4422	21.75	22.0083	22.6374	21.7512	22.6546	22.2837	22.1593	2.73848	2.65778	Q96I24
23.3941	23.3627	23.4091	22.2716	21.2884	21.1637	21.2408	21.8207	22.1733	22.7232	21.5838	20.2471	21.9948	22.5562	21.3543	21.8361	21.9757	21.9265	7.17274	1.6449	Q96I99
21.3155	21.4086	22.1834	22.0362	22.7897	21.6347	21.955	22.2515	20.869	21.9888	22.1567	21.8795	21.1613	22.7364	22.1377	21.7247	22.1834	22.1876	NaN	0	Q96IJ6
24.5487	24.7627	24.4437	22.5753	21.5855	22.6289	21.385	22.4283	21.6573	21.0955	20.8799	21.007	22.9359	22.2489	21.405	21.4577	22.8918	22.0423	8.95939	2.70346	Q96IU4
21.7843	21.5731	24.1609	21.8982	23.3472	21.4189	22.2539	21.6085	21.8326	21.5264	23.0738	21.9942	22.3693	22.0007	21.4523	21.6015	20.9071	20.5914	NaN	0	Q96IX5
23.8239	24.1874	23.8442	22.5617	22.5834	21.3829	22.1219	20.9745	22.2599	22.1913	21.8859	22.3483	21.3646	21.9244	22.7461	22.0207	22.0866	21.976	5.29299	1.9233	Q96J01
21.3905	22.3052	21.457	22.4259	21.6991	21.6252	21.8499	21.5719	20.8708	21.792	21.6849	21.8259	22.0667	20.7941	22.3577	21.7467	22.2524	21.6547	NaN	0	Q96JB5
21.8535	23.3426	22.4282	22.3407	21.9829	21.9258	22.6467	20.877	21.716	21.1417	21.7538	21.432	21.3404	21.8627	22.2239	21.0798	22.4334	22.2403	NaN	0	Q96JC1
23.1586	23.2591	23.3924	22.2254	21.3468	21.7698	21.0563	22.2998	22.1163	22.3513	22.7538	21.1804	21.156	22.0891	22.2238	21.2588	22.7958	22.414	6.18285	1.33422	Q96JH7
23.3742	23.041	23.0111	21.6681	21.5482	21.697	22.1604	22.2892	21.1949	20.2683	21.6191	21.3647	22.5144	21.3993	21.3931	22.3585	21.7512	21.5453	4.83125	1.49068	Q96JJ3
24.0356	24.0091	23.8218	21.3103	22.6311	21.9361	21.4603	22.144	22.3312	20.9657	22.6129	22.7021	21.5812	22.7183	22.2361	21.8464	21.0442	22.129	8.53391	1.97888	Q96JZ2
21.5882	21.7974	22.3926	21.7716	21.9152	21.3839	22.3462	22	22.4366	21.9395	21.563	22.2564	22.4246	22.0675	21.2085	21.9757	20.4821	21.371	NaN	0	Q96K76
23.7412	24.0673	24.2992	21.6018	21.3602	21.0492	22.3691	21.1746	22.866	22.5415	22.6954	21.8164	21.5269	21.6223	21.8278	21.3993	22.207	21.9037	4.20314	2.1718	Q96KB5
24.1871	24.0428	23.8572	21.3937	22.202	21.7225	22.5138	21.4343	20.9994	23.0139	21.9186	21.6579	21.8439	21.8184	21.4826	21.9207	21.0548	21.3638	7.79061	2.273	Q96KP4
24.2642	23.4635	23.9944	22.9331	22.9793	22.6525	21.1064	22.2676	21.824	21.7661	22.4066	22.1877	22.7001	22.4268	21.6751	22.2183	22.6826	20.5362	2.61257	1.74987	Q96L92
22.4343	22.2027	22.4631	22.02	22.0807	21.9973	22.5307	21.6908	22.2715	22.7038	20.9449	21.86	22.1781	22.3076	21.9174	21.5454	22.0037	22.3053	1.52155	0.342892	Q96LI5;Q9ULM6
22.2605	21.295	21.3908	22.9722	23.0303	23.1495	22.596	21.7519	21.8337	22.6547	22.9894	21.4664	23.2318	23.3434	22.4866	21.7487	21.7909	22.6007	1.08061	-0.860947	Q96ME7
24.6544	24.6559	24.5619	22.896	22.1188	21.9274	21.5731	21.5064	22.4477	21.5762	21.3258	21.6059	22.239	21.6156	22.9945	21.7908	22.1795	22.6005	11.1801	2.59759	Q96MU7
21.201	24.3547	24.1077	24.7077	24.1507	24.9281	21.9589	22.5969	22.5176	21.2915	25.3106	25.336	25.0775	25.2925	24.6802	24.2938	24.8457	24.5986	0.3187	-0.884588	Q96N66
23.418	23.5493	23.402	22.5735	21.8696	22.135	22.7295	21.309	22.1043	22.375	21.9752	22.5607	21.8483	21.6943	21.9318	22.5307	22.2284	22.2733	8.53638	1.31388	Q96NW4
22.5419	21.8364	22.8154	21.724	22.4337	22.271	22.6142	22.5757	21.3329	22.4536	21.259	22.3787	21.791	21.8066	22.2559	21.2933	21.6502	22.4457	NaN	0	Q96P11
23.7321	23.213	23.6505	21.3831	21.4653	21.7797	22.1346	22.7351	21.1484	22.7327	22.1766	21.5543	21.4015	21.886	21.334	22.2974	21.6854	22.0523	3.36172	1.68079	Q96P48
22.0947	22.4619	22.3069	22.2494	22.1996	21.3598	21.4808	21.9326	23.0022	21.6306	22.3468	21.6903	21.1054	22.0134	21.6701	22.3444	22.0103	22.0094	1.22742	0.351513	Q96P70
28.2523	26.5325	28.2848	24.3433	22.6245	21.5342	21.9907	21.9927	21.2681	21.6044	21.5161	24.5785	23.7671	23.6407	22.57	21.6373	21.4517	23.7235	2.46114	5.14034	Q96PK6
22.0496	22.0916	22.1085	22.4268	21.9564	22.2424	21.8693	22.4218	21.5529	21.8997	21.4733	22.4905	22.8919	21.6532	21.7847	21.8306	21.6158	22.2105	0.242787	0.0619123	Q96PU4
25.3981	25.0854	25.5242	21.7651	21.7778	22.2741	21.9489	22.1221	22.2095	22.3183	21.6336	22.1074	22.5395	22.005	21.3972	22.0084	21.1179	21.5892	5.05804	3.41494	Q96PU8
23.3123	23.8311	23.3489	20.9358	22.0851	22.0365	22.0862	20.5182	22.5419	21.9745	23.0579	22.1442	22.5523	22.1974	22.3571	20.7466	21.5079	22.0711	3.66118	1.57661	Q96PZ0
23.6057	24.0983	23.8719	21.7931	21.7843	22.4041	21.8591	21.993	20.8669	21.179	21.3297	21.0343	22.2982	22.619	22.6464	21.4584	22.1486	21.6393	4.76821	2.05507	Q96Q11
21.5	22.214	21.3399	23.8301	23.9002	23.5059	22.0728	22.2639	21.2901	22.7952	22.242	21.7716	20.4362	21.6228	22.7714	21.4478	21.4225	21.0532	0.605412	-0.477091	Q96QH2
24.7204	24.4567	24.5095	25.0378	25.2332	25.3233	21.6843	21.6444	20.9887	21.9074	20.9404	22.0632	21.9723	22.0016	22.4851	22.2087	22.4714	22.1191	4.05867	2.02348	Q96QK1
23.9148	23.6286	23.8015	21.8218	22.3464	21.9139	22.4715	21.7045	21.3034	21.6051	21.8556	22.3968	20.6168	21.5955	21.5321	22.0854	22.6336	22.3235	7.7689	1.90125	Q96RP9
30.4824	30.4265	30.5276	21.5253	21.4968	22.6893	21.8395	20.668	21.426	22.0156	27.2567	27.079	26.7321	26.612	25.4497	25.5464	27.0734	26.9672	6.55751	6.18704	Q96RQ3
25.5909	25.6497	25.6543	22.1026	21.3092	21.6137	22.2742	21.9499	22.4297	21.7438	22.3511	21.6591	22.1863	22.9993	21.4159	21.4085	21.6138	22.5706	13.5016	3.65646	Q96RS6
21.0652	23.5456	21.8085	24.3606	21.5798	24.0837	22.4339	21.3968	21.2513	22.4938	22.6092	21.9729	21.0483	22.6839	21.8554	21.706	22.5891	21.1829	0.0320987	-0.0767436	Q96RU3
24.4586	24.4385	24.2567	22.1784	22.2736	21.8596	21.422	22.9264	22.5223	21.1571	21.9943	21.2828	20.6832	21.9074	20.7428	21.4511	22.2507	20.4746	9.55198	2.70953	Q96S44
23.2723	23.4535	23.2296	21.4119	22.3018	21.3194	21.6421	22.3402	21.894	21.8253	21.7213	22.0949	22.8567	22.7292	21.6067	22.143	22.6246	21.5615	6.71015	1.31363	Q96S55
24.3648	24.1189	24.0829	22.3503	22.1754	22.2656	21.9598	21.8411	21.5152	22.6245	22.1916	21.9024	21.5047	22.1046	21.4682	21.7049	20.8434	22.2627	7.82573	2.2746	Q96S59
26.1353	25.8641	25.6017	21.6654	22.0462	22.0873	21.3167	22.6801	22.3898	21.7237	25.8999	25.8705	25.7883	25.7666	25.7779	25.626	26.0057	25.8732	2.41822	1.83253	Q96S97
24.8594	24.6769	24.9406	20.8035	21.2389	22.6761	22.2713	21.6061	21.4061	21.8408	21.3661	21.9924	21.3978	21.8616	21.5282	22.3145	21.9036	22.1152	10.7213	3.07083	Q96T37
22.5484	22.1511	21.2516	23.8737	23.58	21.6691	22.125	22.7675	22.882	21.249	22.4994	21.7709	22.7477	22.0458	21.9825	21.5537	22.841	22.4815	0.401781	-0.420882	Q96T51
23.6129	23.3865	23.7177	21.312	22.228	21.1675	21.9155	21.2553	20.9322	22.5453	22.5715	22.0356	22.1056	22.5443	21.7628	21.3136	21.5721	21.8365	6.47044	1.76586	Q96T76
23.8684	23.9886	23.6792	23.3939	21.7352	21.9321	22.6366	21.9306	22.7088	22.1579	22.1106	23.2573	22.3781	22.2974	21.4949	21.5486	21.7581	21.4892	6.59512	1.65678	Q96T88
22.0453	22.3222	23.1917	21.941	22.9958	22.3358	22.1196	21.7137	21.8914	22.6141	21.6707	21.7227	22.4718	20.8203	21.0748	22.8308	22.9125	22.0069	0.482551	0.444927	Q99426
21.4061	22.7046	22.8191	27.5833	27.0994	27.2953	21.7252	27.2181	26.2337	27.0573	25.1181	26.2405	25.0901	25.421	25.518	25.9882	25.1696	25.6783	2.85317	-3.58581	Q99439;Q15417
24.3609	23.9504	23.9346	21.6017	22.7831	21.2098	21.1658	21.5677	22.155	22.3725	22.3646	22.2368	22.2032	22.4507	21.8428	23.0858	21.6725	22.9247	4.91459	1.97287	Q99460
21.4858	21.8849	22.2616	22.9838	22.4622	22.2405	22.0306	21.6922	22.5724	21.3178	21.5453	21.0602	21.3278	21.5659	22.3162	21.6819	22.3554	22.9953	NaN	0	Q99497
24.3111	24.3131	23.944	27.1878	26.9286	27.1278	26.187	22.2223	22.1565	27.0127	25.8401	26.0227	25.8564	26.2058	25.384	25.2599	25.7781	25.514	2.52627	-1.45617	Q99536
23.6483	23.3266	23.4779	21.64	21.3902	22.8908	21.6468	22.5173	22.5519	22.9416	21.4966	20.747	22.2839	21.8534	21.0994	21.2894	21.6519	22.0195	6.20807	1.61631	Q99543
21.3888	21.9981	22.4448	21.5595	23.071	22.1877	22.0918	22.4118	22.02	21.5303	22.5438	22.4769	22.8121	21.5517	22.257	22.4562	22.0201	21.74	NaN	0	Q99567
22.7304	22.7762	22.7485	21.6838	23.3954	22.9023	21.3198	20.9683	22.2067	21.5892	22.6038	21.6216	20.9739	21.5526	21.8464	21.105	21.587	22.4324	3.59204	0.899152	Q99570
23.0939	23.2529	23.5193	23.1571	21.6677	21.903	20.586	21.3224	22.1963	21.8829	21.0948	20.9191	21.6234	21.5173	21.6848	22.3867	22.4194	21.8558	4.81384	1.54091	Q99575
25.2515	24.7806	25.2483	22.3353	21.3537	22.2827	21.7395	22.0449	21.3376	22.0438	21.3568	20.8633	22.2478	20.9666	21.4254	22.478	20.8798	21.9712	5.52363	3.40503	Q99615
27.1307	27.1905	27.3303	25.3097	25.2605	24.9737	22.2267	21.4264	22.0577	21.7734	23.2068	22.0667	22.3405	22.4266	21.0454	21.3448	20.6555	21.7678	8.20405	4.69166	Q99623
22.6926	22.3636	21.035	23.9241	24.4125	24.191	22.0892	21.3987	21.7067	21.4324	22.0409	21.8604	21.7732	22.4879	21.1071	22.2067	20.9326	21.4052	0.102402	-0.167508	Q99653
21.4517	21.8548	22.182	22.1374	22.4926	23.872	21.4655	21.3333	22.4494	22.1814	22.1738	22.8664	21.2902	21.8938	22.1225	21.7011	22.3319	22.003	0.549975	-0.324807	Q99698
25.0567	26.631	25.0285	23.9528	23.6756	23.8858	20.9327	21.6949	22.3451	23.3747	23.8708	22.5847	23.0637	23.1751	23.3214	22.7314	23.018	23.0479	1.60483	2.59378	Q99714
24.8257	25.0587	25.1525	22.6068	22.7865	21.9261	22.2591	20.866	23.3906	21.8479	24.4477	24.3441	24.9252	24.3643	22.4474	24.9498	24.5565	24.9869	3.40761	1.63196	Q99729
24.1057	24.3052	24.1731	24.6366	24.5844	24.3596	22.1032	22.6151	21.9102	22.5364	22.8209	21.1552	22.0217	21.9774	21.9693	22.6062	21.2409	22.4197	4.21044	1.59754	Q99798
23.0711	23.1138	22.9534	21.619	21.7574	22.2441	21.6198	23.109	20.2719	21.4777	21.8548	22.9189	21.6853	22.4928	21.4903	22.1093	21.9938	22.464	4.71727	1.10559	Q99816
24.2584	24.1786	23.9822	21.914	21.3381	22.8441	22.7399	22.5561	22.5523	21.4938	21.4197	22.3466	22.6142	21.6312	21.3537	21.4896	24.4854	21.5121	6.54425	1.987	Q99829
26.7515	26.9246	26.7356	23.3659	23.2045	22.1394	22.349	21.7999	21.4802	21.8731	21.7878	21.8136	21.7374	21.8431	23.0739	21.6597	22.8808	22.415	13.9737	4.57566	Q99832
23.5179	23.2019	23.621	21.3049	22.1093	23.0071	22.3061	22.4715	21.7094	22.2472	21.8182	21.9354	21.7154	22.7824	21.596	21.8768	22.1348	20.9771	4.25125	1.44747	Q99836
21.9571	21.5433	21.1053	22.4762	21.7359	22.1893	20.6137	21.4458	21.5473	22.0193	22.0631	22.2048	21.7081	21.6872	21.4233	21.9079	21.6374	21.4731	NaN	0	Q99856
26.9691	26.4787	25.7519	23.2997	23.1388	20.821	22.4322	22.4086	21.8844	22.1892	21.621	24.0204	24.387	24.5756	23.2087	22.422	24.5705	20.837	3.57933	3.61214	Q99873;Q9NR22
23.5796	23.723	23.6003	21.1151	20.6428	22.1746	22.4693	22.7987	21.7355	21.8141	21.5406	21.9595	21.2074	21.9288	21.6253	22.0636	21.5445	22.1767	8.8951	1.84785	Q99986
24.0901	23.6283	23.6657	21.9902	21.545	21.3354	21.878	22.2827	21.9469	22.4439	22.2293	20.8349	21.5415	22.0003	22.3741	22.8087	20.9983	21.9319	4.27749	1.91865	Q9BPX3
22.0519	21.3677	21.9249	21.6873	21.4638	22.7601	21.1711	21.539	21.2477	21.5969	21.6137	20.9782	21.8401	22.761	22.9693	21.7293	22.8252	21.9007	NaN	0	Q9BPX5
24.2006	24.4636	23.7774	21.9591	22.6861	21.2802	21.5816	22.3492	22.7417	22.525	23.5229	22.1749	21.9838	22.2033	22.2883	22.1151	22.0107	20.9958	3.25055	1.98602	Q9BQ39
23.7063	23.5343	23.583	21.7307	22.8809	22.9736	22.1868	22.0788	22.3868	21.0324	21.2379	21.9093	22.1998	22.4299	22.177	21.5454	21.8158	21.6649	7.95637	1.59122	Q9BQ52
23.9085	23.7764	23.8181	22.8692	22.0295	22.637	21.8327	21.9699	21.4965	22.6159	20.9361	21.3392	22.4783	21.3547	21.8472	22.3091	21.9012	21.6336	8.92478	1.88431	Q9BQ67
23.4349	21.4184	23.4593	22.8206	22.0884	21.7801	21.3193	21.9335	22.4598	22.24	22.7094	21.5841	23.2396	22.3818	21.3334	21.5002	21.4116	21.29	0.425194	0.764752	Q9BQ75
24.4041	24.3824	21.7228	22.6462	21.4258	21.9714	22.0101	20.8818	21.8141	23.0406	24.7605	25.032	24.0909	24.351	23.7891	24.3149	23.8608	24.2169	0.105672	0.289345	Q9BQA9
25.1254	25.2597	25.1714	22.2097	21.7876	20.889	22.0253	22.3585	22.476	22.4469	21.1946	21.3878	21.3578	21.5449	21.5605	22.0228	22.2856	21.9611	13.4607	3.35161	Q9BQG0
21.9422	21.998	21.7719	21.0927	22.1423	22.1256	22.0444	23.4617	21.676	21.2111	21.9112	20.2187	22.0345	21.3447	21.435	21.17	22.556	21.9322	NaN	0	Q9BQL6
23.9903	23.8361	23.7798	21.7406	22.6731	22.3413	21.9722	22.0536	22.5088	20.6762	21.2593	22.0843	22.8241	21.3376	20.8919	21.6624	21.7243	21.8685	8.57008	2.02749	Q9BRA2
21.9837	22.4164	22.0761	24.3781	24.6072	24.4952	22.0996	21.7926	22.3345	21.6445	24.6266	24.3375	25.3984	25.7952	25.7098	25.5132	25.4101	24.9915	3.93509	-2.05021	Q9BRF8
23.9585	24.2254	23.7823	22.3355	22.3406	22.5591	22.1009	22.9571	21.5176	25.121	24.3911	24.5516	24.2661	24.3769	24.7029	24.4786	24.2596	24.5695	0.52109	0.353517	Q9BRJ7;Q96DE0
22.705	22.0207	22.5333	22.6369	22.0629	23.2431	21.6797	22.4845	22.6171	22.4321	21.8662	21.923	22.2798	21.2135	22.1119	22.1577	21.5264	21.4297	NaN	0	Q9BRR6
22.6487	22.2176	21.5859	25.0833	25.2442	24.1286	20.9476	22.0593	21.7283	22.5405	22.8675	20.8618	22.1034	22.1423	22.1112	22.6383	23.1644	23.151	0.605285	-0.567376	Q9BRR9;Q53QZ3
24.9107	25.008	24.7012	22.3147	21.0494	21.7863	21.6596	22.2441	21.1609	21.8824	23.1075	22.1103	21.8607	21.6007	21.9253	22.0407	22.2655	22.3115	9.23412	2.91867	Q9BRX2
24.65	23.4635	24.3499	24.512	24.7778	22.1089	21.4333	22.5199	22.2054	21.1827	24.7406	24.808	25.748	25.8189	25.0883	25.3129	25.3289	25.0883	0.0718333	0.109553	Q9BS26
23.7346	23.4783	22.4996	23.0798	21.9997	23.0754	22.5932	21.9058	21.1534	22.1978	21.507	22.3176	21.7245	22.3879	22.21	22.0006	21.9912	21.8643	1.07317	1.10361	Q9BSC4
23.5893	23.5355	22.5701	22.5567	22.9798	22.1773	22.3739	22.5784	21.5078	22.3812	21.3786	20.8109	21.8951	21.6298	20.9885	21.3864	21.7364	21.8974	1.45838	1.34644	Q9BSD7
21.7837	22.399	21.1745	21.3569	21.3545	20.8719	21.8997	23.1417	21.8817	21.6645	21.5199	21.5993	22.2278	21.7994	21.2942	22.5737	21.5684	21.5382	NaN	0	Q9BSJ2
26.0104	26.1952	26.2382	25.2064	25.1184	24.8852	21.6084	22.2206	22.2363	20.8869	25.9142	26.0223	26.0725	26.1356	25.3132	25.3221	25.2072	25.3578	2.49923	1.64744	Q9BSJ8
23.0669	22.934	23.2381	22.8374	21.5317	22.5273	21.0635	21.2811	23.5799	21.5045	21.589	20.7779	21.6838	21.0174	21.8864	21.0288	22.6573	21.763	4.57311	1.29771	Q9BSW2
24.7927	24.4183	25.1341	22.2166	21.6243	22.1371	22.6733	23.2264	21.8114	21.6833	21.5913	21.0058	20.6059	22.9141	22.1384	21.728	22.2444	21.5886	4.12539	2.8358	Q9BT22
22.9443	21.752	22.8255	22.0927	21.8114	21.5869	21.6154	22.1792	21.2089	21.6257	22.4662	22.3589	22.2218	22.1883	21.7296	21.1457	21.0164	22.3223	0.672861	0.669316	Q9BT73
24.1913	23.9099	23.9341	21.6541	21.7884	22.1802	22.6786	22.8312	22.084	20.9547	21.8338	21.8321	21.6837	21.9714	22.5302	22.2311	21.1904	21.322	7.798	2.09405	Q9BT78
23.5152	23.5752	23.9174	22.2871	22.2377	22.0962	21.8087	21.9716	22.0511	22.3212	22.1505	21.2663	21.8675	22.4881	21.2334	22.4726	21.8014	21.4913	3.98784	1.69964	Q9BTE3
21.957	23.2382	23.0017	22.0528	21.914	23.1824	21.225	20.9875	20.6572	22.3757	22.042	21.0819	21.177	21.795	22.6511	21.8746	22.1214	20.8561	0.973457	0.999391	Q9BTE7
26.8706	27.0487	26.5856	25.9813	20.9977	21.7789	21.4848	22.0692	21.4061	21.95	22.1769	21.1408	22.454	21.6731	21.5164	22.881	22.032	22.6324	9.59956	4.68999	Q9BTT0
25.1158	24.1139	24.2111	25.0531	24.8678	25.2346	20.7962	21.8676	25.7503	22.3236	25.1512	25.0166	24.8766	24.4191	25.3937	25.5675	24.3917	24.8821	0.0789949	0.107494	Q9BTV4
22.4206	22.8628	22.9199	22.1556	22.0706	21.4321	22.4519	21.8798	22.3059	22.3826	21.1825	21.791	22.3403	22.1595	21.7259	22.4025	21.2589	21.6763	1.88038	0.786717	Q9BTX1
25.5187	25.452	25.4839	21.6656	21.4669	21.1487	21.9887	22.4592	21.4434	21.0255	22.3011	21.8247	21.2531	21.9861	22.3576	20.3668	21.6594	21.5599	12.9409	3.85108	Q9BTY7
24.7797	24.6785	24.7967	21.4064	21.5438	22.3671	21.8252	22.5149	21.5442	21.3956	21.4325	23.1778	22.0415	22.0696	21.5363	22.2422	24.1018	22.5469	8.8966	2.63524	Q9BUF5
25.6266	25.2259	26.3797	24.5213	24.6117	24.7687	21.7806	21.6427	22.0534	21.684	23.9021	24.1234	22.5237	23.5115	21.4578	22.0679	22.8483	21.8517	3.16605	2.85417	Q9BUJ2
21.3533	23.3147	23.4862	21.4682	21.4584	22.0197	21.9697	21.288	21.7067	21.7564	22.7152	21.7381	21.0338	22.6812	22.3023	21.9364	21.6232	21.626	0.495691	0.896482	Q9BUK6
25.005	26.403	25.0413	23.7692	20.7712	23.72	22.7548	23.0727	21.4698	22.9703	22.1768	21.9787	23.7018	21.8972	21.778	22.7913	22.5321	22.8123	1.99547	2.93673	Q9BUN8
21.5181	22.2166	21.9718	22.7144	22.3501	21.7385	22.1222	21.6513	22.8885	21.7983	21.6133	22.5165	21.8423	21.3768	22.2102	21.7953	21.3723	21.7891	NaN	0	Q9BUQ8
21.2735	22.4499	21.4378	22.2843	22.0398	21.7201	22.0125	21.4541	21.6731	22.5703	21.1579	21.8601	21.7	22.2781	21.224	21.9648	21.5733	22.1128	NaN	0	Q9BUT1
24.2653	24.5235	24.3156	21.3391	20.7897	21.713	22.9875	22.299	22.3316	22.8295	22.1308	21.4733	22.3926	23.1572	21.5086	21.7408	22.5028	21.753	8.6706	2.30492	Q9BV20
21.9447	24.0359	22.3435	21.2385	22.7248	21.0054	22.1669	21.9228	22.4686	22.3398	21.6487	21.7006	21.0309	23.5364	22.5082	22.1002	22.1678	21.7904	0.441424	0.751384	Q9BV40
23.815	23.9446	23.8435	22.2144	21.3418	22.0092	21.7758	22.5009	22.32	22.7407	22.3902	22.2194	21.8304	23.3231	21.3495	22.1281	21.8578	22.5871	8.66355	1.69512	Q9BV44
22.3031	24.2372	24.2922	21.2078	22.5216	22.2176	21.8816	22.5821	22.005	21.7614	21.1984	22.4074	21.4357	21.7765	21.6901	22.6266	21.9408	22.0799	0.91155	1.65536	Q9BV57
25.5745	24.9983	24.9776	21.4252	22.0999	21.6458	22.1007	22.3748	21.9088	22.317	22.7393	20.9952	23.0108	21.286	22.5505	22.1188	21.4434	22.5668	4.16761	3.14459	Q9BVI4
22.5413	22.5855	21.8768	22.1883	21.3599	21.9524	22.7182	21.3339	21.6606	20.479	22.7492	22.0234	21.6226	21.8072	22.0133	21.8751	21.1955	22.2448	NaN	0	Q9BVK6
25.3027	25.3529	25.3357	22.1856	21.6485	21.8087	22.4125	21.5111	22.0263	22.6768	21.9013	21.3471	21.663	21.8229	21.3358	20.9905	22.5295	22.6015	12.7676	3.43303	Q9BVP2
22.442	21.8012	21.9505	22.2402	21.0554	21.9994	22.0605	21.7491	23.0594	21.2671	22.1729	22.0777	22.8238	21.7578	23.2038	22.2609	21.9174	21.1308	NaN	0	Q9BVQ7
24.4355	24.647	24.6932	22.8944	22.1607	21.7867	21.8406	21.8667	21.2432	21.9816	22.2971	22.1477	21.9403	22.8728	21.2889	22.0949	21.7878	22.0957	9.42661	2.57197	Q9BVV7
24.2205	24.1521	24.1433	22.6355	21.9038	22.5878	20.7809	20.83	22.1006	22.0286	21.4742	21.2417	22.9514	22.8014	22.1817	21.8397	21.2421	22.3528	8.39776	2.24181	Q9BW19
22.9631	22.755	22.9508	21.6282	21.437	21.1901	21.0849	21.7824	22.2997	21.9907	22.0909	21.9774	21.2857	22.7601	22.1856	21.2548	22.6992	21.5962	5.44106	1.07212	Q9BWF3;Q9BQ04
23.3127	23.4392	23.2641	21.0735	21.5644	23.2821	21.9331	21.1389	22.1725	21.885	21.8358	22.0965	21.3428	22.0255	21.6919	21.7105	21.6368	21.8016	7.91841	1.52595	Q9BWM7
26.1058	25.8707	26.0281	23.2958	22.8251	21.9294	22.0526	22.514	22.0097	22.9454	21.6042	22.125	21.5455	21.4167	22.2211	21.8984	20.9829	21.1099	12.5033	3.96981	Q9BXJ9
25.9567	25.9033	25.858	21.6634	21.4797	21.7535	20.7792	22.5473	23.277	22.9486	22.6657	22.0425	21.9616	22.4393	21.1516	21.5116	22.3886	21.6751	11.8059	3.88703	Q9BXP5
23.1459	21.9637	22.8915	21.7266	21.5553	21.3256	21.6675	21.9111	21.5073	20.746	21.4108	21.999	21.3859	22.4024	21.9016	22.2497	21.9524	22.0223	0.968736	0.949464	Q9BXR0
21.3715	21.238	21.4621	23.4206	24.0563	21.8487	22.089	22.0871	22.8572	20.8474	22.4773	22.4554	22.7303	22.3714	21.7035	22.7635	21.1003	22.0051	3.29667	-0.963684	Q9BXS5;Q9Y6Q5
24.658	25.1316	24.8766	22.5544	21.3025	21.905	21.6201	21.5991	22.1082	22.4893	22.4853	22.0971	21.4734	22.2891	22.4006	21.4471	21.8309	21.3806	5.12762	2.95655	Q9BXW7
21.6803	22.9309	22	22.0665	21.4113	21.5409	22.2976	22.1197	22.319	22.371	22.2707	22.6594	21.8282	21.2861	22.6088	21.8517	21.4756	22.1846	NaN	0	Q9BXY0
20.5137	22.8732	21.6034	21.9575	22.4739	22.3554	21.735	22.3717	21.2483	21.3734	26.1758	21.7291	25.8926	25.988	26.9469	27.1467	22.2313	20.8906	0.955072	-1.70431	Q9BY15
25.6385	25.3938	25.3696	21.4745	21.5171	22.772	21.7051	21.5792	20.9341	21.6345	21.3847	21.8182	22.1929	20.7305	21.6511	21.8802	20.9142	22.2295	11.42	3.83943	Q9BY32
24.2066	24.1973	24.5684	21.1789	22.0497	20.568	22.364	20.9132	22.0559	21.8155	21.5283	20.9814	21.4382	21.5848	22.8136	21.9219	22.037	21.3022	7.00992	2.68726	Q9BY44
22.1989	22.7276	21.524	21.9035	20.9145	21.869	22.0552	23.2259	21.6392	22.4937	22.1916	21.2314	21.875	21.5339	22.1917	21.2965	20.5766	22.5652	NaN	0	Q9BY77
24.3894	23.9798	24.2071	21.7271	21.5438	22.2097	21.8526	22.0045	22.7758	22.1248	21.7816	21.2251	22.3169	22.8383	22.2075	22.4983	22.5976	21.8726	5.28449	2.08702	Q9BYG3
21.9556	22.1684	21.4982	21.2851	22.3915	22.1581	21.3436	21.9582	21.3604	21.2604	22.0439	22.6024	21.1591	22.2965	21.8924	22.1599	20.6263	21.7143	NaN	0	Q9BYM8
25.9073	25.7588	25.9159	21.3651	22.9233	22.4235	21.0601	21.9677	21.7607	22.284	21.5535	22.1342	21.3638	22.1903	22.294	20.6462	21.3965	22.1372	13.4023	4.0273	Q9BZE4
20.6608	22.2375	22.8921	21.7878	21.7998	21.9153	21.2892	23.1905	22.6393	21.9459	24.328	24.5329	24.2547	24.0638	24.034	21.5141	21.325	22.8622	0.47176	-0.835376	Q9BZF1;Q9H0X9
23.4731	23.5706	23.4939	20.848	22.5835	21.8538	22.2355	21.4536	21.7804	21.4332	21.7434	22.5859	22.9715	22.3974	21.4105	21.9322	21.3702	22.0085	7.68704	1.60533	Q9BZG1
22.4578	22.3981	22.3831	20.9919	22.7223	21.7145	20.8039	22.4572	22.1674	21.2902	22.2788	21.2227	22.3383	21.3332	21.1875	21.9676	21.1491	22.1701	NaN	0	Q9BZH6
24.4072	24.4253	24.4559	21.78	21.4148	21.386	23.3067	22.4563	22.7101	21.7104	20.5368	22.6631	21.9705	22.1386	22.4401	21.7156	22.614	22.4825	8.59754	2.34113	Q9BZJ0
21.5085	21.5524	22.5746	21.5077	23.3291	23.2604	21.5286	21.8395	21.7296	21.307	21.9795	22.5274	21.6079	22.3362	21.7892	21.4104	21.5102	20.791	NaN	0	Q9BZL6
20.5451	21.1962	22.6321	21.8707	22.334	22.3243	22.4957	22.1073	22.0072	21.9378	21.4184	22.002	22.863	21.9596	21.4694	21.4258	21.4082	21.8887	NaN	0	Q9BZQ8
24.523	24.0967	24.0951	22.3642	21.6754	22.3366	22.186	21.8882	21.4548	22.4947	21.5076	21.3859	22.3081	22.564	21.571	21.4076	21.0718	20.9888	5.03202	2.42462	Q9BZX2
21.3474	21.4173	22.4968	21.1016	22.0156	22.1591	20.825	20.7425	22.3263	22.3822	21.1526	21.2176	26.0834	26.0271	21.9069	21.3811	21.9783	22.1319	0.373387	-0.474904	Q9BZZ2
23.2552	23.8546	22.0459	21.2539	21.8072	21.6383	22.4822	22.2459	20.1065	21.2162	22.0942	21.8189	21.6753	21.4185	22.9247	22.0505	22.1823	22.8538	0.852086	1.20069	Q9C0C9
22.6258	20.8556	23.1056	21.8976	21.9232	21.7723	22.0531	22.6039	22.7515	22.1248	22.6351	22.7016	22.4677	21.6367	21.6342	22.2721	23.8139	21.7336	0.0332347	-0.072427	Q9C0E2
21.2983	21.5722	21.6115	21.1271	20.9378	22.4456	21.9538	23.0252	21.6473	21.4688	24.1033	24.1475	23.1726	23.1308	21.3052	22.0649	21.6631	22.154	1.91563	-0.795806	Q9C0E8
23.8054	24.0845	23.6893	22.5967	21.5359	23.1393	22.3444	21.3256	21.8678	22.4756	21.3056	21.6722	22.2388	22.541	22.1121	21.6312	21.3686	21.4822	5.70053	1.88393	Q9GZR7
[truncated: 364 more rows]

## Sheet: Molm-13 vs RS4;11
Log2(LFQ intensity)						-Log Welch's T-test p-value	Welch's T-test Difference	uniprot IDs
MOLM1	MOLM2	MOLM3	RS1	RS2	RS3
22.3347	23.1565	23.2188	22.8568	23.2855	22.9936	0.166037	-0.14192	Q6ZSZ5;A0A590UK10
21.7067	21.6471	21.9324	22.5773	21.3108	21.9359	NaN	0	P27144;A0A8I5KW96
24.0197	23.8183	23.8412	23.6985	23.5698	23.5582	1.58168	0.284231	A0AVT1
24.8448	24.9875	25.0357	25.619	25.5919	25.3981	2.47108	-0.580331	A0FGR8
23.4744	23.7836	23.6959	22.6733	22.7899	21.9334	1.44056	1.18577	A2RRP1
24.3987	24.3024	24.2342	22.831	23.4583	22.7443	1.61084	1.30055	A2RUS2
22.2268	21.8133	21.3698	21.7878	21.7358	22.3292	NaN	0	A3KN83;Q9Y2G9
21.569	22.3901	22.0668	22.6495	21.8128	21.2036	NaN	0	A4D1P6
23.904	23.9042	23.7017	24.2389	24.3808	24.2553	2.12964	-0.45507	A5YKK6
21.6874	21.8159	22.7612	21.7755	21.4832	22.357	NaN	0	P36268;P19440;A6NGU5
23.7757	23.5908	23.6452	24.3928	24.2531	24.4427	3.02903	-0.692336	A6NHR9
25.6349	25.6396	25.5336	21.7068	21.9987	22.2314	2.95701	3.62377	P14598;A6NI72;A8MVU1
21.8933	22.0292	22.2631	24.2234	24.1029	24.4282	3.91817	-2.18967	Q96HA1;A8CG34;Q6PJE2
22.1023	23.8019	21.9092	22.1157	22.7032	24.1803	0.174246	-0.39527	P62308;A8MWD9
22.8158	23.0073	23.1429	21.7254	21.98	22.2693	2.0173	0.997143	A8MXV4
27.1875	27.1822	27.062	23.2316	22.0738	21.6963	2.06101	4.80998	B0I1T2
25.9366	26.1152	26.0223	25.7105	25.506	25.5307	2.17541	0.442265	Q99613;B5ME19
22.1052	21.9811	22.4693	22.0429	21.3963	22.1421	NaN	0	P0CG08;B7ZAQ6
21.2452	22.4843	21.324	21.8195	21.5725	22.2725	NaN	0	E9PAV3
23.8571	24.3911	23.8563	24.0687	24.1251	24.2252	0.207478	-0.104836	P63165;G2XKQ0
25.8345	25.8175	26.0194	24.7651	25.2904	25.3686	1.33283	0.749107	O00116
24.4324	23.87	23.9188	24.6339	24.4046	24.4309	0.873705	-0.416051	O00139
22.7951	22.3045	21.3766	25.5059	25.4603	25.1916	1.89864	-3.2272	O00148
21.7849	21.7613	22.3535	25.6687	25.7022	25.2565	3.69545	-3.57589	O00151
22.1981	21.7393	23.6652	26.2523	26.5761	26.7837	1.81302	-4.00316	O00154
25.8109	25.9394	26.1596	22.9331	22.5086	21.7961	2.2929	3.55734	O00160;Q12965
21.3918	21.0844	21.5694	21.3278	22.3355	21.8513	NaN	0	O00161
24.5935	24.4658	24.6239	24.658	25.0791	24.8034	0.872946	-0.285734	O00170
23.565	24.277	23.6844	24.784	24.5666	24.6565	1.26168	-0.826897	O00178
27.0882	26.8628	27.3122	24.1599	21.2055	23.7094	1.3458	4.06282	O00182;Q6DKI2;Q3B8N2
23.4991	23.7421	23.8098	22.7195	22.8048	22.5912	2.73765	0.9785	O00186
25.2775	25.2699	25.3678	24.4677	24.3632	24.1692	2.40607	0.971734	O00203;Q13367
23.6796	24.0205	23.272	22.0512	21.0354	22.0972	1.85589	1.92943	O00214
24.8218	24.7187	24.7894	25.3017	25.4262	25.6078	1.97335	-0.668601	O00231
25.9303	26.0554	25.9718	25.9245	25.979	25.8845	0.536346	0.0564651	O00232
22.5812	21.2119	21.1341	21.8208	22.0683	21.6864	NaN	0	O00233
21.8375	22.0303	21.7624	21.3069	21.6939	21.8712	NaN	0	O00255
24.4142	24.4133	24.0322	24.236	24.2391	24.2966	0.0756266	0.0293026	O00267
28.1112	28.4565	28.2787	27.4587	26.9382	27.3213	2.10833	1.0427	O00299
25.2436	25.3763	25.5562	25.0736	24.6633	24.9842	1.40708	0.484947	O00303
22.7295	23.7726	22.7717	23.6422	21.8871	24.0598	0.0471046	-0.105077	O00329;P42338
24.6361	24.3525	22.4665	26.1528	26.2984	26.1179	1.13946	-2.37137	O00410;O60518
28.9453	29.3107	28.9599	29.5324	29.7032	29.7531	1.68101	-0.59097	O00425;Q9NZI8
22.7634	22.8503	22.9361	23.9218	24.309	24.3282	2.3275	-1.33639	O00429
22.646	22.4868	20.9619	21.3369	21.4628	21.8419	NaN	0	O00442
24.397	21.8129	21.7227	21.9775	21.2822	22.8691	0.231991	0.60128	O00483
25.4851	25.3492	25.1651	24.7412	25.0275	25.1537	1.07634	0.358963	O00487
22.0941	22.873	22.3704	22.9971	22.8495	22.8477	0.742142	-0.452253	O00505
24.7516	24.9221	24.7653	24.3679	24.1939	24.2384	2.70721	0.546253	O00541
24.2572	24.2437	24.2215	22.3472	22.2666	22.2404	4.12995	1.95603	O00560
26.373	26.4747	26.416	26.3247	26.4819	26.4548	0.00433262	0.000761032	O00567
27.9393	28.2249	27.9823	28.044	27.9343	27.8758	0.391709	0.0974655	O00571;Q9NQI0
23.601	21.8081	23.357	22.0163	21.2653	21.3839	0.917156	1.36688	O00635
25.671	25.6782	25.5653	24.7991	24.537	24.8191	2.36687	0.919762	O00743
22.3539	21.7907	22.316	21.7654	21.3367	22.1991	NaN	0	O00754
21.6617	21.6859	22.0397	23.5627	23.389	23.2698	3.12954	-1.61139	O00763
24.0932	23.911	23.9943	21.8992	21.8828	22.0889	4.58348	2.04253	O00767
23.6822	23.0662	23.7432	24.5478	24.2659	24.1065	1.36347	-0.809489	O14497
23.2202	22.6993	22.0889	21.5303	21.8053	21.9621	1.02109	0.903606	O14526
22.9154	22.8958	22.7163	22.9557	23.0083	22.9611	0.783368	-0.132536	O14530
22.0029	21.2454	21.4803	21.9538	21.7721	22.4607	NaN	0	O14578
22.9757	23.5318	23.8232	24.2251	24.2708	23.9795	1.05078	-0.714895	O14579
24.2282	24.3271	24.6447	25.4677	25.0283	24.7254	1.1656	-0.673731	P47813;O14602
24.3361	24.2319	24.3805	23.8986	23.6249	23.9161	1.71586	0.503003	O14617
23.6791	23.6572	23.5684	24.0972	23.5525	23.5763	0.214545	-0.107128	O14646;Q3L8U1;Q9P2D1
21.5907	23.9339	21.8792	23.9764	23.9917	22.3694	0.456278	-0.977898	O14647
22.2997	22.2032	22.817	23.7634	23.8816	23.6618	1.88656	-1.32899	O14672
23.7618	23.7983	23.6256	22.3133	21.738	20.5878	1.313	2.18222	O14734
21.8456	21.5466	22.1782	21.9392	22.4018	21.7972	NaN	0	O14735
24.718	24.8162	24.609	25.0613	25.0291	24.9732	1.64607	-0.306806	O14744
22.9719	21.8207	23.4735	23.6599	23.8326	23.6347	0.723957	-0.953728	O14757
25.8312	26.2553	26.6763	27.5512	26.6206	27.3136	1.14425	-0.907546	O14776
24.2231	24.1574	23.9084	26.1278	26.4454	26.4368	4.00659	-2.24039	O14786
22.6009	21.4177	22.2305	21.9286	22.5327	22.2183	0.131878	-0.143538	O14802
24.6195	24.3395	24.4216	23.6731	23.5767	23.978	1.96002	0.717603	O14818;Q8TAA3
23.832	23.843	23.7989	23.949	24.2016	24.657	0.784001	-0.444611	O14828
21.4926	23.7919	23.6337	22.1327	21.3132	22.0534	0.58429	1.13968	O14879
24.9115	25.1967	24.6605	22.2948	22.2359	21.9322	3.62831	2.76859	O14880
22.3983	21.7253	22.163	23.9948	23.8591	23.6951	2.27337	-1.7541	O14893
26.0891	26.1163	26.1712	23.6252	23.5238	23.8038	3.32589	2.47456	O14920
24.3027	24.2341	24.3389	21.6365	23.5972	21.7496	1.04411	1.96416	O14925;Q5SRD1
21.5854	22.616	21.9978	21.4046	21.9856	20.8406	NaN	0	O14929
21.9953	22.1368	21.8241	23.7369	21.7154	24.4515	0.604531	-1.31584	O14933
20.8509	21.1746	21.0511	25.1148	25.2385	25.3398	4.9854	-4.20544	P19105;O14950;P24844
22.4659	22.476	24.7172	21.3122	26.6911	21.7478	0.00519822	-0.0306791	O14965
24.5033	24.9228	24.6528	22.1529	21.61	22.6451	2.19156	2.55696	O14966;Q13637;P57729
21.7564	21.8398	21.4941	22.2437	21.4644	21.3748	NaN	0	O14974
24.3595	24.3746	24.6137	21.582	21.8445	21.756	4.74131	2.72174	O14975
23.8468	23.4599	23.6555	23.2464	23.2647	23.357	1.14542	0.364688	O14976
24.9607	24.9623	25.305	26.3905	26.4546	26.2468	2.69937	-1.28798	O14979
25.6068	25.4464	25.576	25.941	25.9093	25.6277	1.06341	-0.282923	O14980
23.7223	23.3843	23.3357	23.233	21.9179	23.1023	0.662163	0.729712	O14981
25.0987	25.1101	25.4216	25.2039	24.8307	25.067	0.507935	0.176242	O15027
25.9705	26.0605	25.9747	25.609	25.4118	25.3316	1.86549	0.551063	O15031
22.5213	21.8131	22.8132	24.3153	24.4901	24.081	1.86767	-1.91293	O15042
22.7153	22.1572	22.4428	22.742	22.6865	22.8315	0.735808	-0.314879	O15047;Q9UPS6
21.4785	21.7014	21.1884	22.6638	24.1472	24.2942	1.38594	-2.24559	O15050
24.262	24.1877	24.667	25.6236	25.0611	25.0867	1.66641	-0.884907	O15067
22.4464	21.8263	21.6757	21.2356	21.7622	22.2836	NaN	0	O15084
26.914	26.6251	26.8748	25.9085	25.8323	25.8387	2.21818	0.944795	O15143
25.4999	25.3988	25.4847	24.8294	24.7528	24.8352	3.95929	0.655325	O15144
25.3446	25.2346	25.5245	25.9789	25.9596	25.7887	2.07246	-0.541193	O15145
25.1523	24.9254	25.276	23.7324	23.6392	23.7467	2.58132	1.41177	O15160
23.2149	23.7702	23.9351	21.4561	22.6944	22.6328	1.25683	1.37898	O15173
24.428	24.737	24.3863	23.0287	23.1428	23.1359	2.5148	1.41466	O15213
23.6105	23.5126	23.7701	23.6407	24.2937	23.9618	0.675812	-0.334345	O15226
24.9407	25.1052	25.2029	23.9144	23.7787	23.6209	3.45842	1.3116	O15269
23.4858	23.4173	23.4326	24.5429	24.4056	24.3508	2.8895	-0.987879	O15294
21.8063	22.0565	21.4938	22.7791	22.5836	23.2568	1.833	-1.08765	O15305
23.5916	24.0124	23.6146	24.7721	24.57	24.5865	1.96799	-0.903368	O15355
22.1042	21.0954	22.3631	22.6795	22.6977	22.2311	0.671767	-0.681875	O15357
25.9105	25.6517	26.028	25.5654	25.5252	25.6808	0.924764	0.272917	O15371
24.2782	22.4238	24.2672	24.0904	24.0694	23.9743	0.226774	-0.38832	O15372
21.2677	21.004	20.6543	21.6922	22.1482	21.9004	NaN	0	O15379
25.1747	25.2218	24.9564	22.0814	22.2848	21.4387	2.46799	3.18261	O15394
26.5204	26.6167	26.4431	22.6103	21.1594	22.9742	1.80245	4.27877	O15427
25.9769	26.1418	26.1786	25.8864	25.6646	25.6948	1.69561	0.350523	O15511
24.4215	25.7318	26.6123	21.9657	21.7836	21.9836	1.55829	3.67759	O15523
26.9506	26.8341	26.9143	27.1107	27.1879	27.1157	2.18682	-0.238429	O43143
21.9258	21.314	21.2402	21.6402	21.6858	21.6177	NaN	0	O43148
22.5019	24.2787	24.4984	23.4575	23.474	22.6889	0.31473	0.552923	O43156
23.1864	21.6658	22.0214	21.8678	22.1755	22.2888	NaN	0	O43159
24.1645	24.0387	24.1878	23.5868	23.6293	23.7916	2.28388	0.461056	O43172
27.2147	27.297	27.2223	27.1022	27.1075	27.0941	1.52771	0.143417	O43175
25.8004	25.9795	25.8949	25.9308	26.1476	25.8831	0.412144	-0.0955811	O43242
20.7665	23.1117	23.5486	22.6155	21.8387	21.8733	0.143743	0.36644	O43252
23.1343	23.0421	23.2009	23.1064	23.1457	22.8339	0.357052	0.0970993	O43264
22.2636	21.5174	21.1963	21.6947	21.7405	21.9997	NaN	0	O43290
22.7912	23.0737	21.1878	21.6702	22.2553	22.0088	0.224667	0.372804	O43292
24.5073	21.4495	24.4855	23.4296	23.5818	23.6069	0.0180786	-0.0586605	O43324
21.5016	21.7546	21.7121	21.8957	21.5889	21.3101	NaN	0	O43379
26.9507	26.992	27.1529	27.6079	27.8416	27.7115	2.76229	-0.688459	O43390
22.554	22.0952	20.8483	22.1163	21.6682	21.1551	NaN	0	O43395
26.0186	25.9126	26.0621	24.7891	24.6442	24.8307	4.01673	1.24312	O43396
21.4316	22.4598	22.9183	21.884	21.6302	21.6076	0.483936	0.562644	O43427
21.9458	21.9753	22.7791	21.9887	21.2687	22.5739	NaN	0	O43447
24.0433	23.8207	24.1146	23.5591	23.8027	23.7412	1.18005	0.291843	O43488
21.4015	22.1755	21.7502	25.8417	25.894	25.6541	2.85476	-4.02085	O43490
21.773	21.1184	21.9042	23.7447	23.6601	23.8341	1.99427	-2.14779	O43491;Q9Y2J2
24.8263	24.5945	24.826	24.749	24.6601	24.5218	0.443608	0.105307	O43592
24.6612	24.7587	24.69	21.2794	23.3977	21.7045	1.24109	2.57615	O43615
22.1292	21.4176	21.6495	21.4766	21.8232	22.2684	NaN	0	O43660
22.6219	22.7829	21.8268	22.2617	22.0139	22.1494	NaN	0	O43670
24.7939	24.9649	24.7205	24.7525	24.5053	24.3251	0.912372	0.298798	O43681
25.5633	25.9105	25.9189	25.7276	25.7187	25.711	0.242397	0.0784314	O43684
25.5027	25.4746	25.6707	24.4352	24.6091	24.5814	3.5673	1.00746	O43707;Q08043;P35609;Q9H254
22.3073	21.3539	20.9402	21.5234	21.6915	21.5895	NaN	0	O43709
24.926	24.992	24.7243	24.1572	24.0894	24.6594	1.1752	0.578748	O43719
21.748	21.8762	21.3175	20.8961	20.9947	21.242	NaN	0	O43747
23.877	21.4438	23.3828	23.3351	23.3761	21.2625	0.084568	0.243295	O43765
27.1374	27.0532	27.0257	26.8528	26.5126	26.4794	1.27722	0.457185	O43776
21.4422	21.3353	21.6394	21.1001	21.5463	22.1475	NaN	0	O43795;Q9UBC5
22.499	21.9346	21.7815	23.6762	23.8671	24.1022	2.33752	-1.81013	O43809
24.0815	23.743	23.9299	20.892	21.7593	21.9234	1.9297	2.39325	O43813
21.8508	22.2419	21.9876	22.9936	21.9627	21.2316	NaN	0	O43818
25.1692	25.0017	25.2898	21.8446	21.1144	22.5697	1.88263	3.31063	O43819
21.7678	21.2346	22.2758	21.7351	21.8496	20.6589	NaN	0	O43824
21.6001	23.158	21.0818	21.8987	22.8321	21.6861	0.094226	-0.192289	O43826
24.3246	23.6032	23.5525	23.0201	22.8623	23.0217	1.16017	0.858727	O43837
25.5918	25.4531	25.5538	24.3427	24.3877	24.6984	2.24704	1.05665	O43865;Q96HN2
23.1761	23.4039	23.3027	22.8659	23.1824	21.4371	0.56203	0.799091	O43913
24.134	23.9924	23.9466	23.66	23.906	24.1521	0.29855	0.118282	O60216;Q9H4I0
21.7747	21.6541	21.2829	20.7605	22.4764	21.9566	NaN	0	O60231
28.1365	28.1233	28.1477	27.2979	26.9789	27.0695	2.08287	1.02042	O60234
21.8935	21.7935	22.1848	24.2588	24.2157	24.3813	3.17426	-2.32801	O60256;Q14558
26.1477	25.8318	26.1691	26.7052	26.678	26.5557	1.71079	-0.596793	O60264
22.3676	21.5174	22.2135	21.8028	22.4021	22.7223	NaN	0	O60271;Q9UPT6
23.0939	22.7981	22.6339	22.9594	22.8109	22.8552	0.0794043	-0.0332203	O60287
21.5329	22.4391	21.5037	22.6966	21.6187	21.2564	NaN	0	O60291
24.3914	24.141	24.0556	23.5759	23.6157	23.8745	1.67303	0.507336	O60306
22.1275	21.3679	21.9052	25.3327	25.1086	25.29	2.64907	-3.44356	O60313
21.9391	22.234	22.1588	22.2655	22.6501	23.2835	0.788544	-0.622374	O60315
21.1433	21.4207	22.4457	21.7847	23.3275	23.5773	0.805759	-1.22657	O60318
23.8569	23.9871	24.1437	24.2676	24.0399	24.1437	0.654322	-0.154516	O60341
23.6434	23.2329	23.6172	23.4428	23.9339	23.6742	0.405468	-0.185823	O60343
22.74	23.2106	22.7904	22.9745	23.1065	22.9205	0.201093	-0.0868505	O60427
27.6883	27.6756	27.5579	27.0443	27.0916	27.4504	1.20584	0.44515	O60449
22.0799	21.5606	22.5298	22.9169	23.4188	22.9232	1.34265	-1.02954	O60486
26.3947	26.0562	26.2363	23.9572	24.5077	23.4135	1.89331	2.26956	O60488
25.6358	25.6034	25.5153	24.1114	24.3697	24.3556	2.90756	1.30595	O60493
24.5767	24.7736	24.504	22.7684	22.1686	21.4281	1.70549	2.49639	O60496
22.7513	21.6781	21.1447	23.4559	24.0623	23.8191	1.37511	-1.92106	O60502
28.1741	28.2566	28.109	28.1798	27.8911	27.8564	0.758525	0.204164	O60506
23.1302	21.1757	23.1925	23.1213	23.0105	21.5232	0.0206592	-0.0522003	O60524
24.7054	25.1681	25.1266	21.1266	24.2765	23.8638	0.720063	1.91106	O60547
20.8938	22.4403	22.4965	23.701	23.7638	24.0801	1.20733	-1.90477	O60563
22.3221	21.6151	22.0132	22.1594	21.9756	21.6955	NaN	0	O60568
26.6661	26.7763	26.6736	21.8103	22.3224	22.7601	2.46827	4.40776	O60603
25.0788	24.8721	24.9208	25.4408	25.4569	25.6034	2.5362	-0.543145	O60610
22.4301	23.4002	23.3735	21.9365	22.129	21.5003	1.37894	1.21265	O60645
26.8728	25.8044	25.7449	24.811	24.9175	24.8413	1.14501	1.28411	O60669
24.1021	23.9077	24.6846	24.3149	24.5601	21.8899	0.272754	0.643141	O60678
22.4384	20.6696	22.2763	21.9956	21.6309	22.2662	0.098011	-0.16945	O60684;O15131
21.9909	22.4035	22.0316	23.4506	23.1033	23.2581	2.51583	-1.12872	O60701
24.321	24.5482	24.2156	25.2314	25.1943	25.3196	2.21073	-0.886866	O60749
23.8579	23.3091	24.0288	23.0694	23.1226	23.4492	0.905256	0.518174	O60762
24.651	24.3765	24.5514	24.7427	24.9759	24.93	1.52395	-0.356592	O60763;REV__Q5VZ89
28.7091	28.8716	28.7121	28.2792	28.3298	28.6355	1.15818	0.349434	Q99880;Q93079;Q99877;P62807;P58876;O60814;Q5QNW6;Q99879;P57053;Q96A08;A0A2R8Y619
21.9102	22.801	22.8921	21.1684	21.8792	21.3267	NaN	0	O60826
24.4821	24.199	24.1146	24.884	24.6684	24.8296	1.64278	-0.528788	O60832
25.1365	24.8079	24.7281	23.531	24.1781	23.963	1.79045	1.00016	O60841
21.5129	22.3608	22.3656	21.9096	23.0786	23.1133	0.556405	-0.620733	O60870
24.6791	24.8436	24.827	24.7354	24.5134	24.7	0.694483	0.133649	O60884
22.0601	21.8221	22.1563	22.913	22.9368	22.8342	2.10831	-0.88181	O60885;Q15059
23.3968	23.8599	23.2281	23.5677	23.2643	23.5046	0.0810517	0.0494283	O60934
22.8837	23.277	21.3623	22.0719	22.3176	21.357	0.364732	0.59218	O60942
24.0339	24.4607	24.0618	24.1234	23.8181	24.0865	0.443234	0.17612	O75027
21.5817	21.6412	21.8801	24.8392	24.803	24.67	4.22681	-3.06975	O75054
25.78	26.013	26.0674	27.0354	26.6308	26.9549	2.28738	-0.920242	O75083
24.1828	24.1697	24.255	24.4515	24.3309	24.3726	1.7718	-0.182477	O75131;Q86YQ8;Q96A23;Q9UBL6;Q8IYJ1;Q96FN4;Q9HCH3;O95741
27.1542	26.9926	27.2243	24.8022	25.3199	21.2508	0.918427	3.33278	O75144
22.5021	21.3862	21.7228	21.1702	21.6471	21.6362	NaN	0	O75146
22.1091	21.7558	23.1173	23.8603	23.4121	23.3192	1.0839	-1.20314	O75150
23.442	22.65	22.6829	23.7313	24.0817	23.6597	1.26585	-0.899271	O75152
24.5635	24.4869	24.3416	24.3669	24.4242	24.4415	0.294649	0.0531273	O75153;Q9Y5I4
23.0874	22.8208	21.8235	22.9656	22.5873	23.598	0.411511	-0.473101	O75165
21.6328	21.8528	21.1431	25.4441	25.3153	25.7022	3.38526	-3.94428	O75190;Q8WWF6
24.4739	24.6416	24.5265	23.3335	22.9394	23.431	2.11272	1.3127	O75251
21.4804	21.3287	22.6202	22.2571	21.6758	21.6338	NaN	0	O75312
21.8815	21.926	22.9895	22.2718	21.8699	21.9048	NaN	0	O75323
22.1725	21.9082	22.2842	22.5702	22.4294	22.3629	1.11587	-0.332536	O75330
24.5422	24.9131	24.6126	23.3465	23.7636	21.8317	1.01997	1.70865	O75340
24.5662	24.6409	24.6556	23.7064	23.7123	23.6593	4.34086	0.928221	O75351;Q6PIW4
24.2073	24.217	24.4259	25.5528	25.9442	25.5238	2.56496	-1.39022	O75367;Q9P0M6
24.79	24.9146	24.7823	24.768	24.7232	24.9707	0.0316896	0.0083491	O75369;Q14315
21.6057	22.8565	24.4675	24.7086	24.6956	24.5115	0.740081	-1.66197	O75376
26.1637	26.0476	25.7708	25.1191	25.0868	25.2836	2.10342	0.830889	O75390
24.5129	24.3182	24.5861	25.0084	24.9592	25.0397	1.79894	-0.530052	O75396
25.4024	25.3768	25.2821	25.5388	25.5815	25.4535	1.50469	-0.170818	O75400
23.5546	23.2943	23.4156	23.457	23.5559	23.5317	0.4648	-0.0933736	O75427
24.0775	23.9233	24.0162	23.7031	23.8035	23.6634	1.99758	0.282336	O75436
23.6239	23.5429	23.6195	23.6712	23.3461	23.0609	0.50617	0.236019	O75439
22.2285	21.6051	21.574	25.0757	25.009	25.271	2.78507	-3.31603	O75475
25.8335	25.7885	25.9298	22.6167	21.7574	21.9678	2.40186	3.73662	O75477
22.0109	22.0386	22.8416	22.2743	21.745	21.5438	NaN	0	O75489
25.3368	21.6309	25.0359	25.793	25.8066	26.0588	0.596543	-1.88491	O75494;Q8WXF0
23.332	23.0576	23.4529	23.7033	23.5993	23.3885	0.871344	-0.28292	O75530
24.189	24.3886	24.1385	24.674	24.3406	24.6433	1.09049	-0.313929	O75533
25.3653	25.3863	25.3604	24.7169	24.8338	24.9849	1.6947	0.525517	O75534
21.8764	21.3778	22.8303	22.1027	22.0217	21.2543	NaN	0	O75558
23.2148	23.2148	23.2356	23.8721	23.7963	23.8108	3.18036	-0.604654	O75592
26.0782	25.7939	25.7242	25.8265	25.9548	26.0985	0.282	-0.0945015	O75608
25.7538	25.7957	25.9023	25.9133	26.0236	25.8463	0.740964	-0.110416	O75643
25.4568	25.3694	25.1854	24.9295	24.626	24.6347	1.99776	0.607164	O75663
22.8905	20.7989	22.4208	22.4512	22.2222	22.623	0.223016	-0.395383	O75676;O75582
24.1408	24.2242	24.1029	23.2975	23.1809	23.198	4.27289	0.930494	O75691
25.0699	25.0009	25.0807	25.4393	25.3492	25.5196	2.20459	-0.385553	O75694
23.707	23.5397	23.5587	23.8477	23.9148	24.056	1.8323	-0.337672	O75717
21.0945	22.5875	21.3564	21.8869	21.93	22.2123	0.259333	-0.330282	O75746
23.4392	23.2605	21.7993	22.2401	23.2991	23.3762	0.076215	-0.138752	O75792
23.6567	22.2291	24.3379	23.6699	23.7582	23.6668	0.163456	-0.290403	O75821
21.2561	21.5775	21.5912	21.1734	21.882	22.1338	NaN	0	O75822
21.3654	21.572	21.2325	20.9208	21.8641	21.6505	NaN	0	O75843
24.7233	25.2518	25.1713	24.9833	24.3427	24.6857	0.694067	0.37822	O75874
25.2081	25.7483	25.1839	23.6982	22.9292	23.5385	2.50083	1.99147	O75880
23.1194	23.0562	22.9465	21.6657	22.0287	22.6724	1.06976	0.918453	O75923
23.3264	21.6857	23.46	23.0993	23.1576	23.2228	0.210527	-0.335922	O75934
24.1577	24.2968	24.3633	24.2713	24.2043	23.7979	0.458068	0.181478	O75947
24.3113	24.4185	24.4774	24.2439	24.2317	24.3086	1.08219	0.140985	O75955
22.9371	21.2457	22.446	22.2321	21.635	23.0646	NaN	0	O75962
25.6534	25.4118	25.4574	24.6387	24.5674	25.127	1.41932	0.729851	O75964
23.073	23.464	22.7354	23.4161	22.2107	20.9269	0.475983	0.906207	O75976
22.1538	22.5132	21.5737	21.8796	21.886	22.2618	NaN	0	O75995
21.1199	22.5105	21.4113	22.112	21.1552	21.1137	NaN	0	O76003
26.2089	26.3617	26.2327	25.9825	25.9373	26.0136	1.86966	0.289949	O76021
22.6455	22.5364	22.6132	22.8504	22.9847	22.8396	2.04073	-0.293194	O76031
25.0667	25.3217	25.0568	24.7752	24.6009	24.5979	1.89232	0.490435	O76094
25.3947	25.4365	25.342	25.5738	25.7399	25.6904	1.83581	-0.276995	O94776
25.5286	25.2334	25.4433	25.1757	25.3081	25.2651	0.660079	0.152157	O94804
23.9689	23.7909	24.1853	21.6671	21.6454	22.1296	3.21478	2.16764	O94819
21.7702	24.0287	23.4079	22.2895	21.0795	22.3672	0.635512	1.15686	O94822
25.254	25.1279	25.0332	25.6092	25.5565	25.5822	1.79697	-0.444243	O94826
24.9197	24.9936	25.0907	23.8879	23.6896	24.1051	2.27911	1.10716	O94874
21.0926	22.1921	22.5071	21.4333	22.1825	22.5524	NaN	0	O94880
25.1339	25.0809	24.8806	23.4957	23.5329	24.2237	1.62664	1.28101	O94903
25.9707	27.7661	27.2572	24.0386	23.6876	23.808	1.6178	3.15324	O94905
25.6889	25.5641	25.626	25.0421	25.1496	25.0613	3.40652	0.541994	O94906
21.842	21.7378	22.3948	22.1129	21.1414	20.8381	NaN	0	O94913
22.9142	22.1405	23.4152	19.8829	21.5578	21.0243	1.45246	2.00165	O94925
21.9196	21.5786	20.8836	23.944	21.8553	23.8696	0.968708	-1.76236	O94927
22.3228	21.1813	21.5746	21.2692	21.2603	21.687	NaN	0	O94966
21.3297	22.9992	23.1207	22.8282	22.9377	22.8568	0.245252	-0.391026	O94973
25.3195	25.1155	25.2968	24.9263	24.7344	25.0698	1.26681	0.333775	O94979
21.4973	21.6069	22.1106	23.3037	23.0743	22.9619	2.13897	-1.375	O94986
22.3601	23.1118	23.0424	23.7355	23.3869	23.6887	1.16882	-0.765612	O95071
25.051	25.0498	25.0728	24.9348	25.2021	24.9264	0.139881	0.0367336	O95104;Q9UPN6
23.2424	23.2029	23.3711	23.9425	23.6421	23.5713	1.37255	-0.446494	O95140
23.8227	23.746	24.4225	21.7364	21.3703	21.3494	2.83089	2.51175	O95154
23.7356	23.4009	23.2939	23.2494	23.2405	23.7051	0.143085	0.0784442	O95163
24.4945	22.145	22.1501	23.085	22.5402	22.6363	0.0732689	0.176016	O95168
23.4876	23.2922	23.5152	22.531	21.8668	20.9735	1.18891	1.64124	O95202
24.8105	24.3193	24.5475	25.0607	24.6819	24.436	0.29168	-0.167101	O95232
21.8475	22.0557	22.0689	22.1823	22.3421	22.5835	1.206	-0.378597	O95235
22.2346	22.0545	21.5605	23.7353	23.8265	23.5547	2.19347	-1.75565	O95239;Q2VIQ3;Q9Y496;Q6ZMV9
21.8044	22.1939	21.6596	22.8923	22.4828	22.5436	1.64116	-0.753594	O95248
23.6623	23.5165	23.5914	24.159	24.269	24.1249	3.21774	-0.594238	O95251
25.7862	26.037	25.8318	24.6901	24.8664	24.389	2.41301	1.23649	O95299
21.8612	24.4724	21.4135	24.9487	25.2895	24.8673	0.916322	-2.45283	O95319
23.3828	23.7065	23.1572	23.1979	23.0578	22.6774	0.918034	0.437804	O95336
24.9237	24.7748	24.8846	25.6481	25.8777	25.8207	3.08941	-0.921086	O95347
22.7527	22.6133	23.1169	22.2382	22.1484	22.3096	1.32165	0.595582	O95352
25.7536	26.0503	25.7146	21.6808	22.908	22.3006	2.21249	3.54303	O95361;Q309B1
23.7116	23.613	23.7705	24.0209	23.8547	23.7517	0.855691	-0.17742	O95373
22.6715	21.1309	23.2408	22.4151	22.332	22.0897	0.0345501	0.0688063	O95394
22.5855	22.2744	21.7943	21.9976	22.7332	22.465	NaN	0	O95429
26.3463	26.5479	25.9825	27.3402	27.4009	27.6833	2.19709	-1.18257	O95433
24.9697	24.8934	25.0641	24.4531	24.1151	24.4388	1.79502	0.640108	O95453
24.5245	24.0252	24.4114	24.4406	24.0586	23.3807	0.42587	0.360391	O95466
22.8489	22.4678	21.9616	20.6137	21.829	21.7411	0.98728	1.03152	O95486
21.1572	22.2788	21.7649	23.9932	23.5427	23.5424	1.85425	-1.95911	O95487
22.362	22.7602	21.1623	22.873	22.6781	21.4052	NaN	0	O95551
24.9786	25.0532	25.1716	24.1303	24.3244	24.2135	3.3537	0.845111	O95573
23.8658	23.3619	23.7228	23.3159	23.5075	23.3453	0.662015	0.260578	O95602
22.4788	21.1234	21.8178	23.4164	23.3236	22.7342	1.26737	-1.35142	O95613
24.81	24.7919	24.6264	24.3599	24.383	24.557	1.65026	0.309476	O95671
21.803	22.6827	22.1376	22.3392	22.4987	21.4027	0.107221	0.127583	O95696
22.7279	20.9325	27.007	21.3069	22.1607	28.4378	0.0489838	-0.412687	O95714
26.1301	26.8048	26.4702	21.3843	21.1028	20.7297	4.41805	5.39606	O95716
23.7674	23.6268	23.8471	23.0546	22.9162	22.6332	2.09342	0.879091	O95747
24.7871	24.7722	24.929	22.1815	22.2089	21.8623	3.49908	2.74525	O95757
24.8907	25.2366	24.7259	25.5335	25.609	25.5711	1.28845	-0.620171	O95758
24.7252	24.6952	24.6343	24.0162	24.0076	23.9249	4.20578	0.702003	O95782
22.04	21.7034	21.7433	23.2303	23.3231	23.6737	3.00142	-1.58014	O95793
21.1361	21.4448	22.022	22.2922	22.3901	21.9613	NaN	0	O95801
24.7308	24.7841	24.5861	25.4949	25.6483	25.8166	2.70101	-0.952971	O95816
23.1414	23.9502	24.1345	24.0418	24.2931	24.6273	0.716445	-0.578686	O95819;Q9UKE5;Q8N4C8
23.9906	23.8389	23.4591	21.303	22.7813	21.9313	1.38201	1.75769	O95831
23.609	23.981	23.611	21.7603	21.7417	21.5559	3.18632	2.04768	O95834
22.0774	21.7158	21.6126	22.3964	21.5187	22.3145	0.350344	-0.274623	O95861
25.441	25.5461	25.5968	26.4469	26.2207	26.2684	2.88148	-0.784043	O95864
22.2142	22.4134	22.1764	22.3663	21.1021	21.8746	0.500821	0.486978	O95870
20.6011	22.6954	21.9255	21.9581	21.0838	22.444	NaN	0	O95970
22.1561	22.1791	21.2066	21.7814	21.8916	22.0781	0.0702414	-0.0698058	O95983
22.4815	22.8888	22.6813	22.6014	22.4371	22.614	0.413299	0.133043	O95999
20.9757	22.2305	21.8668	21.5086	22.1436	21.9095	NaN	0	O96000
21.1439	24.9463	22.6234	21.3887	21.4611	24.3712	0.122731	0.497526	O96008
21.9682	21.5355	21.5982	22.431	21.7848	21.6489	NaN	0	O96011
21.8589	21.5282	21.7699	25.466	25.1469	25.0037	4.18288	-3.48654	O96019;O94805
21.1834	21.7705	21.8228	23.0331	22.7709	22.6983	1.88391	-1.24187	O96028
25.1263	25.1011	25.2666	25.4265	25.2069	25.3601	0.925111	-0.166491	P00338
24.6267	24.6341	24.9039	23.9783	24.1493	24.2887	1.98345	0.58278	P00367;P49448
23.6601	23.6283	23.5793	25.1079	24.4607	24.5634	1.50912	-1.08806	P00374;Q86XF0
25.4649	25.3963	25.4299	25.898	25.7529	25.9906	1.7749	-0.450164	P00387
26.8014	26.6317	27.1112	24.8508	24.9001	25.0501	2.74896	1.91444	P00403
21.6781	21.7814	21.4497	22.9809	23.2353	23.0748	3.37131	-1.46063	P00492;Q9NRG1
26.301	26.1037	26.1792	27.442	27.7412	27.4878	3.1832	-1.36237	P00558;P07205
22.162	21.8377	22.8229	21.5518	22.6647	20.951	NaN	0	P00749
25.2211	25.3474	25.1976	21.8662	22.5787	21.1746	1.88022	3.38217	P00918
28.1924	28.4208	28.2258	26.7242	26.7537	26.7533	2.73933	1.53595	P00966
22.1361	21.9546	22.5391	22.9301	22.7055	22.5277	1.1022	-0.511236	P01130
25.6005	25.239	25.5565	26.7041	26.5404	26.1852	2.11972	-1.01124	P01889;P17693
25.3393	25.7075	25.3692	22.825	21.9006	21.0647	1.79531	3.54186	P02545
25.604	25.4288	25.6184	26.5131	26.4068	26.3623	3.29734	-0.876989	P02751
30.3223	30.3838	30.2794	29.6944	29.7139	29.8668	2.63175	0.570147	P02786;Q9UP52
23.9965	21.7433	24.2376	21.942	24.001	22.3002	0.220737	0.578075	P04040
26.117	26.493	26.1995	25.3961	25.3845	25.3579	1.81501	0.890331	P04075;P09972;P05062
21.72	21.7164	21.2865	21.4394	22.1407	21.064	NaN	0	P04080
21.7655	22.2113	22.0526	26.2138	26.4529	26.0468	4.71432	-4.22801	P04114
22.1173	21.2616	21.3897	23.5666	23.9216	23.6524	2.10192	-2.124	P04150
25.4618	21.5234	25.4667	23.96	24.009	23.9783	0.0410352	0.168182	P04156
21.5803	21.9874	21.5623	21.5702	21.3575	22.5083	NaN	0	P04183
21.6503	21.6656	22.8344	23.6474	23.6361	24.0722	1.45413	-1.73513	P04233
28.9695	28.9017	28.9913	30.393	30.2673	30.3485	4.80924	-1.38208	P04406;O14556
27.3075	26.7779	27.3432	27.849	27.7369	27.7466	1.16236	-0.634617	P04439
28.0328	28.231	28.1638	29.8809	30.0525	29.9636	4.64684	-1.82314	P04792
23.5127	23.5688	23.4559	24.3592	23.9384	23.8603	1.16992	-0.540191	P04818
25.9017	25.958	25.9533	25.2717	25.2218	25.0657	2.39269	0.751286	P04843
25.8217	25.3999	25.5898	25.8638	25.9891	25.9656	1.00242	-0.335723	P04844
27.4397	27.2768	27.1127	27.0472	26.7366	26.7003	1.42425	0.448374	P04899;P63096;P09471;P19087;A8MTJ3;P11488;P38405
25.1829	24.8561	25.3169	24.6848	24.7837	24.5418	1.20733	0.448564	P05023;P13637;P50993;Q13733;P20648;P54707
29.4256	29.5029	29.4968	22.8906	22.2643	22.7812	3.17339	6.82974	P05107
27.227	27.4445	27.2488	26.9537	26.9096	26.9771	1.56128	0.359968	P05141;Q9H0C2
25.4753	25.6905	25.52	23.8079	24.4473	24.6863	1.45718	1.24807	P05161
31.0203	30.9393	31.0895	28.6794	28.5822	28.4934	5.2283	2.43138	P05165
30.4043	30.2701	30.3523	28.0329	28.0607	28.0097	4.27982	2.30778	P05166
24.708	25.0814	24.7831	25.0903	25.1361	25.1667	0.873302	-0.273542	P05198
26.0192	25.7073	25.9451	22.8148	24.553	24.6201	1.08854	1.89458	P05387
26.6418	26.1212	26.4775	26.1202	25.7789	25.7698	1.24338	0.523863	P05388;Q8NHW5
24.9015	24.8228	25.4813	26.7922	26.646	25.9336	1.78664	-1.38867	P05455
26.4138	26.4461	26.4826	25.6553	25.629	25.5908	5.12762	0.822483	P05556
25.2386	25.3482	25.3369	21.2185	21.448	22.183	2.25156	3.69141	P05771
27.0412	27.1277	27.1678	26.8247	26.7226	26.7199	2.65228	0.356523	P06213;P14616
21.744	21.44	21.9806	21.782	23.0385	23.0955	0.80952	-0.917098	P06239
24.6602	24.3042	24.4251	23.8774	24.077	24.4362	0.759943	0.332967	P06241
21.2136	24.779	24.9898	22.2854	21.0238	21.7071	0.617025	1.98869	P06396
25.4015	25.4812	25.4601	25.4508	25.6082	25.6094	0.785125	-0.108529	P06400
27.0877	26.968	26.9503	28.3669	28.5708	28.1667	2.47896	-1.36616	P06493;Q00536;Q00537;Q07002;Q96Q40
27.8144	28.0092	27.8905	27.781	27.8234	27.8876	0.478114	0.0740388	P06576
21.9344	22.1083	22.2961	21.9667	22.2266	22.4652	NaN	0	P06730
26.127	25.9981	26.0571	26.5825	26.7604	26.8094	2.48956	-0.65672	P06733;P13929;P09104
26.4359	26.5227	26.7295	22.2468	22.4967	22.3315	5.37029	4.2044	P06737
26.4855	26.6246	26.5305	27.9432	27.4332	27.6378	1.91504	-1.12451	P06748
24.3427	24.1046	24.7055	25.2712	25.4256	24.9383	1.63745	-0.827435	P06753;P09493
24.0539	23.7301	24.2685	21.4771	23.4822	21.7639	1.0122	1.77643	P33778;Q16778;P23527;P06899;Q8N257;Q6DRA6;Q6DN03
24.9736	25.3595	24.9986	25.4265	25.4102	25.2256	0.74179	-0.243522	P07195
21.5115	21.921	21.5795	21.3475	22.5437	20.7151	NaN	0	P07199
23.0832	23.3166	22.9126	21.7012	22.5452	21.323	1.20115	1.24767	P07203
26.6378	26.9208	26.4929	23.6885	23.4968	23.8399	4.15993	3.00878	P07237
22.4601	21.6442	22.9969	21.6754	21.8365	21.7848	0.577119	0.60154	P07332;P16591
24.1458	23.9617	24.2945	24.291	24.3071	24.3224	0.670604	-0.172818	P07355;A6NMY6
24.6501	24.7094	24.757	24.9547	24.943	24.9489	1.82703	-0.243406	P07384
31.0501	31.1831	30.9995	31.1478	30.9885	31.2464	0.206531	-0.0500139	P07437;A6NNZ2;Q9H4B7
27.2807	27.0683	27.1326	27.9573	27.887	27.8141	2.89072	-0.725577	P07737;CON__P02584
26.5845	27.0171	26.5763	26.8324	26.8863	27.1814	0.583711	-0.24076	P07741
27.0434	27.0217	26.9138	26.2005	26.328	26.3081	3.65089	0.714081	P07814
27.8373	27.826	27.8781	29.0115	29.0522	29.0534	6.14389	-1.19187	P07900;Q14568;Q58FG0
28.4955	28.3945	28.653	28.7174	28.511	28.3805	0.0614247	-0.0219682	P07910;O60812;B2RXH8;B7ZW38;P0DMR1
27.6203	27.605	27.5359	26.5271	26.6808	26.2866	2.07897	1.08887	P07948
23.3647	21.9106	23.2992	24.8881	25.0482	24.8899	1.33255	-2.08392	P07954
23.1145	21.6031	22.7274	25.3566	25.467	24.2889	1.88004	-2.5558	P08069
23.8301	23.8632	23.9526	25.0231	24.7354	24.7634	2.40168	-0.958711	P08133
27.3175	27.1516	27.1108	25.7638	26.0189	25.6101	2.74158	1.39572	P08195
20.985	21.0707	21.4266	25.9154	25.9632	25.8978	3.1903	-4.7647	P08237
30.4037	30.3664	30.3928	31.0622	31.1107	31.0873	5.36787	-0.699103	P08238;Q58FF7;Q58FF6;Q58FG1
26.2757	26.3753	26.3469	24.9147	25.096	25.0068	3.84465	1.32676	P08240
25.5131	25.6142	25.6208	22.0445	22.4689	20.9892	1.88363	3.74848	P08243
27.1639	27.3432	21.0141	22.3634	22.0127	22.5622	0.519148	2.86098	P08246
24.8453	24.8489	25.047	22.3432	22.0297	21.6031	2.54231	2.92169	P08311
25.4994	25.3026	25.5051	25.3327	25.3174	25.2406	0.793188	0.138783	P08559;P29803
25.7696	25.83	25.4281	24.1955	23.8452	24.2495	3.04861	1.57921	P08574
26.4087	26.3452	26.3238	27.5898	27.6726	27.5775	5.14176	-1.25407	P08575
23.8855	24.0481	24.2548	24.5109	24.7897	24.6295	1.84191	-0.580584	P08621
24.8731	24.7318	24.5536	22.6953	22.1775	22.1471	2.89591	2.37952	P08631
27.6251	27.4622	27.6109	25.9372	26.0879	25.8775	4.29386	1.59851	P08648
26.6092	26.5921	26.4231	30.0535	30.0346	29.8982	5.6643	-3.45396	P08670;P41219;Q16352;P12036;P07196
27.1255	26.6558	26.8865	25.7771	25.6966	22.1348	0.726478	2.35309	P08708
24.6952	24.9043	24.3578	23.438	21.8474	22.1983	1.44427	2.1579	P08754
24.4681	24.9505	25.048	21.4654	23.5176	23.3269	1.10047	2.05219	P08758
27.9385	27.884	27.826	27.4315	27.202	27.2831	2.2889	0.577261	P08865;A0A8I5KQE6
25.5863	25.4929	25.6122	26.9472	27.0428	26.9029	4.78955	-1.40048	P09211
22.9443	22.6728	22.9319	25.7161	25.6119	24.2642	1.47339	-2.34774	P09326
26.5697	26.6484	26.8737	23.8748	23.5366	23.6446	4.59197	3.01193	P09382
26.4524	26.9226	26.8667	28.5931	28.5563	28.6294	2.25081	-1.84569	P09429;B2RPK0
23.6108	23.7237	23.862	24.5482	24.7024	24.7104	3.0961	-0.921496	P09543
21.4856	21.1682	21.0528	24.316	26.317	26.2626	1.73118	-4.39632	P09619;P16234
21.4308	22.4608	22.0968	21.9918	21.4472	22.5359	NaN	0	P09622
27.1602	27.2973	27.3757	28.4792	28.708	28.7712	3.39027	-1.3751	P09651;A0A2R8Y4L2;Q32P51
20.9093	21.9246	21.6448	21.8247	21.8045	21.8848	NaN	0	P09661
23.2493	23.633	23.4805	20.9589	21.6894	22.6699	1.15172	1.68154	P09669
25.8945	25.8386	25.9262	28.1298	28.2038	28.3911	3.41098	-2.35515	P09874
21.8409	26.706	21.6761	26.4094	26.7011	26.3408	0.692956	-3.07609	P09884
22.2604	21.9211	21.8401	22.7134	21.236	21.5744	NaN	0	P09913
23.7805	22.6387	23.6918	21.3081	21.6665	21.2538	1.63479	1.96085	P09914
21.1361	21.8839	22.7146	21.9301	21.4781	21.6328	NaN	0	P0CG22;Q9BTZ2;Q6PKH6
24.6562	24.755	24.6325	26.2312	26.0881	25.9556	3.15295	-1.41045	P0DMV8;P0DMV9
20.6383	21.7315	21.1639	22.0622	23.1224	21.3127	NaN	0	P0DP25;P0DP24;P0DP23
22.1459	22.0488	22.4044	22.3821	21.9375	21.5392	NaN	0	P0DPD7;P0DPD8
24.2686	24.0002	23.983	22.4236	22.5948	22.1137	2.96277	1.70659	P10155
26.6022	26.2013	26.189	27.2622	27.296	27.2151	1.73604	-0.926929	P10321;P30511
25.7561	25.5112	25.5831	24.3617	23.2671	25.0449	0.949895	1.3922	P10398
21.6292	22.0209	22.3752	25.8419	25.7654	25.7121	2.58956	-3.76465	P10412;P16403;P16402;Q02539;P22492
26.462	26.3699	26.3732	26.4281	26.4574	26.4157	0.390044	-0.031999	P10515
24.3504	23.8329	24.2594	23.8239	22.1998	23.5677	0.715035	0.95045	P10599
26.9826	27.1372	26.8501	20.9186	22.0595	22.7854	2.00097	5.06878	P10606
23.1227	23.1168	23.2663	21.7695	22.0278	21.7933	3.25191	1.30507	P10620
24.8585	25.1044	24.7947	24.9242	25.0812	25.3004	0.560119	-0.182758	P10644;P31321
24.4088	21.5071	24.5989	24.4094	25.7494	25.1028	0.601303	-1.58227	P10768
26.4007	26.4397	26.4377	27.539	27.5516	27.6933	2.99717	-1.16858	P10809
26.2415	26.2935	26.3951	25.9634	26.1307	26.1134	1.56852	0.240849	P11021
28.732	28.6725	28.6378	29.919	30.0624	30.0356	4.23527	-1.3249	P11142;P54652
20.904	21.4048	21.9622	22.0318	22.3261	21.5401	NaN	0	P11171
25.0368	25.1301	25.0449	24.648	24.3865	24.3269	1.75061	0.616822	P11172
24.8928	24.9457	24.9676	25.1361	25.2133	25.3862	1.36751	-0.30985	P11177
23.4855	23.8359	23.5989	23.8111	23.6584	24.1196	0.575777	-0.222919	P11216
21.9574	21.756	22.0268	23.6351	23.4579	23.7014	3.95539	-1.68475	P11274
21.3794	21.7381	22.1205	24.633	24.7778	24.7724	2.43545	-2.98177	P11308
25.7731	26.0696	25.72	25.2337	25.1107	25.262	1.81451	0.652105	P11310
25.1948	25.0014	24.9633	25.9882	25.8654	26.1084	3.13064	-0.934159	P11387;Q969P6
25.8475	25.867	25.8837	26.606	26.6634	26.5392	2.92542	-0.736823	P11388
25.6064	25.5714	25.5019	25.0958	24.895	24.8568	2.15431	0.610667	P11413
30.3209	30.2721	30.1547	30.5319	30.5775	30.5379	1.71273	-0.299878	P11498
26.3512	26.2851	26.4253	26.6705	26.6326	26.7238	2.35261	-0.321734	P11586
26.0067	26.033	25.9003	20.5383	20.0209	20.6273	3.13639	5.58448	P11717
26.8754	26.8838	26.8367	25.2376	25.3192	25.3067	5.09678	1.57742	P11766
22.3155	24.1056	23.9123	22.1609	21.9168	24.0201	0.353835	0.745157	P11802
21.4884	23.6139	21.769	22.5175	24.367	21.7873	0.231133	-0.600206	P11908
27.5037	27.4999	27.4581	27.2327	27.3105	27.3998	1.22541	0.172891	P11940;Q9H361;Q4VXU2;Q96DU9
26.5859	26.3594	26.5875	26.7123	26.8002	26.7572	1.1485	-0.245617	P12004
20.6602	22.0912	21.8738	21.8837	23.2575	23.5246	0.927194	-1.34685	P12018
28.364	28.3693	28.3968	27.745	27.68	27.6392	3.09395	0.688639	P12236;P12235
27.4142	27.4664	27.5606	27.5524	27.4225	27.4489	0.033605	0.00580978	P12268
24.1059	23.9121	24.3048	24.4292	24.4154	24.5292	1.10051	-0.350348	P12270
26.8316	26.6185	27.0361	25.3241	25.0394	25.1404	3.19033	1.66076	P12318;P31995
22.4023	23.2226	23.7353	22.0097	21.49	22.6596	0.965393	1.06698	P12694
24.2822	24.3512	24.3253	21.8436	21.5405	22.2807	2.13576	2.43131	P12814
27.2729	27.1385	27.2508	27.0295	26.9628	26.8321	1.68048	0.279284	P12956
26.6256	26.3403	26.7056	26.2396	26.3628	26.4148	0.74957	0.218123	P13010
24.4797	24.7771	22.3298	21.3552	22.1014	21.973	0.971498	2.05228	P13073
27.0716	27.1091	27.4885	25.4675	25.0359	25.0189	3.28541	2.04898	P13489
21.3754	21.0103	22.137	21.9773	21.6658	22.1073	NaN	0	P13498
24.075	24.144	23.7715	21.7191	21.8297	22.1881	3.37763	2.08454	P13591
24.0121	24.1257	23.9053	25.2512	25.6688	24.5378	1.15534	-1.13824	P13598
26.9333	27.1407	27.0066	26.6636	26.6678	26.7535	1.75363	0.331895	P13612
29.0128	28.9466	29.145	28.3293	28.3929	28.4252	2.60994	0.652351	P13639
23.7465	23.8741	23.9334	23.5811	23.5891	23.6571	1.48669	0.242242	P13667
26.6779	27.3176	26.6531	26.6202	26.2837	26.3151	0.833574	0.476529	P13693;Q56UQ5
27.9309	27.671	28.3483	21.3497	22.0393	21.2945	4.37049	6.42221	P13727
21.6992	22.37	21.9532	23.3657	23.7345	23.5622	2.25577	-1.54664	P13747
25.1116	24.9825	25.1011	25.269	25.2911	25.1029	0.976064	-0.155916	P13796;P13797;Q14651
25.6919	25.588	25.6875	25.0338	25.0346	24.5997	1.54411	0.766425	P13804
23.9497	24.2789	23.9121	23.3744	23.6545	23.4846	1.63626	0.542426	P13807;P54840
23.198	23.2056	23.3262	22.165	21.7561	22.7046	1.21631	1.03472	P13861;P31323
20.4627	22.0155	20.636	26.2739	22.4156	26.0844	1.12333	-3.88656	P13995
21.6162	21.6575	21.6156	21.1232	21.7551	22.6114	NaN	0	P14314
21.1394	22.3566	22.1819	24.0228	23.7002	24.0313	1.58445	-2.02546	P14317
25.0863	25.7063	25.0892	25.3	25.116	25.5563	0.0418426	-0.0301565	P14324
26.8827	26.9101	26.9344	24.6786	24.5433	24.475	3.47703	2.34344	P14384
21.6644	22.5422	21.7547	21.2231	22.0603	21.4985	NaN	0	P14406
25.8889	25.7883	25.7422	25.8041	25.7482	25.7475	0.331888	0.0398922	P14550
28.4787	28.5676	28.4643	30.0567	29.9675	30.0262	5.28591	-1.51326	P14618;P30613
27.3119	27.1593	27.3012	25.8355	25.9691	25.9528	4.41132	1.33834	P14625;Q58FF3
27.0323	27.1212	27.0409	25.517	25.4352	25.3278	3.92755	1.63816	P14678;P63162
21.2705	21.9841	22.0504	21.5511	21.8395	21.653	NaN	0	P14735
21.2698	21.8964	21.414	21.6917	22.358	22.6075	0.941629	-0.692305	P14859;P09086;Q9UKI9
27.6637	27.7459	27.5764	28.2455	28.4213	28.457	2.87608	-0.712596	P14866
26.5871	26.4082	26.4746	26.5544	26.5063	26.6749	0.540132	-0.0885887	P14868
20.4714	22.0103	22.662	22.227	22.5836	22.2135	0.359271	-0.626799	P14923
21.7002	21.9984	22.4621	26.5687	26.8065	26.7291	2.99606	-4.64786	P15121;C9JRZ8
27.5949	27.5288	27.6203	27.6832	27.2464	27.0603	0.514915	0.251353	P15153
25.2867	25.3419	25.1543	25.4152	25.5418	25.4753	1.41159	-0.216455	P15170;Q8IYD1
21.8986	20.8921	22.0643	21.784	22.9309	22.0063	NaN	0	P15311
25.3697	24.6503	25.4706	22.5778	22.7967	23.0139	2.37265	2.36743	P15374
24.4007	25.41	25.6281	23.0293	22.3004	23.1767	2.00632	2.31081	P15498
20.9312	22.1479	21.5797	25.2682	25.8352	25.7769	2.70036	-4.07384	P15814
29.2766	29.106	29.092	28.3975	28.409	28.4251	2.25687	0.747662	P15880
21.5793	20.5838	22.5955	21.7256	22.1246	22.3004	0.289901	-0.464051	P15924
27.4744	27.7829	27.2953	25.6148	25.6857	26.4399	1.91975	1.60402	P16070
29.4593	29.4646	29.4124	27.7227	27.8057	27.9723	2.87415	1.61185	P16150
26.5941	26.9507	26.7317	23.2456	22.6027	23.4581	2.75295	3.65667	P16152
21.5919	21.891	23.1712	23.1167	23.3996	23.327	0.807624	-1.06311	P16219
24.6268	23.8732	24.5401	21.9214	21.3732	21.447	2.9581	2.76617	P16284
22.211	21.4446	22.5267	25.6816	25.6298	26.1345	2.68918	-3.75451	P16401
24.8785	24.8947	24.8648	24.0336	24.2644	24.3172	1.80856	0.674234	P16435
25.7528	25.9653	25.5976	25.8143	25.7056	25.6333	0.167306	0.0541789	P16615;O14983
24.6095	24.4345	24.7002	21.0991	21.3789	22.0194	2.31883	3.08224	P16671
23.4269	23.5782	23.1977	24.3748	24.3438	24.2127	2.19482	-0.909492	P16885
21.4964	21.093	22.3488	24.1075	24.2157	24.7355	2.13572	-2.70683	P17026
21.6516	22.5624	21.2397	21.8086	21.6567	22.1588	NaN	0	P17152
23.8108	24.2787	23.9441	24.3149	24.4718	24.1293	0.775295	-0.294153	P17480
23.0791	23.0451	22.9708	24.0961	23.992	24.4706	1.90744	-1.1546	P17706
25.7708	25.5688	25.7458	25.0017	25.3014	25.1625	2.03623	0.53993	P17812;Q9NRF8
27.8785	27.9642	27.9167	28.6472	28.6498	28.7027	4.45612	-0.746751	P17844
26.674	26.6869	26.6471	26.389	26.5272	26.4245	1.58805	0.22239	P17858
24.52	24.6431	24.3908	25.6107	25.5806	25.9745	2.52974	-1.20395	P17980
28.0302	28.0503	27.9999	27.6738	27.7207	27.5903	2.28039	0.365205	P17987
24.724	25.1217	24.9214	25.5318	25.4071	25.6137	1.71795	-0.595184	P18031
22.5569	22.5139	22.7235	21.536	21.5606	21.6242	2.90333	1.02451	P18074
29.4239	29.4721	29.4007	28.8647	28.685	28.7147	2.53384	0.677468	P18077
26.9124	27.2896	26.9593	26.4525	26.3126	26.2997	1.78202	0.69883	P18085
30.6629	30.6561	30.5896	29.061	29.2014	29.1311	4.3988	1.50506	P18124
20.8184	21.5007	21.7116	21.789	22.0908	21.7399	NaN	0	P18433
24.2317	24.0714	23.8175	22.5832	22.2492	21.353	1.62386	1.97838	P18440
26.8	26.5112	26.5593	27.4914	27.736	27.8771	2.6849	-1.07796	P18583
28.7794	28.7604	28.743	27.422	27.4948	27.3313	3.11418	1.34489	P18621
25.0861	25.2475	25.0247	24.3617	24.316	24.6197	2.24911	0.686941	P18669;P15259;Q8N0Y7
21.0664	24.8738	25.681	25.0433	25.1273	24.9612	0.303343	-1.17018	P18754
25.0122	24.7154	24.8368	25.6159	25.3573	25.6469	2.25222	-0.685183	P18858
24.0004	24.0799	23.9676	24.1697	23.9328	23.8432	0.115243	0.0340519	P19256
27.8659	27.9776	27.9361	27.249	27.2547	27.1855	3.84186	0.696822	P19338
22.5723	21.1214	21.885	22.1721	21.7657	21.7712	NaN	0	P19367;Q2TB90
24.0127	23.9747	23.7476	23.8324	23.8434	24.1057	0.0434306	-0.0155118	P19387
24.9105	25.133	24.5588	24.0674	24.0372	24.4971	1.38341	0.666843	P19388
21.4926	22.7026	22.9692	22.188	21.8508	21.4821	0.446736	0.547831	P19447
22.6224	22.8887	21.7919	22.3867	22.2725	21.5364	0.36098	0.369122	P19474
22.2821	22.6318	22.5175	25.6402	25.6896	25.5323	3.76063	-3.14357	P19525
26.5414	26.6919	26.5169	24.928	25.0565	25.1496	4.19545	1.5387	P19623
23.5353	23.6366	23.2266	24.7402	24.6876	24.8246	2.2866	-1.28466	P19784
22.1147	21.5095	20.7052	23.913	24.057	23.976	1.62134	-2.53884	P19838
22.1298	21.9749	21.1823	21.69	21.9529	21.8293	NaN	0	P19971
25.4193	25.7665	25.6521	24.4733	24.0018	24.3643	2.62677	1.33288	P20042
23.635	23.8674	23.5883	24.3194	23.7201	24.1398	0.778143	-0.362879	P20073
26.7648	26.7261	26.8451	22.3788	21.7955	21.671	2.78902	4.83023	P20138
21.7037	22.0847	21.5384	21.5173	22.2802	22.2569	NaN	0	P20226;Q6SJ96
21.3222	20.7246	21.3977	23.6637	23.2931	23.1301	2.79986	-2.21413	P20273
28.8333	28.9065	28.8321	28.3948	28.4252	28.2013	1.96139	0.516903	P20340;Q53S08;Q9H0N0
21.902	22.3476	23.6232	23.7867	23.6793	23.8862	0.818796	-1.15978	P20585
24.9917	25.0324	24.512	24.2227	23.8861	23.7135	1.79417	0.904582	P20674
29.1466	29.1002	29.1735	27.9785	27.8698	27.9204	4.75099	1.2172	P20700
29.2727	29.2151	29.2386	22.0651	21.6624	21.7709	3.68634	7.40936	P20701
24.5026	24.6268	24.6921	25.3248	25.4417	25.5522	3.13798	-0.832419	P20839
21.2674	23.0135	22.927	22.2994	21.6542	21.6577	0.341677	0.53219	P20936
25.1408	25.0664	25.4888	24.5658	24.7224	24.5845	1.51581	0.607765	P21127;Q9UQ88;Q13882
22.7633	23.59	23.3842	22.1576	21.5214	22.4557	1.49143	1.20094	P21281
22.4178	21.629	21.6218	22.5028	21.9738	21.3796	NaN	0	P21283
26.4202	26.2054	26.4047	25.6654	25.7698	25.7391	2.29101	0.618668	P21333
21.9925	23.0662	23.169	21.8431	22.9145	21.9605	0.423237	0.503176	P21580
25.5747	25.2938	25.6269	25.1538	24.0327	24.9473	0.852348	0.78722	P21796
22.0835	20.7316	21.5953	29.6993	29.7014	29.66	2.64152	-8.21679	P21854
21.8251	22.2926	22.2387	22.5147	22.4135	21.6417	NaN	0	P21912
25.0141	25.4976	25.4679	26.1524	26.5164	25.9738	1.78156	-0.887641	P21964
21.5181	22.2669	20.8349	24.1475	23.8644	23.4759	1.76016	-2.28929	P22059
24.4953	24.6107	24.3893	24.5253	24.911	24.6701	0.680863	-0.20373	P22061
26.9722	26.9591	27.0464	26.6998	26.5514	26.5545	2.27723	0.390708	P22087
25.9504	25.72	25.833	22.1228	22.7367	21.5402	2.15872	3.70122	P22090
26.8942	27.0676	26.8939	26.4193	26.1304	26.2109	2.3942	0.698397	P22102
26.502	26.4511	26.5256	27.4419	27.5631	27.3767	2.99919	-0.967636	P22234
25.4827	25.4986	25.0573	23.897	24.1108	24.0109	2.30502	1.33998	P22307
26.2765	26.3603	26.3557	26.8361	26.9796	26.7801	2.31084	-0.534393	P22314
24.9234	25.0364	25.0806	23.6108	23.2922	23.3431	3.04475	1.5981	P22570
28.2532	28.0308	28.1986	28.0235	28.1754	28.1194	0.269212	0.0547574	P22626
25.9817	25.685	25.9404	25.3093	25.5513	25.5159	1.5484	0.410189	P22695
24.5048	24.8537	24.5306	24.9729	25.3257	25.1946	1.60297	-0.534724	P23193
28.3296	28.1038	28.3301	28.7211	28.7356	29.0172	1.95964	-0.570134	P23246
23.8723	23.7898	23.9224	24.6173	24.8685	24.86	2.58696	-0.920411	P23258;Q9NRH3
24.017	24.5438	24.3652	21.6823	21.8764	22.5087	2.52612	2.2862	P23284
24.2431	23.8888	24.0343	22.9079	23.3878	23.1455	2.10908	0.908339	P23368
27.3414	27.5686	27.4953	27.3277	27.2339	27.3461	0.938654	0.165839	P23381
29.1447	29.1718	29.1143	28.4018	28.2935	28.4488	2.83887	0.762228	P23396
26.5915	26.4465	26.553	27.3217	27.4837	27.3476	3.62277	-0.854001	P23526
27.0731	27.5638	27.1228	29.9948	29.7073	29.8578	3.2058	-2.6001	P23528;Q9Y281
22.9079	22.5507	21.8892	22.5199	22.216	22.7974	0.0616123	-0.0618114	P23743
21.6097	22.6894	21.241	22.0833	21.6298	22.101	NaN	0	P23786
25.5367	25.5692	25.5884	25.185	24.9728	25.1062	1.89786	0.476804	P23919
24.958	24.8376	24.911	24.8597	24.954	25.1402	0.364627	-0.0824534	P23921
25.3198	25.4139	25.1982	25.6845	25.4916	25.7299	1.53974	-0.324685	P24534
24.7078	24.3981	24.607	24.2355	24.2152	23.9675	1.57803	0.431583	P24539
24.6563	24.8169	24.486	25.6347	25.1941	25.5633	1.96379	-0.810974	P24666
24.1601	24.0366	24.139	25.0154	25.092	24.8323	2.63754	-0.868038	P24752
23.602	23.2584	23.5277	24.6495	24.5788	24.3793	2.79447	-1.07319	P24928
23.0985	23.574	23.0278	24.8926	24.5234	24.5988	2.43127	-1.43814	P24941;Q00526
26.1221	25.9444	25.9257	25.4494	25.713	25.6218	1.77345	0.402663	P25098;P35626
27.2685	27.1816	27.1221	27.3028	27.1415	27.1003	0.0413883	0.00918897	P25205
21.3426	22.9664	22.0304	21.0611	21.3196	22.7235	NaN	0	P25325
28.5246	28.4241	28.5884	27.5382	27.1113	27.429	2.1995	1.15282	P25398
23.104	22.9084	23.046	24.8497	25.5461	25.0122	2.18929	-2.11656	P25685
28.4276	28.5739	28.6053	29.1119	29.0237	29.0928	2.46519	-0.540525	P25705
24.3769	24.716	24.3875	22.0197	21.3218	21.1858	2.56338	2.98436	P25786
25.0956	25.6035	24.9308	24.1764	24.3005	22.523	0.992496	1.54335	P25788
24.7168	24.3812	24.7031	23.9845	24.2382	23.9649	1.6916	0.537809	P25789
22.899	22.1124	21.6156	21.9358	21.3035	22.1791	0.364397	0.402853	P26010
25.9751	25.9008	25.9811	21.9922	22.8749	22.8233	2.17425	3.38888	P26038;P35241
25.9285	25.4967	25.7172	25.8507	26.024	25.9386	0.683553	-0.223632	P26196
25.5179	25.5212	25.4572	24.9118	24.9971	25.1137	2.10307	0.491257	P26358
23.2938	21.6664	22.211	24.8114	24.416	24.2922	1.43247	-2.11616	P26368
29.4054	29.4141	29.2901	28.3744	28.1876	28.303	3.80532	1.08153	P26373
24.7348	24.7131	25.2453	21.9803	22.8146	24.1781	1.05656	1.90679	P26440
24.7229	24.9699	24.728	25.6279	25.7333	25.9075	2.92598	-0.949299	P26447
23.7203	23.3736	23.7522	25.5056	25.3578	25.6237	3.292	-1.88039	P26583
26.2454	26.1388	26.0449	26.226	26.4201	26.3759	1.12653	-0.197635	P26599
25.8268	25.7832	25.8417	25.3772	25.2414	25.1103	1.85476	0.57428	P26639;A2RTX5
27.5131	27.3395	27.5586	27.1773	27.2589	27.1416	1.46463	0.277813	P26640
26.644	26.7304	26.8076	26.9883	27.1458	27.092	2.20474	-0.348026	P26641
26.7988	26.6316	26.7044	22.32	21.7348	22.2387	3.07727	4.61378	P26951
23.9565	23.7921	23.6141	22.1188	21.3402	23.0056	1.14618	1.63274	P27105
25.2204	24.975	24.9423	27.0383	27.0777	26.9978	2.97056	-1.99201	P27348
23.262	21.0318	22.0031	22.8978	22.1104	23.0806	0.331464	-0.597326	P27361
29.8288	29.917	30.0656	28.4619	28.5956	28.4514	3.7826	1.43415	P27635;Q96L21
24.9399	24.9711	25.1355	25.3448	25.0285	25.1518	0.634556	-0.159522	P27694
23.9245	21.7459	24.3767	24.0946	24.4196	24.9756	0.535898	-1.14755	P27695
25.1266	25.1736	24.9251	25.5352	25.3919	25.8523	1.37672	-0.518025	P27707
26.15	26.1654	26.1566	26.6164	26.638	26.642	5.00254	-0.474785	P27708;P31327
27.4278	27.4768	29.9627	24.4447	21.4907	24.6703	1.61193	4.75389	P27797
22.3255	21.8387	24.8179	25.3726	25.185	25.6922	0.935084	-2.42256	P27816
27.396	27.2686	27.4513	26.4259	26.4041	26.3054	3.61779	0.993495	P27824
23.1516	23.0553	22.9038	23.739	23.5127	23.5476	2.29709	-0.562857	P27986;O00459;Q92569
24.6809	24.5098	24.7111	23.8616	24.3021	23.9676	1.51716	0.590191	P28066
22.0081	21.6972	21.8722	21.9838	21.5296	21.6083	NaN	0	P28161;P21266;Q03013;P09488;P46439
25.1462	24.5916	24.8807	24.111	24.484	24.3705	1.26576	0.550988	P28288
23.447	23.5126	23.564	21.5772	20.5785	22.2613	1.28034	2.03549	P28331
24.5611	24.7555	24.7056	24.2302	24.0377	24.1588	2.55432	0.531866	P28340
24.7948	24.2538	24.3833	24.5395	24.9329	24.8996	0.683199	-0.313377	P28482
22.0938	21.1629	21.3519	23.4595	21.3333	21.5372	NaN	0	P28676
23.1128	23.0232	22.978	22.2633	22.086	22.7233	1.19199	0.680487	P28702
24.4767	24.6595	24.4953	23.2748	23.4677	23.3692	3.88532	1.17322	P28838
21.7013	24.2052	24.5203	21.774	25.0279	24.7643	0.0990508	-0.379754	P28907
27.0062	27.2681	26.9759	21.0822	22.156	26.13	0.911538	3.96066	P29083
24.1781	24.2447	24.1272	23.8687	23.8468	24.0884	1.1751	0.248709	P29144
23.9761	24.19	24.0662	22.9924	23.5833	23.2047	1.51607	0.817319	P29218
26.7634	26.8863	26.7856	26.9338	27.0896	27.0236	1.56776	-0.203891	P29350
23.6849	23.202	23.3174	21.9656	22.6174	22.0731	1.9483	1.1827	P29372
22.7052	22.3165	22.2065	25.5625	25.3799	26.1928	3.05375	-3.30233	P29401
23.8133	23.9637	24.1339	22.8468	23.396	21.5792	0.910357	1.36296	P29466
24.4606	24.589	24.4574	24.7228	24.8018	24.5667	1.05769	-0.194736	P29590
24.9052	25.0115	24.6906	22.3735	22.2459	21.7683	3.01802	2.73989	P29597
25.1563	24.8676	25.1108	26.7292	26.7998	26.7332	2.78669	-1.70919	P29692
26.0371	26.1119	26.1715	21.5435	21.9034	22.2594	2.74629	4.20475	P30040
25.776	25.7615	26.0087	25.9795	25.7686	25.6765	0.123146	0.0405471	P30041
25.8654	25.9985	25.1642	25.1712	24.9315	25.5171	0.667695	0.4694	P30043
24.296	23.8067	24.5381	25.122	25.0092	24.741	1.26488	-0.743826	P30044
25.2622	24.9362	24.7732	24.0241	24.486	24.3575	1.61198	0.701324	P30048
26.4677	26.3988	26.5659	25.9782	25.8848	25.7656	2.71746	0.601254	P30050
24.8038	24.6169	24.461	23.9864	23.8958	24.1208	2.0383	0.626269	P30084
25.7098	25.6355	25.6132	24.6488	24.4798	24.6016	3.64303	1.07611	P30085
22.2628	22.2855	21.2228	23.7135	23.5613	23.8456	1.50846	-1.78304	P30086
26.0997	26.083	26.2439	25.5274	25.4047	25.2243	2.4003	0.756772	P30101
26.1136	26.4091	26.2094	26.8906	26.7681	26.9756	2.24991	-0.634089	P30153
22.5078	23.3708	23.2442	23.98	23.7412	23.6378	1.0211	-0.745374	P30154
22.1989	23.9299	24.2288	21.1754	21.2214	21.5528	1.13687	2.13593	P30414
21.5267	22.0917	22.3134	21.7117	22.0303	21.0864	NaN	0	P30419;O60551
24.363	24.2891	24.466	24.0157	23.3939	23.8831	1.12172	0.608484	P30519
22.4095	22.5823	21.1085	22.7189	22.8421	23.3246	0.759509	-0.928411	P30520
24.0782	23.8142	24.2446	25.419	25.5231	25.3765	2.38895	-1.39387	P30566
22.549	23.1307	22.6153	24.4532	24.3011	24.3657	2.01527	-1.60833	P30626
23.8737	23.8623	24.058	23.8958	22.4167	23.4229	0.593765	0.686218	P30679
21.1128	21.6993	22.0583	22.2588	21.8523	22.0284	NaN	0	P30740
22.3586	22.2897	22.6231	23.2538	23.3042	23.0254	2.31886	-0.77066	P30837;P00352;P47895;P05091;O94788
24.5038	24.6447	24.4737	24.9653	24.5899	24.6956	0.713638	-0.20952	P30876
24.7112	24.7559	24.4441	23.7216	23.7923	23.8844	2.29149	0.837641	P31040
25.9528	26.3484	25.3368	28.2818	28.6081	28.4085	2.09744	-2.55347	P31146
25.8341	25.9488	25.7464	26.144	26.0789	26.1322	1.49875	-0.275228	P31153;Q00266
23.5236	23.4209	23.2964	23.8664	24.6549	25.0554	1.08955	-1.11193	P31483
25.6867	25.6309	25.8757	25.9071	26.2034	26.2692	1.30431	-0.395451	P31689
23.7567	23.7042	23.0182	23.4316	23.3785	23.5426	0.0569773	0.0421518	P31749
23.4083	22.9967	23.5513	23.0242	22.923	23.0784	0.705373	0.310237	P31751
24.2883	24.2358	24.1778	21.1611	22.2998	23.4219	1.01475	1.93972	P31930
26.3866	26.2056	26.4834	26.5983	26.4964	26.4592	0.744415	-0.159451	P31939
26.0146	25.8652	26.1186	26.9869	26.8681	27.2502	2.55519	-1.03557	P31942
28.961	28.8385	28.8983	29.8795	29.914	29.7754	4.12501	-0.957057	P31943
25.112	25.0167	25.3141	21.433	23.4913	23.1949	1.21956	2.4412	P31946;P31947
26.309	26.1275	26.2322	27.7396	27.6419	27.6524	4.02275	-1.45502	P31948
25.1594	25.5979	25.0532	25.3241	25.2709	25.3978	0.123112	-0.0607891	P32119
21.7258	22.3556	21.8309	23.3253	22.4899	23.3708	1.38655	-1.09126	P32121
23.0732	23.3468	21.6441	22.37	23.0738	22.7895	0.0325351	-0.0564168	P32189;Q14409;Q14410
21.5869	21.7757	23.52	23.8565	24.5479	24.0098	1.08079	-1.84386	P32519;Q15723;Q99607
26.4677	25.806	25.6844	22.5986	23.8627	23.6758	2.0806	2.60699	P32942
27.3942	27.6258	27.288	28.0576	27.8185	28.1342	1.83249	-0.567425	P32969
26.1511	26.4714	26.1693	24.7539	24.5481	25.0187	2.88747	1.4904	P32970
25.0768	25.7529	25.1994	21.4018	23.9045	21.7001	1.26491	3.00756	P33121;Q9UKU0
24.1481	23.778	24.1895	24.518	24.0734	24.3165	0.651186	-0.264118	P33176;O60282;Q12840
21.2342	22.4394	20.8994	24.8238	24.8738	24.8932	1.72378	-3.33924	P33316
21.3124	21.75	22.0658	22.6734	22.6695	22.6946	1.32778	-0.969737	P33527
23.3092	23.0892	23.1735	21.5345	21.9445	22.0515	2.18624	1.34713	P33897
27.6266	27.8168	27.6393	27.704	27.5224	27.5333	0.561948	0.107691	P33991;Q9UJA3
27.2284	27.1724	27.137	27.2523	27.3502	27.6083	0.788973	-0.224344	P33992
27.4846	27.5649	27.4686	27.6705	27.8375	27.8433	1.65451	-0.277706	P33993
26.818	26.7791	26.6106	21.6071	21.9643	22.8256	2.30084	4.60359	P34741
25.6832	26.0078	25.9128	25.2496	25.0676	25.1305	2.1897	0.718763	P34897;P34896
24.3242	22.5788	22.543	24.3951	24.2742	24.4131	0.757816	-1.21214	P34910
25.4277	25.2813	25.2836	24.2627	23.9593	23.8885	2.52019	1.29408	P34932
26.0053	25.9309	26.0015	26.0846	25.9992	26.0452	0.857322	-0.0637366	P35232
24.3305	24.492	24.4198	21.1735	21.8858	20.8823	2.10116	3.10025	P35236
24.4299	24.8035	24.6612	25.0243	24.8929	25.0632	1.21329	-0.361909	P35249
24.0689	23.96	23.9293	25.0058	24.7629	25.0394	2.58364	-0.949942	P35250
23.6787	23.737	23.8788	24.8847	24.6126	24.5636	2.51147	-0.92215	P35251
28.5998	28.6327	28.5404	26.7981	27.2312	27.2803	2.05479	1.48775	P35268
23.1601	21.7354	23.2791	22.4415	22.6268	21.6999	0.32905	0.468809	P35520
22.2336	22.2589	21.7563	23.6768	23.8013	23.8065	2.18952	-1.67857	P35573
27.2544	27.1004	27.2411	27.7143	27.6655	27.6958	2.2001	-0.493266	P35579
23.0592	21.3329	22.2124	23.4835	23.4579	23.4042	0.889013	-1.24701	P35580
24.9915	24.9472	24.8345	25.2574	25.1047	24.9193	0.657862	-0.169408	P35606
21.4338	22.2986	22.6317	22.8538	22.8187	22.6335	0.681529	-0.647322	P35611;P35612
25.7193	25.6326	25.686	24.1454	24.0508	23.9839	4.18558	1.61924	P35613
25.9718	25.8221	25.7489	25.4841	25.8642	25.5622	0.683796	0.210759	P35637
24.211	24.3318	24.2194	26.1126	26.4713	26.3378	3.04608	-2.05317	P35658
25.8131	25.6845	25.5719	25.8282	26.1861	26.1267	1.19863	-0.357145	P35659
25.5228	25.6313	25.6957	26.0201	25.9431	25.9658	2.03408	-0.35971	P35998
22.1127	21.9413	22.3472	22.3911	21.1676	21.9063	NaN	0	Q9UJU2;Q9NQB0;P36402;Q9HCS4
24.425	24.353	24.353	23.5235	23.7444	23.85	1.8103	0.671033	P36404
25.0175	24.9985	24.7306	24.7528	24.5154	24.3366	1.15112	0.380634	P36507
26.1485	26.0028	26.0864	25.5001	25.7815	25.727	1.60034	0.409665	P36542
21.7381	21.5744	21.4489	21.8006	21.9819	22.329	1.08839	-0.450013	P36551
28.4516	28.3721	28.3886	28.4966	28.6501	28.7256	1.16255	-0.219976	P36578
24.5049	24.5532	24.5655	24.3708	24.3218	24.1185	1.18407	0.270845	P36639
25.5398	25.7511	25.7753	24.2224	23.9379	23.9607	3.71506	1.64843	P36776
21.6276	22.2367	22.4264	21.8327	21.9935	22.4807	NaN	0	P36871
22.5996	22.2775	21.8075	22.2047	21.7994	21.8034	NaN	0	P36873
25.3335	25.193	24.9591	25.3829	25.8087	25.6606	1.27955	-0.45554	P36888;P10721;P07333
24.2403	24.3962	24.2497	23.9041	23.6244	23.8706	1.84446	0.495696	P36915
25.0611	24.7846	25.1262	23.9003	24.1285	24.1243	2.56622	0.93959	P36957
24.1382	23.8732	23.8316	25.2648	25.0011	25.2205	3.13432	-1.21443	P37108
22.1615	22.5125	21.8421	25.6055	25.3382	25.1532	3.44627	-3.19355	P37198
25.4205	25.4931	25.5135	22.9002	23.6612	23.0388	2.01733	2.27564	P37268
24.8222	25.029	24.5561	26.3733	26.1397	26.3495	2.66094	-1.48507	P37802
25.4795	25.6203	25.7812	23.9017	23.8148	24.1192	3.74036	1.68176	P37837
26.012	25.8539	26.0267	25.468	25.5208	25.2664	2.20776	0.545837	P38117
25.2169	25.0352	25.1847	25.8588	25.8484	25.4748	1.53973	-0.581731	P38159;O75526;Q8N7X1
22.3223	22.1854	21.2177	24.913	24.8637	24.6663	1.95149	-2.90587	P38432
25.3162	25.4888	25.3218	23.9473	23.7847	23.6881	3.8884	1.56892	P38606
27.56	27.78	27.5127	27.4449	27.3726	27.2516	1.1748	0.26119	P38646
27.1703	27.1256	27.0661	26.1436	26.5058	26.5968	1.50099	0.705264	P38919
24.8168	25.099	24.7369	24.4764	24.2391	24.708	1.09003	0.409724	P39019
29.4932	29.3867	29.6312	28.4324	28.3977	28.3618	2.64374	1.10643	P39023;Q92901
24.8041	24.6668	25.1592	23.4974	23.5612	23.2931	2.52953	1.42613	P39656
25.7268	25.772	25.7432	26.232	26.3388	26.6328	1.51287	-0.653914	P39748
25.6862	25.6104	25.8278	26.0967	25.8701	26.0079	1.43666	-0.283398	P40121
21.9153	21.5887	21.5807	24.7514	24.8388	21.2019	0.597609	-1.90247	P40200
22.6987	21.6469	21.9665	23.0958	21.7022	22.8349	0.340853	-0.440278	P40222
27.3311	26.9919	27.1629	27.2216	27.3882	27.2639	0.488053	-0.12927	P40227
28.9814	29.0656	29.1901	28.6776	28.3663	28.8263	1.21727	0.455646	P40429;Q6NVV1
25.1029	24.9923	24.8739	25.0705	25.3326	25.3242	1.07296	-0.252755	P40616
22.8756	23.3784	22.7466	22.5139	21.4555	21.0114	1.10663	1.33993	P40692
25.1128	24.8121	24.901	23.1605	23.6266	23.2253	2.77284	1.60454	P40763
29.0993	30.1476	29.5324	28.4505	27.5871	28.0111	1.7636	1.57688	P40926
24.6209	24.4218	24.2185	24.6476	24.7774	24.6526	0.879958	-0.272132	P40937
24.7646	24.8176	24.9778	25.0262	25.196	25.1663	1.51301	-0.276148	P40938
25.9462	26.1144	26.0947	24.5297	24.4401	24.5382	4.10194	1.54911	P40939
26.4859	26.4836	26.4786	26.0732	26.1928	26.2659	1.49454	0.305424	P41091;Q2VIR3
22.0362	22.0928	22.3112	21.8585	21.7668	22.6541	NaN	0	P41214
25.0534	25.1012	24.9278	21.8396	22.2831	21.637	2.65741	3.10759	P41218
21.2863	21.9398	21.791	23.3431	23.332	23.5918	2.25351	-1.74995	P41226
25.5708	25.7423	25.3187	25.4227	25.5627	25.5076	0.125084	0.0462627	P41227;Q9BSU3
21.4221	21.9871	21.9357	22.7056	21.3516	22.5335	NaN	0	P41229;Q9BY66;Q9UGL1
25.8716	25.7348	25.6791	24.8672	24.8393	24.9135	2.80276	0.888468	P41240;P42679
26.0926	25.887	25.8851	24.4779	24.4566	24.2506	3.99889	1.55989	P41250
26.4601	26.4373	26.5319	26.2056	26.1589	26.3162	1.79986	0.249549	P41252
24.473	24.7064	24.4443	21.0848	22.0659	22.015	2.0461	2.81936	P41440
22.5851	23.8507	21.908	23.5101	23.2386	21.5734	0.00283249	0.00720533	P41743
23.9499	23.6435	23.9478	25.9909	25.3295	25.5341	2.40045	-1.77107	P42166
26.4652	26.3138	26.1551	25.1352	25.3066	25.447	2.87585	1.01507	P42224
24.3748	24.1213	23.4621	23.441	23.5458	23.447	0.696607	0.508176	P42226
24.0482	24.0334	23.8923	23.9538	23.8445	23.8062	0.857297	0.123104	P42285
22.9273	22.6408	22.1681	23.2418	24.2812	23.6832	1.38897	-1.15671	P42331
25.6469	25.3748	26.0222	26.3893	26.0254	26.2744	1.09602	-0.548381	P42345
22.7423	21.9212	22.5262	21.6461	23.9213	24.1703	0.393888	-0.849317	P42356;A4QPH2
21.9153	21.8885	22.73	21.9356	22.2419	22.1078	NaN	0	P42566
22.5149	21.2227	21.3814	23.8532	21.7286	24.1091	0.766175	-1.52394	P42575
28.2669	28.324	28.3896	28.1462	28.2929	28.1975	0.953655	0.114648	P42677
22.0012	21.5262	22.4538	24.2495	24.0072	24.0613	1.9501	-2.11226	P42694
22.4564	22.5277	21.5368	22.0857	21.8969	21.5959	NaN	0	P42695
21.4062	24.3725	23.4377	21.9756	21.366	21.2448	0.667266	1.54336	P42696
26.4757	26.5838	26.4504	25.3392	25.2248	25.3427	4.53343	1.20105	P42704
22.433	21.6087	20.9339	22.1125	21.9439	21.0829	NaN	0	P42765
27.5489	27.4633	27.7537	26.443	26.6339	26.1066	2.24262	1.19407	P42766
25.3734	25.7217	25.3719	23.3129	23.2241	23.5681	3.73816	2.12061	P42768
22.1573	22.3904	22.145	23.3012	23.3588	23.4907	3.27352	-1.15265	P42858
24.0233	23.7863	23.6584	21.5644	21.2269	24.3821	0.54046	1.43148	P43007
21.7532	22.149	22.0286	22.8472	20.6887	21.0876	NaN	0	P43034
26.9408	27.3122	27.0584	27.776	27.8635	28.114	2.25259	-0.814029	P43243
24.5234	24.5689	24.5672	25.2731	25.3334	25.1519	2.45543	-0.699613	P43246
23.2049	21.2747	22.7261	23.4616	23.5473	23.4998	0.703263	-1.10103	P43250
22.2814	22.599	22.0486	23.9434	22.3527	23.562	0.770321	-0.976368	P43304
22.6171	21.9231	22.895	24.9061	24.7732	24.4189	2.17609	-2.22097	P43403
26.4666	26.4334	26.3229	25.8685	25.7857	25.7013	3.15569	0.622437	P43405;Q8NFD2
25.571	25.5009	25.5148	27.2924	27.0668	26.9523	2.54284	-1.57491	P43487
24.3994	24.3044	24.1455	24.9204	25.1003	24.8398	2.48043	-0.670427	P43490
26.1233	25.8369	26.3034	26.2721	26.2865	26.3211	0.570188	-0.205345	P43686
24.0452	23.785	23.4629	21.0723	22.0797	23.8869	0.649919	1.41805	P43897
28.2475	28.2471	28.1485	27.9992	28.2015	28.1497	0.601753	0.0975666	P45880
22.3554	20.7876	22.6237	21.3782	21.788	22.0752	NaN	0	P45954
24.2562	22.2854	24.3456	26.7846	26.3129	26.7491	1.3831	-2.98646	P45973
24.4267	24.217	24.1231	24.9229	25.2378	24.8727	2.1216	-0.755551	P45974
20.8495	22.0463	22.0059	25.7012	25.8087	25.9627	2.15657	-4.19031	P46013
22.6734	21.1715	21.1562	21.0095	21.9043	21.9089	NaN	0	P46019
25.1483	25.3193	25.3367	25.9172	25.8476	25.8067	2.52071	-0.589076	P46060
25.3075	25.418	25.3856	25.2064	25.2648	25.052	1.14697	0.195994	P46063
24.8105	24.762	24.8772	25.1874	25.0522	24.9109	1.07839	-0.233581	P46087
25.5754	25.4457	25.471	24.7465	24.9234	24.6605	2.42537	0.720522	P46109
23.7313	23.4553	23.8652	23.8179	23.2886	23.7025	0.149167	0.0809282	P46379
25.5309	25.4401	25.6026	24.3744	24.5309	24.3067	3.51923	1.12048	P46459
24.0417	23.8921	24.6504	25.0372	25.3461	24.4159	0.956805	-0.73834	P46531
22.8248	21.3344	22.0052	22.1582	23.7418	23.9423	0.784529	-1.22594	P46734
29.6654	29.5893	29.9248	28.3378	28.1006	28.2795	3.29515	1.48716	P46776
25.9072	25.99	25.9511	26.5692	26.6849	26.6078	3.75507	-0.671199	P46777
30.1399	30.4974	30.4074	28.8893	28.9349	29.2696	2.89326	1.31702	P46778
29.1594	29.3331	29.1415	28.2486	28.1833	28.4186	3.20572	0.927846	P46779
30.0907	30.0104	30.213	29.0216	29.061	28.9832	2.99416	1.08279	P46781
28.7548	28.7736	29.0431	27.5026	27.8997	27.9225	2.369	1.08224	P46782
26.4324	26.5532	26.4065	25.7602	25.7169	25.6445	3.54632	0.756826	P46783;Q9NQ39
25.2933	25.4129	25.3963	26.4894	26.3793	26.4584	4.50672	-1.07486	P46940
21.5459	22.038	20.4278	22.4819	21.6935	22.0338	NaN	0	P46976
25.6514	25.8511	25.8525	24.5758	24.1691	24.3836	2.83223	1.40883	P46977
21.5266	24.4151	21.5619	26.0372	26.2151	25.9728	1.19371	-3.57387	P47755
25.6814	25.4938	25.9058	26.0802	25.799	25.7855	0.560386	-0.194602	P47756
25.9669	26.1794	26.0967	25.1412	25.1305	25.218	2.88307	0.917729	P47897
26.3386	26.4084	26.3077	26.4282	26.9268	26.5555	0.714429	-0.285233	P47914
24.9264	24.9333	24.9912	24.5897	24.4501	24.822	1.05307	0.32971	P48047
26.0746	26.0185	26.1574	24.6216	24.5729	24.8529	3.03407	1.40107	P48147
25.0972	25.1297	24.9712	24.327	24.2611	24.6512	1.68378	0.652923	P48444
21.5589	23.0427	23.1862	23.2873	23.4175	23.6562	0.623498	-0.857728	P48449
21.6448	21.2576	22.0261	22.6287	21.861	21.1131	NaN	0	P48507
23.1601	21.6006	24.6506	23.1769	22.0311	23.3243	0.105878	0.292985	P48556
21.8547	21.7634	21.9963	21.5696	21.7736	21.4669	NaN	0	P48634
28.1262	28.2585	28.1625	27.8629	27.9767	28.0887	1.17873	0.20631	P48643
25.5908	25.4337	25.5797	23.7746	23.9995	23.8254	4.14758	1.66822	P48651
23.7085	24.315	24.0443	23.5013	23.4401	23.6738	1.0224	0.484188	P48729
24.3038	24.0683	24.2821	23.7382	23.7615	23.9585	1.74575	0.398625	P49674;P48730
27.1542	27.3088	27.4603	27.8398	27.728	27.7054	1.66585	-0.449992	P48735
21.4181	22.5172	22.2596	21.5801	22.2915	22.0522	NaN	0	P48736
27.1994	25.7615	26.1311	21.4759	21.5939	23.767	1.81667	4.08507	P48960
24.5333	24.1935	24.3006	23.8633	24.2997	24.081	0.735761	0.261124	P49005
24.0466	24.0107	24.5092	22.2242	23.3949	22.0992	1.34584	1.61604	P49137
24.6066	24.7908	24.6113	24.1557	24.2714	24.3398	2.14176	0.413933	P49189
27.6383	27.7543	27.3834	27.3204	27.1034	27.5022	0.825332	0.283368	P49207
21.3546	22.3481	21.2448	21.7596	21.6839	21.8109	NaN	0	P49247
26.4602	26.5894	26.5611	24.1837	24.5946	24.122	2.5713	2.2368	P49257
27.5182	27.4584	27.2837	26.0937	26.3466	26.2412	3.51659	1.19295	P49321
27.698	27.6893	27.6919	27.7887	27.8304	27.8389	1.88969	-0.126283	P49327
23.2108	23.6192	23.5207	21.3107	21.1623	22.1974	1.75053	1.89345	P49354
27.2669	27.4582	27.3724	27.1947	27.1267	27.2702	1.11771	0.168636	P49368
23.121	23.4116	21.2197	21.7021	21.8372	22.5863	0.280823	0.542215	P49407
28.4285	28.4967	28.3128	27.5169	27.7425	27.6268	3.05313	0.783916	P49411
21.8511	21.5504	22.0932	23.302	21.789	23.0131	0.712629	-0.869818	P49419
21.2559	21.4928	22.5721	22.1564	21.9861	22.2318	NaN	0	P49454
25.0827	25.4636	25.0461	25.3665	25.348	25.1676	0.249948	-0.0965157	P49458
21.9085	21.3992	22.2415	20.8222	22.3758	21.1575	NaN	0	P49585;Q9Y5K3
25.7762	25.6998	25.622	26.5282	26.4477	26.5604	3.68921	-0.812768	P49588
23.7893	24.3427	23.9743	25.6074	25.3689	25.4389	2.25929	-1.43629	P49591
21.6432	21.6004	21.7082	23.4608	22.2241	23.2656	1.13721	-1.33288	P49593
22.5606	22.314	21.6458	22.5947	23.0414	22.5441	0.764312	-0.553278	P49642
26.6583	26.6013	26.6647	26.991	27.103	26.8289	1.34309	-0.332891	P49736
24.2539	24.5956	24.0613	22.323	23.2924	22.5027	1.76004	1.59758	P49748
21.3586	21.9257	23.2471	23.9169	23.2909	23.7246	0.965685	-1.46702	P49750
23.8546	23.557	23.4453	21.4161	23.012	23.2203	0.705158	1.0695	P49755
24.8342	24.6768	24.9046	25.5172	24.8872	24.7707	0.408204	-0.253155	P49756
22.5009	22.1617	21.2446	22.0016	21.513	21.6028	NaN	0	P49761
21.6783	22.044	22.2774	22.8905	21.7704	21.4921	NaN	0	P49770
21.3261	22.4489	20.8275	23.5213	21.9622	23.6823	0.973421	-1.52115	P49773
21.9209	21.795	20.686	25.0805	24.9137	24.8624	1.96772	-3.48489	P49790
25.4574	25.2659	25.4636	25.6666	25.6406	25.569	1.26901	-0.229772	P49792;Q99666;O14715
23.9286	23.44	23.4029	22.1411	21.4616	22.1508	2.27277	1.67265	P49821
24.7074	24.0442	22.1464	21.7703	21.7113	21.7594	0.875465	1.88566	P49840
[truncated: 1,788 more rows]

## Sheet: MV4-11 vs PBMC
Log2(LFQ intensity)																		-Log Welch's T-test p-value	Welch's T-test Difference	uniprot IDs
[truncated: 2,586 more rows]

[truncated: 1 more sheets: MV4-11 vs RS4;11]
