# Supplementary material for: Chronic ER Stress Triggers Cell‐Surface Chaperones as the Therapeutic Targets of CAR Cells in Acute Myeloid Leukemia
Source: Adv Sci (Weinh). 2025 Oct 23;13(5):e11573. doi: 10.1002/advs.202511573 (PMC12849903; doi:10.1002/advs.202511573)
Supplement: Supplementary file 4 — Supplemental Dataset 3 [file ADVS-13-e11573-s003.csv]

GO:0036498	IRE1-mediated unfolded protein response	ER stress and response
GO:0034976	response to endoplasmic reticulum stress	ER stress and response
GO:0030968	endoplasmic reticulum unfolded protein response	ER stress and response
GO:0006613	cotranslational protein targeting to membrane	Protein targeting
GO:0045047	protein targeting to ER	Protein targeting
GO:0006612	protein targeting to membrane	Protein targeting
GO:0006614	SRP-dependent cotranslational protein targeting to membrane	Protein targeting
GO:0006457	protein folding	Protein folding
GO:0061077	chaperone-mediated protein folding	Protein folding
GO:0051085	chaperone cofactor-dependent protein refolding	Protein folding
GO:0070482	response to oxygen levels	Oxygen and oxidation response
GO:0036293	response to decreased oxygen levels	Oxygen and oxidation response
GO:0001666	response to hypoxia	Oxygen and oxidation response
GO:0006979	response to oxidative stress	Oxygen and oxidation response
GO:0034599	cellular response to oxidative stress	Oxygen and oxidation response
GO:0000302	response to reactive oxygen species	Oxygen and oxidation response
GO:0006986	response to unfolded protein	Response to unfolded protein
GO:0034620	cellular response to unfolded protein	Response to unfolded protein
GO:0008630	intrinsic apoptotic signaling pathway in response to DNA damage	Intrinsic apoptotic
GO:0097193	intrinsic apoptotic signaling pathway	Intrinsic apoptotic
GO:2001242	regulation of intrinsic apoptotic signaling pathway	Intrinsic apoptotic
GO:1902229	regulation of intrinsic apoptotic signaling pathway in response to DNA damage	Intrinsic apoptotic
